# Supplementary material for: High‐Fat and High‐Sugar Diet Induces Murine Premature Ovarian Failure by Promoting Mitochondrial Oxidative Phosphorylation Response
Source: Food Sci Nutr. 2025 Sep 18;13(9):e70973. doi: 10.1002/fsn3.70973 (PMC12445113; doi:10.1002/fsn3.70973)
Supplement: Supplementary file 2 — Table S1. fsn370973‐sup‐0002‐Table1S.xlsx. [file FSN3-13-e70973-s001.xlsx]

## Sheet: WT_cellnum
cluster	cellnum	percent
0	1679	14.5658
1	1355	11.755
2	1334	11.5728
3	1058	9.17845
4	958	8.31092
5	638	5.53483
6	522	4.5285
7	495	4.29427
8	408	3.53952
9	400	3.47011
10	355	3.07973
11	292	2.53318
12	250	2.16882
13	245	2.12544
14	238	2.06472
15	209	1.81313
16	157	1.36202
17	150	1.30129
18	149	1.29262
19	122	1.05838
20	117	1.01501
21	92	0.798126
22	82	0.711373
23	75	0.650646
24	58	0.503166
25	54	0.468465
26	28	0.242908
27	7	0.060727

## Sheet: WT_FindAllMarkers
gene	Ensembl	p_val	avg_log2FC	pct.1	pct.2	p_val_adj	cluster
Mgp	ENSMUSG00000030218	0	2.36821	0.962	0.509	0	0
Abi1	ENSMUSG00000058835	0	2.23359	0.894	0.598	0	0
Cebpd	ENSMUSG00000071637	0	2.10889	0.846	0.368	0	0
Igfbp7	ENSMUSG00000036256	0	1.99596	0.99	0.565	0	0
Bgn	ENSMUSG00000031375	0	1.94367	0.869	0.185	0	0
Olfr1033	ENSMUSG00000045392	0	1.88869	0.647	0.247	0	0
Dcn	ENSMUSG00000019929	0	1.86634	0.942	0.294	0	0
Cfh	ENSMUSG00000026365	0	1.83655	0.917	0.414	0	0
Cxcl14	ENSMUSG00000021508	0	1.77775	0.507	0.076	0	0
Mdk	ENSMUSG00000027239	0	1.72882	0.87	0.245	0	0
Itih5	ENSMUSG00000025780	0	1.668	0.784	0.25	0	0
Cygb	ENSMUSG00000020810	0	1.64952	0.729	0.142	0	0
Fgl2	ENSMUSG00000039899	0	1.62373	0.669	0.161	0	0
Rarres2	ENSMUSG00000009281	0	1.59035	0.907	0.325	0	0
Mfap4	ENSMUSG00000042436	0	1.57696	0.606	0.11	0	0
Has1	ENSMUSG00000003665	0	1.54906	0.476	0.109	0	0
Lum	ENSMUSG00000036446	0	1.52014	0.688	0.133	0	0
Col1a2	ENSMUSG00000029661	0	1.50567	0.915	0.262	0	0
Sparcl1	ENSMUSG00000029309	0	1.50546	0.841	0.22	0	0
Lama2	ENSMUSG00000019899	0	1.49463	0.722	0.14	0	0
Cped1	ENSMUSG00000062980	0	1.46166	0.798	0.232	0	0
Col3a1	ENSMUSG00000026043	0	1.44676	0.873	0.297	0	0
Vim	ENSMUSG00000026728	0	1.43233	0.943	0.679	0	0
Col4a1	ENSMUSG00000031502	0	1.42926	0.837	0.339	0	0
Tcf21	ENSMUSG00000045680	0	1.42901	0.487	0.089	0	0
Bicc1	ENSMUSG00000014329	0	1.3635	0.693	0.131	0	0
Rbp1	ENSMUSG00000046402	0	1.29113	0.864	0.302	0	0
Ogn	ENSMUSG00000021390	0	1.27687	0.607	0.121	0	0
Plac8	ENSMUSG00000029322	0	1.27566	0.737	0.225	0	0
Col4a2	ENSMUSG00000031503	0	1.21754	0.788	0.326	0	0
Igfbp6	ENSMUSG00000023046	0	1.15577	0.853	0.261	0	0
Adamts4	ENSMUSG00000006403	0	1.14755	0.477	0.1	0	0
Mmp2	ENSMUSG00000031740	0	1.05596	0.649	0.164	0	0
Eva1b	ENSMUSG00000050212	0	1.04862	0.679	0.244	0	0
Pdgfra	ENSMUSG00000029231	0	1.03946	0.503	0.079	0	0
Islr	ENSMUSG00000037206	0	1.03413	0.478	0.079	0	0
Lamb1	ENSMUSG00000002900	0	1.02436	0.658	0.224	0	0
Cald1	ENSMUSG00000029761	0	1.0119	0.795	0.322	0	0
Fstl1	ENSMUSG00000022816	0	1.01051	0.68	0.16	0	0
Pdzrn3	ENSMUSG00000035357	0	0.989685	0.481	0.092	0	0
Col6a1	ENSMUSG00000001119	0	0.961802	0.836	0.285	0	0
Rcn3	ENSMUSG00000019539	0	0.949665	0.835	0.414	0	0
Nid1	ENSMUSG00000005397	0	0.947551	0.583	0.113	0	0
Enpep	ENSMUSG00000028024	0	0.944537	0.404	0.068	0	0
Col6a2	ENSMUSG00000020241	0	0.940663	0.784	0.23	0	0
Emilin1	ENSMUSG00000029163	0	0.925673	0.498	0.086	0	0
Ltbp4	ENSMUSG00000040488	0	0.88965	0.737	0.186	0	0
Sparc	ENSMUSG00000018593	0	0.883618	0.982	0.685	0	0
Lhfp	ENSMUSG00000048332	0	0.874443	0.449	0.076	0	0
Col1a1	ENSMUSG00000001506	0	0.871807	0.887	0.243	0	0
Gpc3	ENSMUSG00000055653	0	0.859498	0.472	0.112	0	0
Matn2	ENSMUSG00000022324	0	0.826746	0.486	0.111	0	0
Arhgap24	ENSMUSG00000057315	0	0.819137	0.387	0.064	0	0
Serping1	ENSMUSG00000023224	0	0.80599	0.691	0.176	0	0
Fbln7	ENSMUSG00000027386	0	0.7719	0.386	0.038	0	0
Srpx2	ENSMUSG00000031253	0	0.750319	0.387	0.04	0	0
Col5a1	ENSMUSG00000026837	0	0.750142	0.543	0.124	0	0
Bdnf	ENSMUSG00000048482	0	0.747676	0.272	0.024	0	0
Egflam	ENSMUSG00000042961	0	0.705585	0.37	0.062	0	0
Col26a1	ENSMUSG00000004415	0	0.498477	0.235	0.018	0	0
Cd63	ENSMUSG00000025351	7.73967e-306	0.94599	0.968	0.73	2.49875e-301	0
Inha	ENSMUSG00000032968	3.58468e-303	-4.05924	0.451	0.749	1.15731e-298	0
Col6a3	ENSMUSG00000048126	3.21001e-298	0.538894	0.537	0.138	1.03635e-293	0
Ppic	ENSMUSG00000024538	9.25453e-296	1.01563	0.781	0.418	2.98782e-291	0
Fxyd1	ENSMUSG00000036570	2.58594e-294	0.685661	0.796	0.278	8.3487e-290	0
Ccn4	ENSMUSG00000005124	6.9885e-294	0.456044	0.247	0.024	2.25624e-289	0
Rplp0	ENSMUSG00000067274	1.88911e-290	0.685017	0.992	0.956	6.09901e-286	0
Serpinh1	ENSMUSG00000070436	1.96776e-277	1.05535	0.893	0.574	6.3529e-273	0
Cdh11	ENSMUSG00000031673	6.09653e-277	0.609382	0.363	0.07	1.96827e-272	0
Serpinf1	ENSMUSG00000000753	5.25914e-276	0.784955	0.767	0.318	1.69791e-271	0
Ugdh	ENSMUSG00000029201	5.26333e-275	1.44778	0.641	0.278	1.69927e-270	0
Lamc3	ENSMUSG00000026840	3.80577e-274	0.522984	0.278	0.038	1.22869e-269	0
Igfbp4	ENSMUSG00000017493	2.74223e-273	1.438	0.735	0.311	8.85328e-269	0
Pde4b	ENSMUSG00000028525	2.93509e-266	1.0227	0.584	0.193	9.47592e-262	0
Kcnt2	ENSMUSG00000052726	5.50735e-266	0.980468	0.41	0.103	1.77805e-261	0
Nrxn1	ENSMUSG00000024109	1.88068e-265	0.760832	0.245	0.029	6.07178e-261	0
Lrrc17	ENSMUSG00000039883	2.14252e-265	0.548782	0.32	0.054	6.91713e-261	0
Rps16	ENSMUSG00000037563	2.75171e-265	0.50985	0.998	0.969	8.88389e-261	0
Gli1	ENSMUSG00000025407	7.99387e-265	0.391895	0.256	0.032	2.58082e-260	0
Ssbp2	ENSMUSG00000003992	3.12485e-263	0.757949	0.52	0.163	1.00886e-258	0
2410006H16Rik	ENSMUSG00000086841	1.69724e-261	1.03521	0.909	0.677	5.47955e-257	0
Tnfaip6	ENSMUSG00000053475	1.47974e-260	1.62983	0.552	0.195	4.77735e-256	0
Nid2	ENSMUSG00000021806	5.31057e-259	0.54353	0.309	0.052	1.71452e-254	0
Slit3	ENSMUSG00000056427	7.34291e-259	0.827402	0.397	0.089	2.37066e-254	0
Col16a1	ENSMUSG00000040690	1.36582e-257	0.567422	0.426	0.104	4.40954e-253	0
Tubb6	ENSMUSG00000001473	1.94108e-257	1.13255	0.777	0.426	6.26677e-253	0
Kcnk2	ENSMUSG00000037624	2.60972e-257	1.12494	0.381	0.09	8.42547e-253	0
Eef1a1	ENSMUSG00000037742	4.78361e-256	0.563368	0.998	0.98	1.54439e-251	0
Mxra8	ENSMUSG00000029070	2.04746e-255	0.715164	0.47	0.131	6.61024e-251	0
Icam1	ENSMUSG00000037405	2.50304e-255	1.00248	0.617	0.225	8.08106e-251	0
Gas5	ENSMUSG00000053332	1.49501e-251	0.891141	0.941	0.727	4.82664e-247	0
Rps12	ENSMUSG00000061983	4.92317e-251	0.536216	0.995	0.974	1.58944e-246	0
Pdgfrb	ENSMUSG00000024620	9.04083e-250	0.635104	0.304	0.052	2.91883e-245	0
Ddr2	ENSMUSG00000026674	2.54487e-248	0.690814	0.408	0.1	8.2161e-244	0
Id3	ENSMUSG00000007872	3.78269e-247	1.43553	0.877	0.56	1.22124e-242	0
Smoc2	ENSMUSG00000023886	1.62593e-246	0.959156	0.572	0.197	5.24932e-242	0
Fgfr1	ENSMUSG00000031565	3.59889e-245	0.730298	0.448	0.127	1.1619e-240	0
Col5a2	ENSMUSG00000026042	2.50056e-244	0.661352	0.45	0.122	8.07306e-240	0
Pltp	ENSMUSG00000017754	4.79013e-244	0.660396	0.594	0.204	1.54649e-239	0
Rhoj	ENSMUSG00000046768	9.51621e-241	0.780881	0.497	0.148	3.07231e-236	0
Tpm1	ENSMUSG00000032366	7.91105e-238	0.957088	0.895	0.609	2.55408e-233	0
Ifitm1	ENSMUSG00000025491	1.26199e-237	0.883318	0.661	0.269	4.07434e-233	0
Nhsl2	ENSMUSG00000079481	3.13922e-235	0.542544	0.303	0.056	1.0135e-230	0
Csrp1	ENSMUSG00000026421	9.30197e-235	0.85867	0.641	0.264	3.00314e-230	0
Fhl2	ENSMUSG00000008136	1.18482e-233	0.921666	0.546	0.205	3.82518e-229	0
Frem1	ENSMUSG00000059049	1.31148e-231	0.386757	0.177	0.014	4.23412e-227	0
Ereg	ENSMUSG00000029377	2.37414e-227	0.872239	0.271	0.046	7.6649e-223	0
Itm2a	ENSMUSG00000031239	3.24833e-225	1.14314	0.594	0.243	1.04872e-220	0
Htra3	ENSMUSG00000029096	1.01526e-223	0.797632	0.559	0.204	3.27776e-219	0
Rpsa	ENSMUSG00000032518	3.43261e-223	0.562607	0.992	0.96	1.10822e-218	0
Spint2	ENSMUSG00000074227	2.51999e-222	-1.71962	0.077	0.494	8.1358e-218	0
Creb3l1	ENSMUSG00000027230	8.38033e-222	0.604642	0.443	0.133	2.70559e-217	0
Zfp36l1	ENSMUSG00000021127	2.91408e-220	0.957624	0.838	0.535	9.4081e-216	0
Mmp14	ENSMUSG00000000957	9.65667e-218	0.882066	0.689	0.335	3.11765e-213	0
Dpp6	ENSMUSG00000061576	1.26586e-213	0.692677	0.236	0.036	4.08681e-209	0
Mfap2	ENSMUSG00000060572	5.75592e-210	0.924071	0.78	0.408	1.8583e-205	0
Fbn1	ENSMUSG00000027204	1.09748e-209	0.64327	0.465	0.153	3.54322e-205	0
Rpl13	ENSMUSG00000000740	2.03434e-209	0.465923	0.999	0.981	6.56785e-205	0
Rps15a	ENSMUSG00000008683	5.59138e-208	0.494904	0.996	0.95	1.80518e-203	0
Olfml3	ENSMUSG00000027848	1.0437e-207	0.475027	0.434	0.122	3.36958e-203	0
Rpl7	ENSMUSG00000043716	2.51111e-207	0.505763	0.99	0.935	8.10712e-203	0
Cpxm1	ENSMUSG00000027408	1.606e-205	0.628186	0.515	0.187	5.18496e-201	0
Sorcs2	ENSMUSG00000029093	1.4679e-202	0.374429	0.242	0.04	4.7391e-198	0
Fblim1	ENSMUSG00000006219	3.47366e-201	0.367002	0.228	0.035	1.12147e-196	0
Col12a1	ENSMUSG00000032332	1.53464e-199	0.628957	0.292	0.064	4.9546e-195	0
Tshz2	ENSMUSG00000047907	2.16326e-199	0.819364	0.86	0.516	6.98408e-195	0
Cd302	ENSMUSG00000060703	2.25048e-199	0.796609	0.689	0.359	7.26569e-195	0
Slc29a1	ENSMUSG00000023942	3.60029e-199	0.698184	0.519	0.199	1.16235e-194	0
Klf9	ENSMUSG00000033863	8.07416e-199	0.825509	0.803	0.475	2.60674e-194	0
Gm20400	ENSMUSG00000092500	2.35269e-198	1.03164	0.544	0.227	7.59567e-194	0
Colec11	ENSMUSG00000036655	1.15453e-194	0.403816	0.17	0.017	3.7274e-190	0
Ubb	ENSMUSG00000019505	1.18045e-194	0.692821	0.994	0.962	3.8111e-190	0
Osr2	ENSMUSG00000022330	1.53108e-194	0.963793	0.487	0.167	4.94311e-190	0
Ifitm3	ENSMUSG00000025492	4.04645e-194	0.653784	0.964	0.667	1.3064e-189	0
Hk2	ENSMUSG00000000628	6.17291e-194	0.809327	0.587	0.249	1.99292e-189	0
Rad51b	ENSMUSG00000059060	1.2381e-193	1.1948	0.507	0.209	3.9972e-189	0
Actr3b	ENSMUSG00000056367	2.11404e-192	0.684491	0.356	0.097	6.82516e-188	0
Rps2	ENSMUSG00000044533	4.70655e-192	0.504555	0.988	0.929	1.51951e-187	0
Zfas1	ENSMUSG00000074578	1.25647e-191	0.868558	0.792	0.523	4.05651e-187	0
Rpl22l1	ENSMUSG00000039221	8.33024e-191	0.646507	0.959	0.812	2.68942e-186	0
Spon1	ENSMUSG00000038156	1.60453e-190	0.652665	0.494	0.174	5.18022e-186	0
Rps8	ENSMUSG00000047675	6.13976e-190	0.44449	0.998	0.979	1.98222e-185	0
Dkk3	ENSMUSG00000030772	1.30253e-189	0.43958	0.305	0.07	4.20521e-185	0
Ifi203	ENSMUSG00000039997	3.15929e-189	1.05181	0.485	0.172	1.01998e-184	0
Ctsk	ENSMUSG00000028111	9.57731e-189	0.446027	0.396	0.117	3.09204e-184	0
Lgals1	ENSMUSG00000068220	9.91339e-189	0.762902	0.926	0.674	3.20054e-184	0
2025-09-11	ENSMUSG00000058013	6.9443e-187	0.619733	0.511	0.206	2.24197e-182	0
Rps4x	ENSMUSG00000031320	1.70991e-186	0.497149	0.996	0.952	5.52046e-182	0
Akr1b8	ENSMUSG00000029762	2.28746e-186	0.752882	0.452	0.16	7.38507e-182	0
Rbpms	ENSMUSG00000031586	1.1104e-183	0.7153	0.757	0.416	3.58492e-179	0
Rpl6	ENSMUSG00000029614	4.18686e-183	0.473402	0.99	0.944	1.35173e-178	0
Rpl24	ENSMUSG00000098274	7.36161e-183	0.439444	0.993	0.952	2.3767e-178	0
Rnf122	ENSMUSG00000039328	7.73205e-183	0.623192	0.448	0.161	2.49629e-178	0
Rpl23	ENSMUSG00000071415	1.76301e-179	0.414047	0.996	0.97	5.69188e-175	0
Rps7	ENSMUSG00000061477	2.46445e-179	0.477084	0.993	0.95	7.95648e-175	0
Clca3a1	ENSMUSG00000056025	7.70338e-179	0.391206	0.242	0.046	2.48704e-174	0
Rbms3	ENSMUSG00000039607	1.73395e-178	0.686343	0.489	0.183	5.59807e-174	0
Rpl7a	ENSMUSG00000062647	2.30708e-178	0.457218	0.99	0.932	7.4484e-174	0
Pcolce	ENSMUSG00000029718	7.37285e-178	0.712748	0.785	0.439	2.38033e-173	0
Ecm1	ENSMUSG00000028108	3.79903e-176	0.688186	0.522	0.204	1.22652e-171	0
Csmd1	ENSMUSG00000060924	1.86123e-175	1.14922	0.531	0.222	6.00898e-171	0
Bpgm	ENSMUSG00000038871	1.75314e-174	0.86429	0.362	0.114	5.66001e-170	0
Tpt1	ENSMUSG00000060126	2.06336e-174	0.416227	0.997	0.988	6.66155e-170	0
Hic1	ENSMUSG00000043099	2.96713e-174	0.373169	0.222	0.039	9.57937e-170	0
Bex4	ENSMUSG00000047844	4.76351e-174	-2.3619	0.111	0.452	1.5379e-169	0
Ramp2	ENSMUSG00000001240	1.21459e-173	0.469779	0.591	0.248	3.9213e-169	0
Grb10	ENSMUSG00000020176	2.3811e-173	0.534158	0.391	0.121	7.68739e-169	0
Fbxl7	ENSMUSG00000043556	5.10664e-173	0.688789	0.428	0.15	1.64868e-168	0
Ier5	ENSMUSG00000056708	7.91547e-173	0.928752	0.664	0.356	2.55551e-168	0
Rplp1	ENSMUSG00000007892	9.49318e-172	0.417175	0.998	0.979	3.06487e-167	0
Rps3a1	ENSMUSG00000028081	9.86236e-170	0.453382	0.996	0.956	3.18406e-165	0
Mir100hg	ENSMUSG00000074415	3.56494e-165	0.480007	0.315	0.083	1.15094e-160	0
Rpl10a	ENSMUSG00000037805	6.52419e-165	0.487574	0.995	0.949	2.10633e-160	0
Socs3	ENSMUSG00000053113	1.17488e-164	1.31393	0.648	0.34	3.79311e-160	0
Tuba1a	ENSMUSG00000072235	5.26391e-163	0.739881	0.848	0.547	1.69945e-158	0
Rps9	ENSMUSG00000006333	2.23636e-162	0.415505	0.996	0.957	7.22009e-158	0
Actb	ENSMUSG00000029580	3.21178e-162	-0.793385	0.983	0.971	1.03692e-157	0
Thbd	ENSMUSG00000074743	3.22396e-162	0.406831	0.258	0.057	1.04086e-157	0
Bag3	ENSMUSG00000030847	4.94741e-162	0.784166	0.687	0.404	1.59727e-157	0
Hhip	ENSMUSG00000064325	1.54549e-161	0.324211	0.177	0.025	4.9896e-157	0
Impdh2	ENSMUSG00000062867	3.75484e-161	0.692715	0.764	0.515	1.21225e-156	0
Rack1	ENSMUSG00000020372	6.71299e-161	0.459826	0.989	0.938	2.16729e-156	0
Rpl8	ENSMUSG00000003970	1.25903e-160	0.424951	0.992	0.946	4.06477e-156	0
Nrp1	ENSMUSG00000025810	1.16454e-159	0.597892	0.46	0.167	3.75971e-155	0
Arhgef25	ENSMUSG00000019467	2.34861e-159	0.389123	0.305	0.082	7.5825e-155	0
Maff	ENSMUSG00000042622	4.83687e-159	1.0494	0.7	0.441	1.56158e-154	0
Auts2	ENSMUSG00000029673	1.56561e-158	0.729335	0.642	0.342	5.05456e-154	0
Rps3	ENSMUSG00000030744	5.44436e-157	0.424291	0.996	0.955	1.75771e-152	0
Cyth3	ENSMUSG00000018001	5.56718e-157	0.603873	0.428	0.166	1.79736e-152	0
Osmr	ENSMUSG00000022146	3.08958e-156	0.529627	0.357	0.109	9.97471e-152	0
Lmna	ENSMUSG00000028063	1.25154e-154	1.14036	0.886	0.702	4.04059e-150	0
Ror2	ENSMUSG00000021464	1.40532e-154	0.318703	0.243	0.052	4.53707e-150	0
Rps19	ENSMUSG00000040952	3.94335e-154	0.414156	0.995	0.968	1.27311e-149	0
Rpl18a	ENSMUSG00000045128	4.93352e-154	0.447978	0.995	0.966	1.59279e-149	0
Rpl36a	ENSMUSG00000079435	2.93717e-153	0.475868	0.985	0.895	9.48265e-149	0
Smim41	ENSMUSG00000075408	4.12335e-153	0.46192	0.276	0.071	1.33122e-148	0
Rasgrp2	ENSMUSG00000032946	8.04843e-153	0.498493	0.254	0.059	2.59844e-148	0
Pcsk5	ENSMUSG00000024713	4.12505e-152	0.844733	0.466	0.201	1.33177e-147	0
Dpysl3	ENSMUSG00000024501	5.37554e-152	0.721732	0.759	0.437	1.73549e-147	0
Loxl2	ENSMUSG00000034205	5.44475e-152	0.499083	0.36	0.116	1.75784e-147	0
Grk5	ENSMUSG00000003228	2.53513e-151	0.565543	0.362	0.121	8.18467e-147	0
Selenom	ENSMUSG00000075702	2.97591e-151	0.525851	0.708	0.367	9.60773e-147	0
Rps24	ENSMUSG00000025290	6.11182e-150	0.36898	0.997	0.975	1.9732e-145	0
Rpl17	ENSMUSG00000062328	1.0103e-149	0.418536	0.995	0.963	3.26176e-145	0
Rps27	ENSMUSG00000090733	2.67575e-148	0.382817	0.993	0.942	8.63866e-144	0
Foxs1	ENSMUSG00000074676	2.32857e-147	0.437849	0.271	0.069	7.51779e-143	0
Rpl9	ENSMUSG00000047215	2.84841e-147	0.382425	0.996	0.963	9.19609e-143	0
Rpl12	ENSMUSG00000038900	4.57767e-147	0.468551	0.993	0.935	1.4779e-142	0
1110038B12Rik	ENSMUSG00000092203	1.05788e-146	0.708042	0.773	0.533	3.41535e-142	0
Chchd10	ENSMUSG00000049422	2.09073e-146	-1.70876	0.376	0.622	6.74993e-142	0
Sult5a1	ENSMUSG00000000739	6.71816e-146	0.391862	0.241	0.054	2.16896e-141	0
Stard13	ENSMUSG00000016128	7.84579e-146	0.752779	0.39	0.146	2.53301e-141	0
Ndrg2	ENSMUSG00000004558	9.55392e-146	0.687535	0.556	0.278	3.08448e-141	0
Dennd2a	ENSMUSG00000038456	2.75327e-145	0.558223	0.394	0.147	8.88893e-141	0
Tnni3	ENSMUSG00000035458	2.96102e-145	-1.84025	0.061	0.372	9.55966e-141	0
Pcdh7	ENSMUSG00000029108	5.19222e-145	0.580164	0.363	0.123	1.67631e-140	0
Rps26	ENSMUSG00000025362	1.49965e-144	0.426152	0.993	0.965	4.84162e-140	0
Fkbp7	ENSMUSG00000002732	2.86459e-144	0.561858	0.553	0.275	9.24833e-140	0
Gm30382	ENSMUSG00000106515	8.8797e-144	0.327956	0.172	0.028	2.86681e-139	0
Rpl14	ENSMUSG00000025794	1.56196e-143	0.435205	0.99	0.926	5.04279e-139	0
Plat	ENSMUSG00000031538	3.77074e-143	0.582497	0.416	0.154	1.21738e-138	0
Efemp2	ENSMUSG00000024909	4.06727e-143	0.582062	0.556	0.286	1.31312e-138	0
Fgfr4	ENSMUSG00000005320	1.1716e-142	0.313752	0.139	0.017	3.7825e-138	0
P3h3	ENSMUSG00000023191	5.83956e-141	0.449867	0.351	0.12	1.8853e-136	0
Mylk	ENSMUSG00000022836	1.52638e-140	0.297248	0.54	0.241	4.92793e-136	0
Cavin3	ENSMUSG00000037060	9.24214e-140	0.569222	0.679	0.353	2.98382e-135	0
Arf4	ENSMUSG00000021877	7.49634e-139	0.686344	0.835	0.617	2.42019e-134	0
Eef1b2	ENSMUSG00000025967	8.11203e-139	0.471499	0.982	0.882	2.61897e-134	0
Rps5	ENSMUSG00000012848	1.5211e-138	0.408606	0.993	0.963	4.91088e-134	0
Mzt2	ENSMUSG00000022671	2.3363e-138	1.084	0.562	0.317	7.54275e-134	0
Dpep1	ENSMUSG00000019278	9.16597e-138	0.333777	0.181	0.032	2.95923e-133	0
mt-Co1	ENSMUSG00000064351	9.39421e-138	-1.43076	0.883	0.905	3.03292e-133	0
Cacnb2	ENSMUSG00000057914	2.40597e-137	0.494556	0.342	0.111	7.76767e-133	0
Cpz	ENSMUSG00000036596	2.72177e-137	0.315015	0.205	0.042	8.78724e-133	0
Arhgef40	ENSMUSG00000004562	1.34769e-136	0.382257	0.274	0.077	4.35103e-132	0
Egfr	ENSMUSG00000020122	5.35785e-136	0.556696	0.454	0.192	1.72978e-131	0
Actg1	ENSMUSG00000062825	9.60678e-136	-0.778407	0.94	0.916	3.10155e-131	0
Fbn2	ENSMUSG00000024598	3.10669e-135	0.531095	0.36	0.129	1.003e-130	0
Fcgrt	ENSMUSG00000003420	7.32377e-135	0.503768	0.679	0.376	2.36448e-130	0
Cyb5a	ENSMUSG00000024646	3.36409e-134	-1.63806	0.656	0.735	1.0861e-129	0
Depdc5	ENSMUSG00000037426	1.19238e-133	0.890218	0.567	0.3	3.84959e-129	0
Spats2l	ENSMUSG00000038305	2.21705e-133	0.374196	0.245	0.063	7.15775e-129	0
Rpl13a	ENSMUSG00000074129	4.16658e-133	0.386841	0.992	0.952	1.34518e-128	0
Blvrb	ENSMUSG00000040466	7.57315e-133	0.485362	0.653	0.383	2.44499e-128	0
Adgrl3	ENSMUSG00000037605	1.22829e-132	0.502415	0.192	0.039	3.96554e-128	0
Flnc	ENSMUSG00000068699	2.10567e-132	0.445892	0.278	0.078	6.79817e-128	0
Snhg8	ENSMUSG00000104960	2.33476e-132	0.559946	0.75	0.506	7.53776e-128	0
1500009L16Rik	ENSMUSG00000087651	1.53109e-131	0.482811	0.306	0.098	4.94313e-127	0
Ifitm2	ENSMUSG00000060591	1.97715e-130	0.599308	0.964	0.796	6.38324e-126	0
Gfpt2	ENSMUSG00000020363	4.13347e-130	0.71459	0.368	0.142	1.33449e-125	0
Vkorc1	ENSMUSG00000096145	5.61305e-130	0.507937	0.763	0.502	1.81217e-125	0
Sox5	ENSMUSG00000041540	1.11416e-129	0.646866	0.679	0.393	3.59705e-125	0
Map1lc3a	ENSMUSG00000027602	2.62269e-129	0.627184	0.896	0.666	8.46734e-125	0
Crtap	ENSMUSG00000032431	6.47879e-129	0.560908	0.625	0.374	2.09168e-124	0
Rps18	ENSMUSG00000008668	2.49076e-128	0.406776	0.988	0.933	8.04142e-124	0
Ptprk	ENSMUSG00000019889	7.5014e-128	0.621768	0.512	0.249	2.42183e-123	0
Tmem204	ENSMUSG00000024168	1.09754e-127	0.325601	0.205	0.045	3.54342e-123	0
Scarf2	ENSMUSG00000012017	5.13126e-127	0.341413	0.238	0.06	1.65663e-122	0
Ror1	ENSMUSG00000035305	7.44951e-127	0.445195	0.239	0.063	2.40507e-122	0
Kcnip3	ENSMUSG00000079056	9.42055e-127	0.343876	0.223	0.055	3.04143e-122	0
Copz2	ENSMUSG00000018672	2.98316e-126	0.471591	0.508	0.243	9.63113e-122	0
Tnc	ENSMUSG00000028364	4.74719e-125	0.557899	0.207	0.048	1.53263e-120	0
Hsd3b1	ENSMUSG00000027871	6.6437e-125	-2.9432	0.221	0.483	2.14492e-120	0
Vstm4	ENSMUSG00000050666	1.05314e-124	0.334131	0.181	0.037	3.40006e-120	0
Col15a1	ENSMUSG00000028339	1.44851e-124	0.600231	0.304	0.095	4.67652e-120	0
Sfrp1	ENSMUSG00000031548	2.22519e-124	0.750359	0.282	0.089	7.18404e-120	0
Pmp22	ENSMUSG00000018217	2.23957e-124	0.505077	0.511	0.243	7.23045e-120	0
Krt8	ENSMUSG00000049382	3.38512e-124	-2.22047	0.073	0.356	1.09289e-119	0
Sntb2	ENSMUSG00000041308	5.2067e-124	0.673949	0.549	0.295	1.68098e-119	0
Sox9	ENSMUSG00000000567	1.46662e-123	0.634068	0.294	0.091	4.73499e-119	0
Glipr2	ENSMUSG00000028480	2.08081e-123	0.31354	0.267	0.078	6.71791e-119	0
Emp3	ENSMUSG00000040212	1.94531e-122	0.531932	0.836	0.564	6.28042e-118	0
Ptpn2	ENSMUSG00000024539	5.67014e-122	0.856264	0.525	0.291	1.8306e-117	0
Ppp1r14a	ENSMUSG00000037166	3.6265e-121	0.297955	0.516	0.223	1.17081e-116	0
Mrc2	ENSMUSG00000020695	3.92868e-121	0.381228	0.25	0.071	1.26838e-116	0
Dlc1	ENSMUSG00000031523	4.52512e-121	0.599601	0.574	0.294	1.46093e-116	0
Zdhhc14	ENSMUSG00000034265	4.89979e-121	0.299806	0.211	0.051	1.5819e-116	0
Rpl3	ENSMUSG00000060036	1.49564e-120	0.430356	0.99	0.914	4.82867e-116	0
Cnmd	ENSMUSG00000022025	1.71041e-120	-1.60769	0.046	0.318	5.52206e-116	0
Prrx1	ENSMUSG00000026586	5.99444e-120	0.367365	0.232	0.06	1.9353e-115	0
Pabpc1	ENSMUSG00000022283	2.6313e-119	0.493635	0.918	0.769	8.49516e-115	0
Gstp2	ENSMUSG00000038155	2.82154e-119	0.718226	0.488	0.242	9.10934e-115	0
Tnfsf9	ENSMUSG00000035678	6.67801e-119	0.704496	0.245	0.069	2.156e-114	0
Sugct	ENSMUSG00000055137	1.14977e-118	0.605168	0.597	0.338	3.71204e-114	0
Rps10	ENSMUSG00000052146	1.2211e-118	0.335567	0.995	0.96	3.94232e-114	0
Junb	ENSMUSG00000052837	4.37022e-118	0.934919	0.908	0.771	1.41092e-113	0
Gstm1	ENSMUSG00000058135	5.80139e-118	0.59196	0.92	0.688	1.87298e-113	0
Nr5a2	ENSMUSG00000026398	8.56994e-118	-1.04607	0.026	0.291	2.76681e-113	0
Tacc1	ENSMUSG00000065954	9.37853e-118	0.626997	0.58	0.323	3.02786e-113	0
Nr2f2	ENSMUSG00000030551	2.58035e-117	0.557597	0.431	0.196	8.33067e-113	0
Cnrip1	ENSMUSG00000044629	6.14529e-117	0.294626	0.253	0.073	1.98401e-112	0
Hoxd9	ENSMUSG00000043342	7.68587e-117	0.352462	0.228	0.061	2.48138e-112	0
Nhs	ENSMUSG00000059493	6.21373e-116	0.371405	0.21	0.053	2.0061e-111	0
Tspan6	ENSMUSG00000067377	2.73162e-115	0.556234	0.493	0.256	8.81904e-111	0
Gm13470	ENSMUSG00000086644	5.47628e-115	0.267381	0.134	0.021	1.76802e-110	0
Rpl18	ENSMUSG00000059070	2.40929e-114	0.36302	0.996	0.955	7.77838e-110	0
Rpl28	ENSMUSG00000030432	3.56721e-114	0.351086	0.995	0.973	1.15167e-109	0
Sod3	ENSMUSG00000072941	8.93717e-114	0.593587	0.444	0.201	2.88537e-109	0
Hsd17b1	ENSMUSG00000019301	3.5029e-113	-1.48083	0.029	0.285	1.13091e-108	0
Glul	ENSMUSG00000026473	4.11099e-113	0.657233	0.658	0.402	1.32723e-108	0
Mt1	ENSMUSG00000031765	6.457e-113	1.17292	0.939	0.893	2.08464e-108	0
Rpl27a	ENSMUSG00000046364	7.03043e-113	0.328685	0.993	0.96	2.26978e-108	0
Atp5g3	ENSMUSG00000018770	7.51761e-113	-0.913779	0.898	0.843	2.42706e-108	0
Crem	ENSMUSG00000063889	7.62043e-113	0.587598	0.476	0.24	2.46026e-108	0
Hspg2	ENSMUSG00000028763	9.0793e-113	0.415675	0.558	0.286	2.93125e-108	0
Clmp	ENSMUSG00000032024	8.70822e-112	0.293893	0.207	0.052	2.81145e-107	0
Pdpn	ENSMUSG00000028583	1.50103e-111	0.565428	0.563	0.307	4.84608e-107	0
Pdlim2	ENSMUSG00000022090	2.52741e-111	0.390099	0.362	0.142	8.15975e-107	0
Il6	ENSMUSG00000025746	2.59111e-111	0.567134	0.204	0.051	8.36541e-107	0
Palld	ENSMUSG00000058056	7.40172e-111	0.543595	0.336	0.127	2.38964e-106	0
Mndal	ENSMUSG00000090272	1.22649e-110	0.738794	0.446	0.198	3.95973e-106	0
Serpine1	ENSMUSG00000037411	1.25251e-110	0.468247	0.266	0.082	4.04373e-106	0
Tes	ENSMUSG00000029552	1.31596e-110	-0.912099	0.048	0.308	4.24858e-106	0
Angptl4	ENSMUSG00000002289	4.50618e-110	0.693192	0.607	0.35	1.45482e-105	0
Litaf	ENSMUSG00000022500	1.81411e-109	0.409336	0.715	0.452	5.85684e-105	0
Pygm	ENSMUSG00000032648	3.1974e-109	0.273727	0.195	0.048	1.03228e-104	0
Laptm4a	ENSMUSG00000020585	4.41725e-109	0.514005	0.895	0.699	1.42611e-104	0
Susd3	ENSMUSG00000021384	7.26968e-109	-0.891542	0.05	0.307	2.34701e-104	0
Lrp1	ENSMUSG00000040249	8.35173e-109	0.52283	0.772	0.498	2.69636e-104	0
Nop53	ENSMUSG00000041560	1.07927e-108	0.496202	0.827	0.63	3.48443e-104	0
Rpl5	ENSMUSG00000058558	1.11769e-108	0.370999	0.993	0.931	3.60846e-104	0
Rpl19	ENSMUSG00000017404	1.16859e-108	0.302476	0.993	0.97	3.7728e-104	0
Zeb1	ENSMUSG00000024238	1.18081e-107	0.593472	0.455	0.225	3.81223e-103	0
Clu	ENSMUSG00000022037	2.35556e-107	-1.70416	0.484	0.637	7.60493e-103	0
Tcf4	ENSMUSG00000053477	1.31273e-106	0.449499	0.678	0.42	4.23816e-102	0
Naca	ENSMUSG00000061315	1.59048e-106	0.385124	0.975	0.877	5.13487e-102	0
Mmp19	ENSMUSG00000025355	4.28156e-106	0.535612	0.269	0.086	1.3823e-101	0
Rps20	ENSMUSG00000028234	5.5644e-106	0.341298	0.996	0.969	1.79647e-101	0
Cryab	ENSMUSG00000032060	2.20969e-105	0.50091	0.376	0.15	7.13397e-101	0
Egr1	ENSMUSG00000038418	1.2708e-104	0.767454	0.802	0.547	4.10279e-100	0
Afap1l2	ENSMUSG00000025083	1.39933e-104	0.358306	0.213	0.059	4.51775e-100	0
Robo2	ENSMUSG00000052516	1.7113e-104	0.39775	0.221	0.062	5.52493e-100	0
Itgb3	ENSMUSG00000020689	2.01041e-104	0.314622	0.24	0.073	6.49061e-100	0
Rpl4	ENSMUSG00000032399	2.58896e-104	0.39836	0.986	0.909	8.35845e-100	0
Gapdh	ENSMUSG00000057666	5.11786e-104	-0.752333	0.88	0.846	1.6523e-99	0
Rpl35a	ENSMUSG00000060636	7.39492e-104	0.321726	0.988	0.942	2.38745e-99	0
Nenf	ENSMUSG00000037499	9.87682e-104	0.47428	0.892	0.662	3.18873e-99	0
Rpl34	ENSMUSG00000062006	1.91049e-103	0.305113	0.991	0.953	6.16803e-99	0
Jak1	ENSMUSG00000028530	5.5554e-103	0.613608	0.743	0.507	1.79356e-98	0
Itpkc	ENSMUSG00000003752	7.90546e-103	0.475753	0.335	0.134	2.55228e-98	0
Nrp2	ENSMUSG00000025969	1.02349e-102	0.354557	0.342	0.131	3.30435e-98	0
Ace2	ENSMUSG00000015405	1.95981e-102	0.256557	0.108	0.015	6.32726e-98	0
Rcn1	ENSMUSG00000005973	2.86601e-102	0.454586	0.577	0.349	9.25291e-98	0
Cst12	ENSMUSG00000027443	3.19869e-102	-1.2257	0.027	0.264	1.0327e-97	0
Xist	ENSMUSG00000086503	3.76176e-102	0.515303	0.961	0.794	1.21448e-97	0
Tnfrsf1a	ENSMUSG00000030341	9.07178e-102	0.500513	0.604	0.36	2.92883e-97	0
Gsn	ENSMUSG00000026879	1.27919e-101	-0.822105	0.681	0.371	4.12985e-97	0
Nfkb1	ENSMUSG00000028163	2.40195e-101	0.697273	0.624	0.368	7.75469e-97	0
Loxl1	ENSMUSG00000032334	4.90714e-101	0.503453	0.297	0.107	1.58427e-96	0
Adgrg1	ENSMUSG00000031785	6.00632e-101	-0.672723	0.026	0.263	1.93914e-96	0
Plau	ENSMUSG00000021822	1.17134e-100	0.808942	0.481	0.251	3.78166e-96	0
Dnm3	ENSMUSG00000040265	1.40345e-100	0.33947	0.222	0.064	4.53105e-96	0
Nfix	ENSMUSG00000001911	6.95627e-100	0.481156	0.531	0.291	2.24583e-95	0
Selenow	ENSMUSG00000041571	1.08002e-99	0.459608	0.868	0.676	3.48684e-95	0
Lrrk2	ENSMUSG00000036273	1.49376e-99	0.343075	0.19	0.05	4.8226e-95	0
Fst	ENSMUSG00000021765	4.68779e-99	-1.34727	0.047	0.283	1.51345e-94	0
Apoa4	ENSMUSG00000032080	5.38099e-99	-1.28071	0.033	0.265	1.73725e-94	0
Defb19	ENSMUSG00000050645	5.83079e-99	-1.0166	0.058	0.299	1.88247e-94	0
Nedd4	ENSMUSG00000032216	6.43516e-99	0.46271	0.837	0.599	2.07759e-94	0
Plcb1	ENSMUSG00000051177	2.78913e-98	0.339371	0.99	0.936	9.0047e-94	0
Gch1	ENSMUSG00000037580	1.13712e-97	-1.07204	0.207	0.456	3.67121e-93	0
Bex1	ENSMUSG00000050071	2.0789e-97	-0.84597	0.041	0.277	6.71174e-93	0
Pmm1	ENSMUSG00000022474	2.26263e-97	0.396809	0.392	0.182	7.30492e-93	0
Kank4	ENSMUSG00000035407	3.33081e-97	0.27755	0.144	0.029	1.07535e-92	0
Mgarp	ENSMUSG00000037161	3.62473e-97	-1.95467	0.092	0.331	1.17024e-92	0
Emp1	ENSMUSG00000030208	4.05035e-97	0.611454	0.65	0.393	1.30766e-92	0
Adamts12	ENSMUSG00000047497	5.43792e-97	0.271455	0.17	0.041	1.75563e-92	0
Snhg18	ENSMUSG00000096956	5.7785e-97	0.474233	0.672	0.43	1.86559e-92	0
Snhg1	ENSMUSG00000108414	3.56175e-96	0.580476	0.72	0.507	1.14991e-91	0
Ddah2	ENSMUSG00000007039	4.04432e-96	0.377246	0.549	0.298	1.30571e-91	0
Tpst1	ENSMUSG00000034118	4.14361e-96	0.354796	0.348	0.15	1.33776e-91	0
Rhob	ENSMUSG00000054364	4.33041e-96	0.653599	0.825	0.622	1.39807e-91	0
Mt2	ENSMUSG00000031762	5.3223e-96	1.11052	0.747	0.551	1.7183e-91	0
Wfdc1	ENSMUSG00000023336	6.44646e-96	0.402145	0.292	0.107	2.08124e-91	0
Slc9a3r2	ENSMUSG00000002504	6.54688e-96	0.3847	0.384	0.174	2.11366e-91	0
Arhgef28	ENSMUSG00000021662	6.73369e-96	-0.697788	0.043	0.277	2.17397e-91	0
Eef1g	ENSMUSG00000071644	9.57259e-96	0.443079	0.937	0.778	3.09051e-91	0
Npc2	ENSMUSG00000021242	1.26184e-95	0.331851	0.856	0.643	4.07387e-91	0
Adgrl2	ENSMUSG00000028184	1.55313e-95	0.398572	0.35	0.148	5.01428e-91	0
Cnn2	ENSMUSG00000004665	1.70893e-95	0.378668	0.409	0.184	5.51727e-91	0
C1s1	ENSMUSG00000038521	2.02662e-95	0.411443	0.356	0.147	6.54294e-91	0
Rpl39	ENSMUSG00000079641	2.57773e-95	0.318596	0.991	0.939	8.32219e-91	0
Tpm4	ENSMUSG00000031799	1.20345e-94	0.463695	0.58	0.36	3.88535e-90	0
Gpx8	ENSMUSG00000021760	6.05012e-94	0.452885	0.631	0.395	1.95328e-89	0
Adamts1	ENSMUSG00000022893	6.70913e-94	0.576733	0.509	0.273	2.16604e-89	0
Map1b	ENSMUSG00000052727	8.64104e-94	-0.972245	0.163	0.408	2.78976e-89	0
Hs6st2	ENSMUSG00000062184	9.45375e-94	0.364834	0.275	0.1	3.05214e-89	0
Amh	ENSMUSG00000035262	1.22314e-93	-2.06061	0.066	0.292	3.94892e-89	0
Rps27a	ENSMUSG00000020460	2.39948e-93	0.311079	0.998	0.971	7.74672e-89	0
Arhgap10	ENSMUSG00000037148	2.56628e-93	0.5884	0.494	0.277	8.28525e-89	0
Tfpi	ENSMUSG00000027082	7.4949e-93	0.359798	0.397	0.187	2.41973e-88	0
Rps6	ENSMUSG00000028495	9.03833e-93	0.374266	0.982	0.899	2.91803e-88	0
Clip3	ENSMUSG00000013921	9.53086e-93	0.325214	0.25	0.084	3.07704e-88	0
Tpd52	ENSMUSG00000027506	1.65998e-92	-0.657261	0.067	0.307	5.35926e-88	0
Carhsp1	ENSMUSG00000008393	1.84865e-92	-0.986126	0.271	0.49	5.96836e-88	0
Coq10b	ENSMUSG00000025981	5.99929e-92	0.564672	0.616	0.405	1.93687e-87	0
Igfbp2	ENSMUSG00000039323	1.18015e-91	-0.922224	0.056	0.284	3.81011e-87	0
Ucp2	ENSMUSG00000033685	1.76933e-91	-1.0726	0.559	0.675	5.71227e-87	0
Nop58	ENSMUSG00000026020	1.93578e-91	0.7901	0.661	0.459	6.24965e-87	0
Ces2g	ENSMUSG00000031877	2.88189e-91	0.273126	0.199	0.057	9.30418e-87	0
Rpl30	ENSMUSG00000058600	6.79932e-91	0.321212	0.981	0.888	2.19516e-86	0
Crip1	ENSMUSG00000006360	1.42949e-90	-2.11151	0.274	0.497	4.61511e-86	0
Rps13	ENSMUSG00000090862	1.86874e-90	0.320135	0.992	0.947	6.03324e-86	0
Ifrd1	ENSMUSG00000001627	3.41198e-90	0.665641	0.878	0.729	1.10156e-85	0
Agt	ENSMUSG00000031980	3.98989e-90	0.472793	0.244	0.083	1.28814e-85	0
Klf4	ENSMUSG00000003032	8.81201e-90	0.718036	0.715	0.493	2.84496e-85	0
Gna14	ENSMUSG00000024697	1.2292e-89	0.25354	0.196	0.056	3.96847e-85	0
Maged2	ENSMUSG00000025268	1.32787e-89	0.410213	0.698	0.477	4.28702e-85	0
Frmd5	ENSMUSG00000027238	2.20837e-89	0.567278	0.561	0.321	7.12972e-85	0
Tppp3	ENSMUSG00000014846	5.21582e-89	-1.2201	0.129	0.365	1.68393e-84	0
Fosl1	ENSMUSG00000024912	5.30752e-89	0.413942	0.314	0.129	1.71353e-84	0
Nfic	ENSMUSG00000055053	6.06031e-89	0.46053	0.543	0.325	1.95657e-84	0
Amhr2	ENSMUSG00000023047	8.10212e-89	-1.15796	0.16	0.386	2.61577e-84	0
Runx2	ENSMUSG00000039153	9.27964e-89	0.319508	0.216	0.066	2.99593e-84	0
Snhg12	ENSMUSG00000086290	1.19756e-88	0.449821	0.563	0.342	3.86632e-84	0
Cxcl10	ENSMUSG00000034855	1.57346e-88	1.39995	0.425	0.213	5.07992e-84	0
Apoa1	ENSMUSG00000032083	3.13369e-88	-0.903759	0.018	0.228	1.01171e-83	0
Tmed5	ENSMUSG00000063406	9.4463e-88	0.51011	0.609	0.398	3.04974e-83	0
Usp53	ENSMUSG00000039701	1.08237e-87	0.653401	0.398	0.202	3.49442e-83	0
Hotairm1	ENSMUSG00000087658	1.15553e-87	0.287977	0.173	0.045	3.73063e-83	0
Snu13	ENSMUSG00000063480	5.66874e-87	0.610252	0.853	0.678	1.83015e-82	0
Rab20	ENSMUSG00000031504	2.50242e-86	0.447803	0.384	0.179	8.07905e-82	0
Trib1	ENSMUSG00000032501	2.53302e-86	0.449028	0.484	0.263	8.17785e-82	0
Rps21	ENSMUSG00000039001	1.80447e-85	0.328441	0.992	0.925	5.82573e-81	0
Ncald	ENSMUSG00000051359	2.66272e-85	0.443383	0.268	0.103	8.5966e-81	0
Krt18	ENSMUSG00000023043	8.55868e-85	-1.82373	0.058	0.274	2.76317e-80	0
Eef2	ENSMUSG00000034994	8.9722e-85	0.383022	0.973	0.852	2.89668e-80	0
Serpina3g	ENSMUSG00000041481	1.23648e-84	0.398701	0.13	0.027	3.99196e-80	0
Cox17	ENSMUSG00000046516	1.78412e-84	-0.914419	0.409	0.587	5.76004e-80	0
Zfc3h1	ENSMUSG00000034163	3.06098e-84	0.536018	0.401	0.204	9.88238e-80	0
Batf	ENSMUSG00000034266	3.52468e-84	0.425994	0.207	0.065	1.13794e-79	0
Bzw1	ENSMUSG00000051223	8.86531e-84	0.507832	0.711	0.514	2.86216e-79	0
Gem	ENSMUSG00000028214	1.28945e-83	0.716183	0.633	0.406	4.16298e-79	0
Btg1	ENSMUSG00000036478	2.85808e-83	0.441946	0.796	0.604	9.22731e-79	0
Tsc22d2	ENSMUSG00000027806	2.98934e-83	0.503328	0.409	0.212	9.65107e-79	0
Nup210l	ENSMUSG00000027939	3.32501e-83	0.43283	0.319	0.139	1.07348e-78	0
Fdps	ENSMUSG00000059743	4.63444e-83	-1.08566	0.213	0.438	1.49623e-78	0
Igsf10	ENSMUSG00000036334	9.97665e-83	0.259386	0.157	0.04	3.22096e-78	0
Steap4	ENSMUSG00000012428	1.26241e-82	0.269645	0.143	0.033	4.07568e-78	0
Sdc2	ENSMUSG00000022261	1.88654e-82	0.460413	0.518	0.304	6.09068e-78	0
Ckb	ENSMUSG00000001270	2.90194e-82	0.331271	0.578	0.331	9.36891e-78	0
Rdh10	ENSMUSG00000025921	3.7137e-82	0.448349	0.245	0.09	1.19897e-77	0
Pde10a	ENSMUSG00000023868	3.91331e-82	0.488053	0.338	0.15	1.26341e-77	0
Rbp4	ENSMUSG00000024990	3.95502e-82	0.448734	0.186	0.054	1.27688e-77	0
Sphk1	ENSMUSG00000061878	5.01935e-82	0.379754	0.41	0.193	1.6205e-77	0
Casp4	ENSMUSG00000033538	5.85503e-82	0.424557	0.317	0.134	1.8903e-77	0
Tagln2	ENSMUSG00000026547	6.87265e-82	0.471003	0.782	0.548	2.21883e-77	0
Asb4	ENSMUSG00000042607	7.3196e-82	0.623853	0.245	0.092	2.36313e-77	0
Angpt1	ENSMUSG00000022309	2.27465e-81	0.280266	0.122	0.025	7.3437e-77	0
Clic4	ENSMUSG00000037242	2.33151e-81	0.447366	0.702	0.483	7.52729e-77	0
Pbx1	ENSMUSG00000052534	8.05777e-81	0.3551	0.729	0.484	2.60145e-76	0
Gm35533	ENSMUSG00000112831	8.14966e-81	-2.16355	0.147	0.358	2.63112e-76	0
Chst11	ENSMUSG00000034612	9.64406e-81	-0.750997	0.13	0.363	3.11359e-76	0
Tm2d2	ENSMUSG00000031556	1.80476e-80	0.601442	0.59	0.413	5.82668e-76	0
Lamp2	ENSMUSG00000016534	1.86318e-80	0.436433	0.677	0.471	6.01528e-76	0
Rtraf	ENSMUSG00000021807	2.76538e-80	0.346589	0.79	0.589	8.92804e-76	0
Thy1	ENSMUSG00000032011	3.35019e-80	0.253018	0.194	0.057	1.08161e-75	0
Tmem176a	ENSMUSG00000023367	7.90259e-80	0.394731	0.825	0.581	2.55135e-75	0
Msmo1	ENSMUSG00000031604	1.87853e-79	-0.619743	0.055	0.267	6.06485e-75	0
Rab34	ENSMUSG00000002059	2.13724e-79	0.445703	0.521	0.319	6.90006e-75	0
Ghr	ENSMUSG00000055737	2.178e-79	0.392882	0.388	0.189	7.03168e-75	0
Dsp	ENSMUSG00000054889	2.4501e-79	-0.612675	0.008	0.194	7.91013e-75	0
Rps23	ENSMUSG00000049517	3.85753e-79	0.293504	0.991	0.948	1.2454e-74	0
Bmp4	ENSMUSG00000021835	7.72162e-79	0.293813	0.136	0.032	2.49293e-74	0
Zbtb20	ENSMUSG00000022708	9.83724e-79	0.539533	0.842	0.607	3.17595e-74	0
Imp3	ENSMUSG00000032288	1.45429e-78	0.446598	0.636	0.451	4.69518e-74	0
Bambi	ENSMUSG00000024232	1.62971e-78	0.660476	0.333	0.155	5.26151e-74	0
Nfia	ENSMUSG00000028565	1.89242e-78	0.45066	0.655	0.44	6.10967e-74	0
Uchl1	ENSMUSG00000029223	2.39724e-78	-0.710554	0.042	0.244	7.73948e-74	0
Rtn2	ENSMUSG00000030401	4.42912e-78	0.255396	0.171	0.049	1.42994e-73	0
Cyp1b1	ENSMUSG00000024087	5.7823e-78	0.511245	0.311	0.141	1.86681e-73	0
Ier2	ENSMUSG00000053560	8.62046e-78	0.618212	0.818	0.622	2.78312e-73	0
Tmod3	ENSMUSG00000058587	5.3239e-77	0.368178	0.444	0.244	1.71882e-72	0
Derl3	ENSMUSG00000009092	6.77484e-77	-0.654047	0.029	0.221	2.18726e-72	0
Rbfox2	ENSMUSG00000033565	1.73735e-76	0.440653	0.44	0.246	5.60903e-72	0
Prkcd	ENSMUSG00000021948	2.13317e-76	-0.543503	0.066	0.275	6.88693e-72	0
Gbp2	ENSMUSG00000028270	3.27261e-76	0.495416	0.256	0.1	1.05656e-71	0
Prkcg	ENSMUSG00000078816	9.50088e-76	0.30702	0.173	0.051	3.06736e-71	0
Timp1	ENSMUSG00000001131	2.29334e-75	0.704569	0.593	0.386	7.40405e-71	0
Fam13a	ENSMUSG00000037709	2.36572e-75	-0.823444	0.041	0.238	7.63772e-71	0
Kcnab1	ENSMUSG00000027827	2.85501e-75	0.320828	0.161	0.045	9.2174e-71	0
Eif3h	ENSMUSG00000022312	3.92135e-75	0.346169	0.886	0.721	1.26601e-70	0
Rassf1	ENSMUSG00000010067	8.60233e-75	0.422212	0.5	0.3	2.77726e-70	0
Wfdc10	ENSMUSG00000070529	1.24509e-74	-0.881857	0.021	0.204	4.01976e-70	0
Gm20186	ENSMUSG00000106874	1.78241e-74	0.49884	0.429	0.235	5.75451e-70	0
Pmepa1	ENSMUSG00000038400	2.12923e-74	0.365493	0.457	0.252	6.87422e-70	0
Cxcl12	ENSMUSG00000061353	7.32215e-74	0.3814	0.245	0.091	2.36396e-69	0
Ivns1abp	ENSMUSG00000023150	9.40412e-74	-0.926969	0.229	0.427	3.03612e-69	0
Car14	ENSMUSG00000038526	1.17949e-73	-0.672979	0.014	0.193	3.80799e-69	0
Gsta4	ENSMUSG00000032348	1.42728e-73	-1.10794	0.204	0.41	4.60799e-69	0
Zfp36	ENSMUSG00000044786	1.52902e-73	0.903613	0.748	0.563	4.93645e-69	0
Plcl1	ENSMUSG00000038349	2.27119e-73	0.310048	0.169	0.05	7.33254e-69	0
1700016D06Rik	ENSMUSG00000031509	2.74859e-73	0.332016	0.771	0.573	8.87383e-69	0
Mctp1	ENSMUSG00000021596	3.0832e-73	-0.689184	0.018	0.197	9.95411e-69	0
Gna13	ENSMUSG00000020611	3.30479e-73	0.412931	0.624	0.429	1.06695e-68	0
Kdelr3	ENSMUSG00000010830	4.954e-73	0.360185	0.31	0.141	1.5994e-68	0
Eif3e	ENSMUSG00000022336	7.4288e-73	0.372802	0.779	0.592	2.39839e-68	0
Ptch1	ENSMUSG00000021466	1.15847e-72	0.395344	0.271	0.116	3.74013e-68	0
Fas	ENSMUSG00000024778	2.21826e-72	0.345755	0.35	0.165	7.16165e-68	0
St6galnac3	ENSMUSG00000052544	3.49444e-72	0.258274	0.166	0.048	1.12818e-67	0
Clk1	ENSMUSG00000026034	8.10415e-72	0.433951	0.668	0.467	2.61643e-67	0
Rpl10	ENSMUSG00000008682	1.0312e-71	0.277284	0.996	0.952	3.32924e-67	0
Alad	ENSMUSG00000028393	1.30766e-71	-1.11162	0.368	0.534	4.22179e-67	0
Me2	ENSMUSG00000024556	1.37458e-71	-0.671548	0.102	0.308	4.43783e-67	0
Arhgap6	ENSMUSG00000031355	1.38377e-71	0.414865	0.319	0.146	4.46749e-67	0
Atp5j	ENSMUSG00000022890	2.7604e-71	-0.567866	0.873	0.806	8.91194e-67	0
Slc18a2	ENSMUSG00000025094	3.34644e-71	-0.758365	0.02	0.197	1.0804e-66	0
Gpx1	ENSMUSG00000063856	3.8825e-71	-1.07238	0.724	0.774	1.25347e-66	0
Rbm47	ENSMUSG00000070780	6.28345e-71	-0.698916	0.043	0.231	2.02861e-66	0
Rgcc	ENSMUSG00000022018	7.23185e-71	-1.44995	0.324	0.5	2.3348e-66	0
Nr4a2	ENSMUSG00000026826	7.51456e-71	0.46329	0.441	0.245	2.42608e-66	0
Mest	ENSMUSG00000051855	8.02399e-71	0.290732	0.135	0.035	2.59054e-66	0
Mgat4b	ENSMUSG00000036620	1.32712e-70	-0.578354	0.104	0.31	4.28462e-66	0
mt-Atp6	ENSMUSG00000064357	2.73184e-70	-0.928736	0.955	0.941	8.81975e-66	0
Tmem176b	ENSMUSG00000029810	3.8684e-70	0.345903	0.912	0.685	1.24891e-65	0
Pak3	ENSMUSG00000031284	4.75779e-70	-0.505336	0.026	0.204	1.53605e-65	0
Atp6v0e2	ENSMUSG00000039347	7.07579e-70	-0.367665	0.01	0.179	2.28442e-65	0
Plbd1	ENSMUSG00000030214	8.1288e-70	-0.56239	0.015	0.188	2.62438e-65	0
Rpl15	ENSMUSG00000012405	1.46207e-69	0.332149	0.847	0.672	4.72031e-65	0
Map3k8	ENSMUSG00000024235	1.53673e-69	0.359532	0.27	0.114	4.96132e-65	0
Stc1	ENSMUSG00000014813	3.24183e-69	0.345551	0.223	0.082	1.04662e-64	0
Gm6225	ENSMUSG00000097746	3.57608e-69	0.280445	0.111	0.024	1.15454e-64	0
Jmjd1c	ENSMUSG00000037876	5.88327e-69	0.483539	0.632	0.443	1.89941e-64	0
Jun	ENSMUSG00000052684	8.36245e-69	0.852995	0.893	0.758	2.69982e-64	0
Meg3	ENSMUSG00000021268	1.02959e-68	-0.725252	0.098	0.305	3.32402e-64	0
Pnrc1	ENSMUSG00000040128	1.22663e-68	0.466753	0.845	0.662	3.96018e-64	0
Acaa2	ENSMUSG00000036880	1.73313e-68	0.377541	0.659	0.455	5.59541e-64	0
Rps15	ENSMUSG00000063457	2.52227e-68	0.29154	0.992	0.944	8.14314e-64	0
Dpf3	ENSMUSG00000021221	2.71241e-68	-0.506104	0.029	0.206	8.75703e-64	0
Hspa8	ENSMUSG00000015656	3.88629e-68	0.546893	0.975	0.913	1.25469e-63	0
Oaf	ENSMUSG00000032014	4.99873e-68	0.398438	0.522	0.321	1.61384e-63	0
Penk	ENSMUSG00000045573	5.06188e-68	0.560369	0.189	0.063	1.63423e-63	0
Itga5	ENSMUSG00000000555	5.4562e-68	0.384297	0.416	0.226	1.76153e-63	0
Fabp3	ENSMUSG00000028773	7.24526e-68	-0.878725	0.073	0.266	2.33913e-63	0
Hivep2	ENSMUSG00000015501	1.43972e-67	0.276995	0.582	0.355	4.64814e-63	0
Baz2b	ENSMUSG00000026987	1.84503e-67	0.500768	0.596	0.41	5.95668e-63	0
Parva	ENSMUSG00000030770	4.09239e-67	0.369631	0.5	0.317	1.32123e-62	0
Cox7a2l	ENSMUSG00000024248	4.47521e-67	0.326912	0.886	0.705	1.44482e-62	0
Btg2	ENSMUSG00000020423	5.61523e-67	0.577904	0.898	0.78	1.81288e-62	0
Bnc2	ENSMUSG00000028487	1.17782e-66	0.464937	0.395	0.214	3.8026e-62	0
Slc9a7	ENSMUSG00000037341	1.20866e-66	-0.45761	0.017	0.185	3.90217e-62	0
Gm48228	ENSMUSG00000114036	1.34107e-66	0.436615	0.41	0.228	4.32965e-62	0
Add3	ENSMUSG00000025026	1.36056e-66	0.299611	0.331	0.162	4.39256e-62	0
Uqcrq	ENSMUSG00000044894	2.37704e-66	-0.71851	0.712	0.741	7.67429e-62	0
Atp1a1	ENSMUSG00000033161	2.46736e-66	-0.810382	0.395	0.56	7.96587e-62	0
Numbl	ENSMUSG00000063160	2.69742e-66	0.251583	0.183	0.062	8.70863e-62	0
Pknox2	ENSMUSG00000035934	6.84005e-66	0.358296	0.242	0.102	2.20831e-61	0
Slc25a4	ENSMUSG00000031633	8.42677e-66	0.306456	0.812	0.64	2.72058e-61	0
Adamts10	ENSMUSG00000024299	1.22242e-65	0.315808	0.319	0.157	3.94659e-61	0
Thra	ENSMUSG00000058756	1.69153e-65	0.373708	0.532	0.341	5.46109e-61	0
Selenof	ENSMUSG00000037072	2.57537e-65	0.321832	0.802	0.626	8.31459e-61	0
Cystm1	ENSMUSG00000046727	5.01772e-65	-0.668582	0.061	0.245	1.61997e-60	0
Gbp2b	ENSMUSG00000040264	5.14207e-65	0.325627	0.211	0.079	1.66012e-60	0
F3	ENSMUSG00000028128	6.55556e-65	-0.99106	0.145	0.339	2.11646e-60	0
Crispld2	ENSMUSG00000031825	6.67894e-65	-0.670707	0.123	0.323	2.1563e-60	0
Nsa2	ENSMUSG00000060739	1.18719e-64	0.338193	0.696	0.513	3.83284e-60	0
Tox2	ENSMUSG00000074607	1.50563e-64	-0.554547	0.03	0.201	4.86092e-60	0
Fshr	ENSMUSG00000032937	1.50675e-64	-0.446646	0.01	0.166	4.86454e-60	0
Stxbp2	ENSMUSG00000004626	1.91527e-64	-0.400934	0.027	0.197	6.18344e-60	0
Bmpr1b	ENSMUSG00000052430	2.04307e-64	-0.709627	0.088	0.279	6.59604e-60	0
Ift27	ENSMUSG00000016637	2.1444e-64	0.309535	0.407	0.231	6.9232e-60	0
Rpl26	ENSMUSG00000060938	3.95632e-64	0.267482	0.988	0.934	1.2773e-59	0
Crip2	ENSMUSG00000006356	5.91168e-64	-0.925573	0.176	0.369	1.90859e-59	0
Pakap.1	ENSMUSG00000038729	7.33442e-64	0.442763	0.515	0.314	2.36792e-59	0
Malat1	ENSMUSG00000092341	2.42945e-63	0.464212	0.986	0.927	7.84348e-59	0
Rora	ENSMUSG00000032238	3.83023e-63	0.361691	0.58	0.381	1.23659e-58	0
Me3	ENSMUSG00000030621	4.71562e-63	-0.383003	0.043	0.22	1.52244e-58	0
Dtx3	ENSMUSG00000040415	5.53396e-63	0.350979	0.476	0.292	1.78664e-58	0
Ube2j1	ENSMUSG00000028277	5.77502e-63	0.371695	0.53	0.357	1.86447e-58	0
Cox6c	ENSMUSG00000014313	1.40273e-62	0.446043	0.961	0.85	4.5287e-58	0
Nfil3	ENSMUSG00000056749	1.58474e-62	0.369284	0.509	0.313	5.11635e-58	0
Gnai1	ENSMUSG00000057614	1.8823e-62	0.294869	0.2	0.076	6.07702e-58	0
Gm42418	ENSMUSG00000098178	2.69735e-62	-1.42913	0.995	0.998	8.70841e-58	0
Mafb	ENSMUSG00000074622	3.10281e-62	0.306634	0.225	0.087	1.00174e-57	0
Cndp2	ENSMUSG00000024644	3.40489e-62	-0.818475	0.186	0.376	1.09927e-57	0
Tcp11l2	ENSMUSG00000020034	3.80605e-62	0.29514	0.354	0.184	1.22878e-57	0
Bcar3	ENSMUSG00000028121	4.10072e-62	-0.545904	0.077	0.265	1.32392e-57	0
Klf2	ENSMUSG00000055148	4.11573e-62	0.741716	0.678	0.499	1.32876e-57	0
Slc38a1	ENSMUSG00000023169	5.95614e-62	-0.398988	0.034	0.203	1.92294e-57	0
Rps25	ENSMUSG00000009927	6.56572e-62	0.254648	0.985	0.921	2.11974e-57	0
Hoxd10	ENSMUSG00000050368	7.88157e-62	0.32192	0.142	0.042	2.54456e-57	0
Rab13	ENSMUSG00000027935	7.89224e-62	0.364489	0.445	0.267	2.54801e-57	0
Il1r1	ENSMUSG00000026072	9.33531e-62	0.360032	0.254	0.111	3.0139e-57	0
mt-Co2	ENSMUSG00000064354	1.35685e-61	-0.756367	0.96	0.951	4.3806e-57	0
Mlf1	ENSMUSG00000048416	1.39942e-61	-0.857335	0.129	0.315	4.51802e-57	0
Rcn2	ENSMUSG00000032320	3.45921e-61	0.324452	0.55	0.366	1.1168e-56	0
Pard3b	ENSMUSG00000052062	3.4741e-61	0.429243	0.334	0.173	1.12161e-56	0
Ehd4	ENSMUSG00000027293	3.68848e-61	-0.641113	0.075	0.256	1.19083e-56	0
Eya2	ENSMUSG00000017897	3.70489e-61	-0.369831	0.007	0.156	1.19612e-56	0
Gm10260	ENSMUSG00000069117	7.15946e-61	0.320181	0.858	0.695	2.31143e-56	0
Cited4	ENSMUSG00000070803	8.81907e-61	-0.793846	0.03	0.19	2.84724e-56	0
Sdf2l1	ENSMUSG00000022769	9.32562e-61	-0.600776	0.074	0.252	3.01078e-56	0
Tmem184a	ENSMUSG00000036687	1.14235e-60	-0.470869	0.012	0.163	3.68807e-56	0
Etf1	ENSMUSG00000024360	1.23023e-60	0.370784	0.652	0.484	3.97181e-56	0
Sipa1l2	ENSMUSG00000001995	1.30172e-60	0.283301	0.207	0.081	4.20259e-56	0
Tubb2a	ENSMUSG00000058672	1.80622e-60	0.531086	0.624	0.446	5.83139e-56	0
Areg	ENSMUSG00000029378	1.83508e-60	0.885246	0.173	0.06	5.92455e-56	0
Zfp948	ENSMUSG00000067931	2.1777e-60	0.303793	0.235	0.1	7.0307e-56	0
Plpp3	ENSMUSG00000028517	2.31705e-60	0.513232	0.456	0.264	7.48059e-56	0
Aif1l	ENSMUSG00000001864	2.32473e-60	-0.402939	0.031	0.193	7.50539e-56	0
Dusp1	ENSMUSG00000024190	3.19103e-60	0.595789	0.674	0.478	1.03022e-55	0
Gm11361	ENSMUSG00000113061	4.87663e-60	0.332431	0.663	0.488	1.57442e-55	0
Colec12	ENSMUSG00000036103	1.23049e-59	0.311571	0.271	0.123	3.97263e-55	0
Mgst3	ENSMUSG00000026688	1.46835e-59	-0.548372	0.19	0.386	4.74056e-55	0
Prickle1	ENSMUSG00000036158	2.91446e-59	0.320873	0.197	0.076	9.40934e-55	0
Lima1	ENSMUSG00000023022	3.15237e-59	0.333588	0.343	0.178	1.01774e-54	0
Ndufb7	ENSMUSG00000033938	3.25363e-59	-0.674318	0.571	0.658	1.05044e-54	0
Btbd3	ENSMUSG00000062098	3.429e-59	0.329931	0.233	0.1	1.10705e-54	0
Cd164	ENSMUSG00000019818	4.87091e-59	0.378963	0.559	0.391	1.57257e-54	0
Pianp	ENSMUSG00000030329	5.18971e-59	0.279978	0.256	0.114	1.6755e-54	0
Airn	ENSMUSG00000078247	5.22782e-59	0.35054	0.503	0.312	1.6878e-54	0
Rpl35	ENSMUSG00000062997	5.60968e-59	0.273941	0.971	0.874	1.81109e-54	0
Gm37350	ENSMUSG00000102979	6.59346e-59	-0.796776	0.074	0.247	2.1287e-54	0
Cd151	ENSMUSG00000025510	8.18391e-59	-0.615436	0.256	0.445	2.64218e-54	0
Lrrc2	ENSMUSG00000032495	1.30251e-58	-0.388824	0.011	0.156	4.20517e-54	0
Foxp1	ENSMUSG00000030067	1.82573e-58	0.41673	0.659	0.475	5.89436e-54	0
Fermt2	ENSMUSG00000037712	2.75331e-58	0.341628	0.718	0.518	8.88907e-54	0
Rnf181	ENSMUSG00000055850	3.12143e-58	-0.494451	0.119	0.306	1.00775e-53	0
Fam49b	ENSMUSG00000022378	3.28002e-58	-0.470643	0.073	0.248	1.05895e-53	0
Naaa	ENSMUSG00000029413	5.96528e-58	-0.657861	0.075	0.247	1.92589e-53	0
Crabp2	ENSMUSG00000004885	1.64299e-57	-0.603791	0.044	0.205	5.30439e-53	0
Cyp11a1	ENSMUSG00000032323	1.66181e-57	-3.32546	0.291	0.448	5.36516e-53	0
Pde12	ENSMUSG00000043702	2.21305e-57	0.447175	0.279	0.139	7.14482e-53	0
Akr1b10	ENSMUSG00000061758	3.28867e-57	0.266999	0.286	0.139	1.06175e-52	0
Stxbp6	ENSMUSG00000046314	3.72651e-57	-0.485045	0.055	0.225	1.2031e-52	0
Mtln	ENSMUSG00000051319	4.78971e-57	-0.582886	0.243	0.433	1.54636e-52	0
C3	ENSMUSG00000024164	5.05209e-57	-2.49147	0.097	0.263	1.63107e-52	0
Net1	ENSMUSG00000021215	5.46265e-57	-0.523936	0.054	0.221	1.76362e-52	0
Ntrk2	ENSMUSG00000055254	5.59299e-57	0.289813	0.186	0.068	1.8057e-52	0
Cd3e	ENSMUSG00000032093	7.52916e-57	0.385938	0.224	0.094	2.43079e-52	0
Aldoa	ENSMUSG00000030695	1.39374e-56	-0.607474	0.869	0.807	4.49969e-52	0
Gsr	ENSMUSG00000031584	1.45434e-56	-0.362349	0.048	0.213	4.69533e-52	0
Podxl2	ENSMUSG00000033152	1.80096e-56	0.264932	0.239	0.106	5.8144e-52	0
Dock9	ENSMUSG00000025558	1.90328e-56	-0.482013	0.082	0.259	6.14474e-52	0
Vamp8	ENSMUSG00000050732	2.22952e-56	-0.737088	0.357	0.524	7.198e-52	0
Wls	ENSMUSG00000028173	5.761e-56	0.362304	0.448	0.281	1.85994e-51	0
Ptgis	ENSMUSG00000017969	8.5477e-56	0.27313	0.435	0.254	2.75962e-51	0
Prnp	ENSMUSG00000079037	8.88381e-56	0.320169	0.386	0.223	2.86814e-51	0
Antxr2	ENSMUSG00000029338	8.99466e-56	0.288947	0.218	0.091	2.90392e-51	0
Tmsb15b2	ENSMUSG00000089996	2.17488e-55	-0.691225	0.124	0.302	7.02159e-51	0
Irx3	ENSMUSG00000031734	2.1822e-55	-0.335899	0.01	0.148	7.04524e-51	0
Bmp1	ENSMUSG00000022098	2.44017e-55	0.346035	0.415	0.251	7.87808e-51	0
Dnajb1	ENSMUSG00000005483	3.09059e-55	0.928947	0.714	0.572	9.97796e-51	0
Fem1b	ENSMUSG00000032244	3.26557e-55	0.314199	0.315	0.167	1.05429e-50	0
Etnk2	ENSMUSG00000070644	4.17541e-55	-0.350558	0.03	0.182	1.34803e-50	0
Scarb2	ENSMUSG00000029426	2.33763e-54	0.327912	0.423	0.259	7.54705e-50	0
Efemp1	ENSMUSG00000020467	2.622e-54	0.336537	0.177	0.065	8.46511e-50	0
Itm2c	ENSMUSG00000026223	4.29087e-54	0.291105	0.725	0.56	1.38531e-49	0
Pnpla7	ENSMUSG00000036833	6.74794e-54	0.275789	0.968	0.844	2.17857e-49	0
Sema7a	ENSMUSG00000038264	1.63215e-53	-0.365304	0.018	0.159	5.2694e-49	0
Cox8a	ENSMUSG00000035885	1.79214e-53	-0.410706	0.915	0.847	5.78594e-49	0
Tgfbi	ENSMUSG00000035493	1.92703e-53	0.353387	0.251	0.115	6.22142e-49	0
Prickle2	ENSMUSG00000030020	1.95718e-53	0.280201	0.223	0.096	6.31875e-49	0
Pim1	ENSMUSG00000024014	2.18882e-53	0.401552	0.779	0.612	7.06661e-49	0
Use1	ENSMUSG00000002395	3.92317e-53	0.3228	0.764	0.588	1.2666e-48	0
Ptpre	ENSMUSG00000041836	4.03437e-53	-0.353589	0.02	0.161	1.3025e-48	0
Sdsl	ENSMUSG00000029596	4.84707e-53	-0.287999	0.039	0.191	1.56488e-48	0
Cox5b	ENSMUSG00000061518	5.51564e-53	-0.453485	0.861	0.801	1.78073e-48	0
Fdft1	ENSMUSG00000021273	6.00525e-53	-0.41429	0.077	0.246	1.9388e-48	0
Ndn	ENSMUSG00000033585	7.79208e-53	0.253964	0.319	0.166	2.51567e-48	0
Cyfip2	ENSMUSG00000020340	1.02756e-52	-0.369131	0.043	0.196	3.31747e-48	0
mt-Co3	ENSMUSG00000064358	1.30068e-52	-0.775979	0.93	0.91	4.19925e-48	0
Atp8a1	ENSMUSG00000037685	2.08775e-52	-0.374341	0.032	0.178	6.74029e-48	0
Cobll1	ENSMUSG00000034903	2.88599e-52	-0.58625	0.136	0.313	9.31741e-48	0
Jam2	ENSMUSG00000053062	3.10817e-52	-0.452559	0.057	0.214	1.00347e-47	0
Trib2	ENSMUSG00000020601	4.18802e-52	-0.505932	0.083	0.246	1.3521e-47	0
St6gal1	ENSMUSG00000022885	6.13506e-52	-0.323926	0.044	0.197	1.9807e-47	0
Gstt1	ENSMUSG00000001663	7.36957e-52	0.367033	0.359	0.199	2.37927e-47	0
Clasp2	ENSMUSG00000033392	9.54894e-52	0.376752	0.46	0.295	3.08288e-47	0
Selenok	ENSMUSG00000042682	1.57518e-51	0.297144	0.88	0.719	5.08548e-47	0
Prkar2b	ENSMUSG00000002997	1.59278e-51	-1.11273	0.229	0.386	5.14228e-47	0
Egr2	ENSMUSG00000037868	1.79375e-51	0.337499	0.188	0.077	5.79111e-47	0
Pgpep1	ENSMUSG00000056204	2.25396e-51	-0.354973	0.042	0.193	7.27691e-47	0
Mboat2	ENSMUSG00000020646	2.8352e-51	-0.532134	0.133	0.302	9.15346e-47	0
Dach1	ENSMUSG00000055639	5.18343e-51	0.287508	0.211	0.091	1.67347e-46	0
Taf10	ENSMUSG00000043866	1.05068e-50	-0.538133	0.263	0.436	3.39211e-46	0
Rasl10a	ENSMUSG00000034209	1.63773e-50	-0.339326	0.013	0.143	5.2874e-46	0
Gmpr	ENSMUSG00000000253	1.7976e-50	-0.379079	0.031	0.172	5.80354e-46	0
Gstm5	ENSMUSG00000004032	1.82968e-50	0.287946	0.574	0.409	5.90713e-46	0
S100a10	ENSMUSG00000041959	3.54704e-50	0.419235	0.902	0.774	1.14516e-45	0
Pkp2	ENSMUSG00000041957	3.68772e-50	-0.456018	0.083	0.245	1.19058e-45	0
8030451A03Rik	ENSMUSG00000073821	4.32151e-50	-0.407911	0.059	0.211	1.3952e-45	0
Antxr1	ENSMUSG00000033420	5.28433e-50	0.269498	0.302	0.159	1.70605e-45	0
Errfi1	ENSMUSG00000028967	6.75366e-50	0.329737	0.699	0.524	2.18042e-45	0
Mpped2	ENSMUSG00000016386	8.06166e-50	-0.279127	0.005	0.128	2.60271e-45	0
Gng10	ENSMUSG00000038607	1.21386e-49	0.271401	0.469	0.308	3.91893e-45	0
Susd6	ENSMUSG00000021133	1.28431e-49	0.339702	0.352	0.2	4.1464e-45	0
Gng5	ENSMUSG00000068523	1.82025e-49	-0.447386	0.905	0.839	5.87668e-45	0
AU020206	ENSMUSG00000097415	1.8732e-49	0.262593	0.472	0.296	6.04763e-45	0
C130074G19Rik	ENSMUSG00000039349	2.86519e-49	-0.331736	0.018	0.149	9.25027e-45	0
Cxadr	ENSMUSG00000022865	4.42834e-49	-0.36141	0.019	0.15	1.42969e-44	0
Gramd1b	ENSMUSG00000040111	5.0738e-49	-0.963347	0.21	0.378	1.63808e-44	0
Aprt	ENSMUSG00000006589	7.52991e-49	0.293503	0.703	0.555	2.43103e-44	0
Krt19	ENSMUSG00000020911	1.06324e-48	-1.78757	0.039	0.175	3.43268e-44	0
Nos2	ENSMUSG00000020826	1.24059e-48	-0.277346	0.005	0.125	4.00524e-44	0
Col4a4	ENSMUSG00000067158	1.53046e-48	0.283178	0.137	0.047	4.9411e-44	0
mt-Nd1	ENSMUSG00000064341	2.18618e-48	-0.844762	0.892	0.876	7.05807e-44	0
Wdr1	ENSMUSG00000005103	2.38247e-48	-0.56708	0.217	0.395	7.69179e-44	0
Cox7c	ENSMUSG00000017778	3.03549e-48	-0.412428	0.886	0.826	9.80008e-44	0
Arhgdig	ENSMUSG00000073433	3.47558e-48	-0.291684	0.019	0.148	1.12209e-43	0
Cklf	ENSMUSG00000054400	3.74071e-48	-0.428452	0.127	0.295	1.20769e-43	0
Rbbp7	ENSMUSG00000031353	1.2569e-47	0.339973	0.718	0.558	4.05791e-43	0
Fkbp9	ENSMUSG00000029781	1.29706e-47	0.285351	0.41	0.257	4.18757e-43	0
Mdh1	ENSMUSG00000020321	1.45231e-47	-0.718077	0.568	0.617	4.68879e-43	0
2200002D01Rik	ENSMUSG00000030587	1.8226e-47	-0.433375	0.02	0.148	5.88427e-43	0
Syngr1	ENSMUSG00000022415	2.24207e-47	-0.262666	0.008	0.128	7.23854e-43	0
Top1	ENSMUSG00000070544	2.27935e-47	0.329231	0.71	0.526	7.35888e-43	0
St3gal5	ENSMUSG00000056091	2.34181e-47	-0.625647	0.21	0.381	7.56053e-43	0
Plxdc2	ENSMUSG00000026748	2.71819e-47	0.274438	0.574	0.383	8.77568e-43	0
Ddr1	ENSMUSG00000003534	3.07462e-47	-0.485235	0.111	0.272	9.92641e-43	0
Arih1	ENSMUSG00000025234	3.83249e-47	0.332977	0.551	0.396	1.23732e-42	0
Ank3	ENSMUSG00000069601	5.59631e-47	-0.539908	0.071	0.22	1.80677e-42	0
Tex15	ENSMUSG00000009628	6.11257e-47	-0.263179	0.01	0.129	1.97344e-42	0
Atp1b2	ENSMUSG00000041329	8.22443e-47	-0.563408	0.141	0.3	2.65526e-42	0
Bach1	ENSMUSG00000025612	9.98965e-47	0.288426	0.328	0.184	3.22516e-42	0
Stat3	ENSMUSG00000004040	1.02912e-46	0.29109	0.639	0.468	3.32251e-42	0
Slc16a2	ENSMUSG00000033965	1.22493e-46	0.251974	0.614	0.452	3.95469e-42	0
Calm1	ENSMUSG00000001175	1.38883e-46	-0.638928	0.893	0.835	4.48384e-42	0
Arhgap29	ENSMUSG00000039831	2.08805e-46	-0.583862	0.127	0.287	6.74127e-42	0
Rpl36al	ENSMUSG00000049751	2.11531e-46	-0.375366	0.918	0.85	6.82927e-42	0
Prdx6	ENSMUSG00000026701	2.19727e-46	-0.693241	0.505	0.598	7.09389e-42	0
Prss23	ENSMUSG00000039405	2.71886e-46	-0.698278	0.133	0.292	8.77785e-42	0
Cdh2	ENSMUSG00000024304	7.30456e-46	-0.325707	0.028	0.158	2.35828e-41	0
Socs1	ENSMUSG00000038037	8.40593e-46	0.472016	0.356	0.207	2.71385e-41	0
Ppib	ENSMUSG00000032383	8.59876e-46	0.262794	0.958	0.818	2.77611e-41	0
Epb41l4aos	ENSMUSG00000087590	1.06145e-45	0.274278	0.479	0.325	3.42688e-41	0
Fosb	ENSMUSG00000003545	2.14098e-45	0.499449	0.883	0.739	6.91217e-41	0
Fam107b	ENSMUSG00000026655	3.82768e-45	0.294696	0.349	0.197	1.23577e-40	0
mt-Nd4	ENSMUSG00000064363	3.89453e-45	-0.780569	0.887	0.866	1.25735e-40	0
Dnaja1	ENSMUSG00000028410	4.28478e-45	0.34104	0.705	0.555	1.38334e-40	0
Adamts9	ENSMUSG00000030022	4.65756e-45	0.301415	0.348	0.195	1.50369e-40	0
Obsl1	ENSMUSG00000026211	4.94345e-45	-0.575115	0.162	0.321	1.59599e-40	0
Tmem37	ENSMUSG00000050777	5.53752e-45	0.328555	0.248	0.125	1.78779e-40	0
Hsph1	ENSMUSG00000029657	5.57687e-45	0.448055	0.465	0.321	1.80049e-40	0
Cnbp	ENSMUSG00000030057	6.72853e-45	0.255359	0.787	0.625	2.1723e-40	0
Mrap	ENSMUSG00000039956	6.89178e-45	0.430776	0.379	0.216	2.22501e-40	0
Pdgfb	ENSMUSG00000000489	7.41461e-45	-0.292176	0.004	0.115	2.39381e-40	0
Serpine2	ENSMUSG00000026249	1.03983e-44	-0.905565	0.253	0.4	3.35708e-40	0
Myc	ENSMUSG00000022346	1.16103e-44	0.464266	0.582	0.411	3.74837e-40	0
Nr4a1	ENSMUSG00000023034	1.73384e-44	0.401077	0.77	0.595	5.59772e-40	0
Nap1l5	ENSMUSG00000055430	2.17888e-44	-1.12792	0.063	0.198	7.0345e-40	0
Fgd3	ENSMUSG00000037946	2.27918e-44	-0.575061	0.008	0.121	7.35834e-40	0
Eno1	ENSMUSG00000063524	2.66798e-44	-0.768147	0.395	0.526	8.61357e-40	0
Epb41l2	ENSMUSG00000019978	3.63409e-44	0.263078	0.4	0.252	1.17327e-39	0
Ppp1r15a	ENSMUSG00000040435	4.11817e-44	0.48541	0.786	0.642	1.32955e-39	0
Bcl10	ENSMUSG00000028191	7.84973e-44	0.256378	0.513	0.362	2.53429e-39	0
Aldh3b1	ENSMUSG00000024885	8.00064e-44	-0.312961	0.033	0.161	2.58301e-39	0
Ldha	ENSMUSG00000063229	8.97619e-44	0.336408	0.839	0.7	2.89796e-39	0
Uqcr11	ENSMUSG00000020163	9.24116e-44	-0.636772	0.688	0.704	2.98351e-39	0
Uqcrh	ENSMUSG00000063882	1.03047e-43	0.260172	0.949	0.826	3.32688e-39	0
Ankrd28	ENSMUSG00000014496	1.08216e-43	0.354456	0.418	0.275	3.49374e-39	0
Espn	ENSMUSG00000028943	1.17845e-43	-0.290358	0.017	0.134	3.80461e-39	0
Fmnl2	ENSMUSG00000036053	1.40518e-43	0.327808	0.401	0.252	4.53663e-39	0
Arnt	ENSMUSG00000015522	1.51013e-43	0.263077	0.298	0.167	4.87545e-39	0
Magoh	ENSMUSG00000028609	1.57282e-43	0.341637	0.699	0.555	5.07787e-39	0
Naalad2	ENSMUSG00000043943	1.71083e-43	0.258871	0.239	0.121	5.52341e-39	0
Lyrm9	ENSMUSG00000072640	1.8519e-43	-0.287151	0.031	0.157	5.97885e-39	0
Mbd1	ENSMUSG00000024561	1.86119e-43	0.463769	0.259	0.137	6.00887e-39	0
Iigp1	ENSMUSG00000054072	1.86482e-43	0.399036	0.149	0.056	6.02058e-39	0
Cd14	ENSMUSG00000051439	2.00257e-43	-1.52951	0.029	0.151	6.46529e-39	0
Grpel1	ENSMUSG00000029198	2.03955e-43	-0.607195	0.376	0.496	6.58468e-39	0
Tgfbr3	ENSMUSG00000029287	2.50486e-43	0.348722	0.382	0.239	8.08693e-39	0
Kctd14	ENSMUSG00000051727	2.93434e-43	-0.668492	0.058	0.194	9.47352e-39	0
Cbr2	ENSMUSG00000025150	3.19272e-43	-1.80669	0.041	0.165	1.03077e-38	0
Ihh	ENSMUSG00000006538	3.4455e-43	-0.394198	0.005	0.113	1.11238e-38	0
Nbl1	ENSMUSG00000041120	4.75252e-43	0.323217	0.463	0.304	1.53435e-38	0
Tra2b	ENSMUSG00000022858	4.83656e-43	0.272386	0.597	0.445	1.56148e-38	0
Lama1	ENSMUSG00000032796	5.08998e-43	-0.708059	0.186	0.336	1.6433e-38	0
Calr	ENSMUSG00000003814	5.36367e-43	-0.669924	0.742	0.733	1.73166e-38	0
Marcksl1	ENSMUSG00000047945	5.38082e-43	0.27801	0.809	0.628	1.7372e-38	0
Foxo1	ENSMUSG00000044167	9.31397e-43	-0.66233	0.245	0.407	3.00702e-38	0
Ptk7	ENSMUSG00000023972	9.5584e-43	0.282266	0.285	0.159	3.08593e-38	0
Tbca	ENSMUSG00000042043	9.60582e-43	-0.58526	0.813	0.749	3.10124e-38	0
Emb	ENSMUSG00000021728	9.63213e-43	-0.861373	0.036	0.159	3.10973e-38	0
Arhgap42	ENSMUSG00000050730	1.12563e-42	0.341443	0.395	0.252	3.63409e-38	0
Rab11fip1	ENSMUSG00000031488	1.1468e-42	-0.642275	0.016	0.131	3.70244e-38	0
Fam20c	ENSMUSG00000025854	1.17223e-42	-0.471631	0.05	0.183	3.78454e-38	0
Klf6	ENSMUSG00000000078	1.33325e-42	0.385078	0.726	0.561	4.30439e-38	0
Luzp1	ENSMUSG00000001089	1.73854e-42	0.328321	0.393	0.249	5.61288e-38	0
Cd74	ENSMUSG00000024610	1.89506e-42	-3.23601	0.101	0.239	6.11819e-38	0
Syt7	ENSMUSG00000024743	2.12563e-42	-0.327753	0.033	0.158	6.8626e-38	0
Sel1l3	ENSMUSG00000029189	2.1283e-42	-0.261949	0.004	0.11	6.87121e-38	0
Dnajc15	ENSMUSG00000022013	2.22355e-42	-1.06144	0.386	0.506	7.17875e-38	0
Tmem238	ENSMUSG00000030431	2.92845e-42	-0.376989	0.092	0.239	9.4545e-38	0
Sorl1	ENSMUSG00000049313	3.65395e-42	-0.277362	0.005	0.11	1.17968e-37	0
Hao2	ENSMUSG00000027870	4.41422e-42	-0.507629	0.019	0.134	1.42513e-37	0
Cldn3	ENSMUSG00000070473	4.59977e-42	-1.04059	0.017	0.129	1.48504e-37	0
Atp5j2	ENSMUSG00000038690	4.88493e-42	-0.531118	0.779	0.747	1.5771e-37	0
Med10	ENSMUSG00000021598	8.98342e-42	-0.649825	0.332	0.471	2.9003e-37	0
Myo1e	ENSMUSG00000032220	9.77239e-42	-0.685888	0.171	0.33	3.15502e-37	0
Nup98	ENSMUSG00000063550	1.21198e-41	0.27963	0.448	0.309	3.91288e-37	0
Epcam	ENSMUSG00000045394	2.05176e-41	-0.793877	0.017	0.128	6.62409e-37	0
Sertad1	ENSMUSG00000008384	2.60297e-41	0.268467	0.48	0.325	8.40367e-37	0
mt-Nd2	ENSMUSG00000064345	2.8197e-41	-0.948898	0.668	0.71	9.10341e-37	0
Tpd52l1	ENSMUSG00000000296	4.25273e-41	-0.405875	0.113	0.264	1.37299e-36	0
Nipsnap1	ENSMUSG00000034285	4.54911e-41	-0.28195	0.054	0.186	1.46868e-36	0
Avl9	ENSMUSG00000029787	5.51511e-41	0.343522	0.26	0.14	1.78055e-36	0
Clcn3	ENSMUSG00000004319	8.75541e-41	-0.39207	0.127	0.281	2.82668e-36	0
Mid1	ENSMUSG00000035299	9.49014e-41	0.366146	0.303	0.171	3.06389e-36	0
Ccl2	ENSMUSG00000035385	9.58279e-41	0.726102	0.406	0.247	3.0938e-36	0
Mecom	ENSMUSG00000027684	1.53754e-40	-0.971866	0.008	0.111	4.96394e-36	0
Tpm3-rs7	ENSMUSG00000058126	2.93724e-40	0.285362	0.585	0.446	9.48286e-36	0
Rnf217	ENSMUSG00000063760	3.50332e-40	0.446266	0.3	0.177	1.13105e-35	0
Kiz	ENSMUSG00000074749	6.59808e-40	0.270573	0.347	0.214	2.13019e-35	0
Perp	ENSMUSG00000019851	6.69871e-40	-0.340347	0.039	0.162	2.16268e-35	0
Elmo1	ENSMUSG00000041112	8.02895e-40	-0.42567	0.088	0.231	2.59215e-35	0
Pla2g12a	ENSMUSG00000027999	1.33863e-39	-0.376713	0.135	0.284	4.32177e-35	0
Tsc22d1	ENSMUSG00000022010	1.54894e-39	0.359677	0.833	0.639	5.00077e-35	0
Ctnna2	ENSMUSG00000063063	1.59781e-39	0.348594	0.188	0.087	5.15853e-35	0
Irf1	ENSMUSG00000018899	1.64548e-39	0.395923	0.422	0.272	5.31244e-35	0
Lsr	ENSMUSG00000001247	1.84447e-39	-0.36091	0.014	0.119	5.95486e-35	0
Pja1	ENSMUSG00000034403	2.92017e-39	0.293453	0.494	0.352	9.42778e-35	0
Kcnma1	ENSMUSG00000063142	3.58776e-39	-0.368095	0.095	0.24	1.15831e-34	0
Emc10	ENSMUSG00000008140	3.61349e-39	0.2537	0.568	0.428	1.16662e-34	0
Kmt5a	ENSMUSG00000049327	3.64141e-39	-0.433055	0.154	0.306	1.17563e-34	0
Fhdc1	ENSMUSG00000041842	4.78286e-39	-0.281756	0.026	0.139	1.54415e-34	0
Runx1	ENSMUSG00000022952	5.43205e-39	0.37765	0.475	0.327	1.75374e-34	0
Dnajb13	ENSMUSG00000030708	5.63583e-39	-0.273641	0.003	0.1	1.81953e-34	0
Cd320	ENSMUSG00000002308	6.31571e-39	-0.543196	0.198	0.34	2.03903e-34	0
Cox6b1	ENSMUSG00000036751	6.50075e-39	-0.466974	0.817	0.769	2.09877e-34	0
Efna5	ENSMUSG00000048915	7.21951e-39	-0.505278	0.054	0.18	2.33082e-34	0
Adam12	ENSMUSG00000054555	9.69716e-39	0.272497	0.147	0.059	3.13073e-34	0
Foxp2	ENSMUSG00000029563	9.95755e-39	-0.311702	0.041	0.162	3.21479e-34	0
Chd7	ENSMUSG00000041235	1.44676e-38	-0.319993	0.008	0.108	4.67086e-34	0
Samd4	ENSMUSG00000021838	1.56298e-38	0.380504	0.295	0.171	5.04607e-34	0
Sgce	ENSMUSG00000004631	1.86196e-38	0.300088	0.371	0.24	6.01135e-34	0
Atp9a	ENSMUSG00000027546	2.43352e-38	-0.257887	0.057	0.185	7.85663e-34	0
Cox6a1	ENSMUSG00000041697	2.69845e-38	-0.477787	0.876	0.801	8.71194e-34	0
Avpi1	ENSMUSG00000018821	2.71165e-38	-0.554352	0.087	0.219	8.75455e-34	0
Ppp1r2	ENSMUSG00000047714	2.97825e-38	0.291687	0.618	0.487	9.61529e-34	0
Bcam	ENSMUSG00000002980	3.13183e-38	-0.470422	0.039	0.156	1.01111e-33	0
Cldn7	ENSMUSG00000018569	3.51635e-38	-1.14129	0.02	0.124	1.13525e-33	0
Cacna2d1	ENSMUSG00000040118	4.42383e-38	0.317052	0.314	0.185	1.42823e-33	0
Scg5	ENSMUSG00000023236	4.6276e-38	-0.351516	0.021	0.128	1.49402e-33	0
Dhcr24	ENSMUSG00000034926	5.28424e-38	-0.502314	0.043	0.16	1.70602e-33	0
Tma7	ENSMUSG00000091537	8.60662e-38	-0.496666	0.771	0.737	2.77865e-33	0
Slc3a2	ENSMUSG00000010095	9.16482e-38	0.296512	0.798	0.657	2.95886e-33	0
Mpv17l2	ENSMUSG00000035559	1.07614e-37	-0.354273	0.128	0.272	3.47433e-33	0
Lama5	ENSMUSG00000015647	1.12201e-37	-0.810346	0.023	0.129	3.62241e-33	0
Edem2	ENSMUSG00000038312	1.2041e-37	-0.389292	0.16	0.309	3.88743e-33	0
Fat1	ENSMUSG00000070047	1.46412e-37	-0.488123	0.099	0.234	4.7269e-33	0
Krt7	ENSMUSG00000023039	1.49244e-37	-1.27942	0.022	0.127	4.81833e-33	0
Gadd45b	ENSMUSG00000015312	1.77872e-37	0.348409	0.647	0.482	5.74259e-33	0
Baiap2l1	ENSMUSG00000038859	1.89469e-37	-0.452947	0.029	0.139	6.11702e-33	0
Hspb8	ENSMUSG00000041548	2.20453e-37	0.306257	0.3	0.169	7.11731e-33	0
Sgms2	ENSMUSG00000050931	2.22851e-37	-0.679036	0.17	0.317	7.19474e-33	0
Ly6a	ENSMUSG00000075602	2.78971e-37	-0.821454	0.021	0.126	9.00657e-33	0
Mxra7	ENSMUSG00000020814	2.81711e-37	0.258084	0.374	0.241	9.09504e-33	0
Ezr	ENSMUSG00000052397	3.1415e-37	-0.645519	0.249	0.396	1.01423e-32	0
M6pr	ENSMUSG00000007458	3.71364e-37	-0.448134	0.238	0.393	1.19895e-32	0
Serpina3a	ENSMUSG00000041536	4.88467e-37	-0.541562	0.033	0.144	1.57702e-32	0
Prr13	ENSMUSG00000023048	7.91538e-37	-0.482261	0.162	0.305	2.55548e-32	0
Elf3	ENSMUSG00000003051	9.1099e-37	-0.602938	0.009	0.105	2.94113e-32	0
Enah	ENSMUSG00000022995	1.37337e-36	-0.450293	0.182	0.328	4.43392e-32	0
Etl4	ENSMUSG00000036617	1.49788e-36	-0.525983	0.064	0.187	4.83591e-32	0
F11r	ENSMUSG00000038235	1.50823e-36	-0.444358	0.129	0.266	4.86932e-32	0
Gmnn	ENSMUSG00000006715	1.85735e-36	-0.254338	0.021	0.124	5.99646e-32	0
Cables1	ENSMUSG00000040957	2.12701e-36	-0.300466	0.032	0.142	6.86706e-32	0
Ndufs2	ENSMUSG00000013593	2.94046e-36	0.269249	0.737	0.597	9.49329e-32	0
Rnf128	ENSMUSG00000031438	2.96499e-36	-0.456827	0.013	0.109	9.57247e-32	0
Grin2b	ENSMUSG00000030209	3.1219e-36	0.322535	0.102	0.035	1.00791e-31	0
Eif1b	ENSMUSG00000006941	3.46481e-36	0.271688	0.528	0.398	1.11861e-31	0
Pip5k1b	ENSMUSG00000024867	3.62028e-36	-0.279192	0.059	0.182	1.16881e-31	0
Slc38a3	ENSMUSG00000010064	3.82176e-36	-0.270576	0.007	0.1	1.23386e-31	0
Atxn1	ENSMUSG00000046876	4.45681e-36	-0.52924	0.214	0.368	1.43888e-31	0
Gnas	ENSMUSG00000027523	7.01382e-36	0.252808	0.948	0.814	2.26441e-31	0
Lyn	ENSMUSG00000042228	7.04066e-36	-0.485355	0.021	0.123	2.27308e-31	0
Slc25a13	ENSMUSG00000015112	7.64895e-36	-0.2746	0.041	0.156	2.46946e-31	0
Mcrip2	ENSMUSG00000025732	8.88181e-36	-0.41785	0.102	0.234	2.86749e-31	0
Ywhaq	ENSMUSG00000076432	8.89945e-36	-0.873915	0.611	0.621	2.87319e-31	0
Dhx32	ENSMUSG00000030986	9.49453e-36	-0.334164	0.068	0.193	3.06531e-31	0
Plet1	ENSMUSG00000032068	1.0357e-35	-1.24966	0.037	0.144	3.34377e-31	0
Naglu	ENSMUSG00000001751	1.14542e-35	-0.35622	0.125	0.266	3.69797e-31	0
Scd2	ENSMUSG00000025203	1.16667e-35	-0.658229	0.337	0.452	3.7666e-31	0
Cox7a2	ENSMUSG00000032330	1.3145e-35	-0.454766	0.839	0.773	4.24386e-31	0
Bex2	ENSMUSG00000042750	1.44152e-35	-0.324427	0.024	0.129	4.65396e-31	0
Pik3r1	ENSMUSG00000041417	2.07848e-35	-0.531071	0.167	0.317	6.71037e-31	0
Lcn2	ENSMUSG00000026822	2.25091e-35	-2.33235	0.079	0.198	7.26705e-31	0
Bcat2	ENSMUSG00000030826	2.76753e-35	-0.354769	0.139	0.282	8.93498e-31	0
Aard	ENSMUSG00000068522	3.1782e-35	-0.369936	0.019	0.119	1.02608e-30	0
Sfn	ENSMUSG00000047281	3.88983e-35	-0.998099	0.015	0.111	1.25583e-30	0
Sgk1	ENSMUSG00000019970	3.90675e-35	0.495883	0.487	0.354	1.26129e-30	0
Pdk4	ENSMUSG00000019577	3.98712e-35	-0.424072	0.073	0.196	1.28724e-30	0
Fcer1g	ENSMUSG00000058715	6.45861e-35	-1.70995	0.033	0.136	2.08516e-30	0
Cldn4	ENSMUSG00000047501	7.57377e-35	-1.16089	0.02	0.117	2.44519e-30	0
Parm1	ENSMUSG00000034981	9.91546e-35	-0.312969	0.031	0.137	3.20121e-30	0
Lrrc8d	ENSMUSG00000046079	1.26969e-34	-0.290159	0.024	0.126	4.0992e-30	0
Ndufs4	ENSMUSG00000021764	1.54758e-34	-0.671198	0.582	0.614	4.99637e-30	0
Irgm1	ENSMUSG00000046879	1.76622e-34	0.295866	0.283	0.161	5.70223e-30	0
Wfdc2	ENSMUSG00000017723	1.95269e-34	-1.33262	0.027	0.127	6.30426e-30	0
Mast4	ENSMUSG00000034751	2.03986e-34	-0.849393	0.492	0.563	6.58567e-30	0
Oxnad1	ENSMUSG00000021906	2.98009e-34	0.276639	0.182	0.09	9.62124e-30	0
Fam234a	ENSMUSG00000024187	3.10778e-34	-0.395462	0.198	0.344	1.00335e-29	0
Gm26917	ENSMUSG00000097971	3.39447e-34	-4.28816	0.239	0.377	1.0959e-29	0
Capn5	ENSMUSG00000035547	3.66569e-34	-0.570601	0.013	0.106	1.18347e-29	0
Ptprf	ENSMUSG00000033295	4.66556e-34	-0.334456	0.1	0.231	1.50628e-29	0
Chchd7	ENSMUSG00000042198	4.7529e-34	-0.285471	0.145	0.297	1.53448e-29	0
Mapk13	ENSMUSG00000004864	4.83831e-34	-0.374624	0.015	0.109	1.56205e-29	0
Prkag2	ENSMUSG00000028944	5.14346e-34	-0.330049	0.072	0.196	1.66057e-29	0
Inhbb	ENSMUSG00000037035	6.5864e-34	-0.424861	0.011	0.102	2.12642e-29	0
Mrpl51	ENSMUSG00000030335	7.51368e-34	-0.501701	0.312	0.44	2.42579e-29	0
Acyp2	ENSMUSG00000060923	9.53898e-34	0.268416	0.367	0.245	3.07966e-29	0
Irak2	ENSMUSG00000060477	1.12911e-33	-0.358705	0.049	0.162	3.64532e-29	0
Cbs	ENSMUSG00000024039	1.20754e-33	-0.420912	0.041	0.15	3.89853e-29	0
Ltf	ENSMUSG00000032496	1.2432e-33	-1.19904	0.022	0.118	4.01369e-29	0
Zswim6	ENSMUSG00000032846	1.24556e-33	0.286588	0.388	0.259	4.02129e-29	0
Entpd1	ENSMUSG00000048120	1.39745e-33	-0.273368	0.024	0.123	4.51168e-29	0
Slc6a6	ENSMUSG00000030096	2.00978e-33	-0.466698	0.154	0.293	6.48858e-29	0
Mfap5	ENSMUSG00000030116	2.1315e-33	0.322957	0.162	0.072	6.88154e-29	0
Bnip3	ENSMUSG00000078566	2.16917e-33	-0.38778	0.113	0.243	7.00317e-29	0
Slc4a8	ENSMUSG00000023032	2.43244e-33	-0.253552	0.02	0.117	7.85313e-29	0
Ctsh	ENSMUSG00000032359	2.89776e-33	-0.593165	0.17	0.311	9.35543e-29	0
Myocd	ENSMUSG00000020542	3.65888e-33	-0.362857	0.03	0.132	1.18127e-28	0
Hjurp	ENSMUSG00000044783	4.58965e-33	-0.361537	0.102	0.232	1.48177e-28	0
Cdk2ap2	ENSMUSG00000024856	4.99678e-33	-0.528719	0.286	0.421	1.61321e-28	0
Csnk1d	ENSMUSG00000025162	5.28436e-33	0.251844	0.484	0.361	1.70606e-28	0
Eif5a	ENSMUSG00000078812	7.26581e-33	0.273788	0.905	0.783	2.34577e-28	0
Rhoq	ENSMUSG00000024143	7.28806e-33	0.26175	0.281	0.166	2.35295e-28	0
Hspb1	ENSMUSG00000004951	7.34949e-33	-0.980711	0.251	0.387	2.37278e-28	0
mt-Cytb	ENSMUSG00000064370	8.24865e-33	-0.531808	0.976	0.956	2.66308e-28	0
Fhl1	ENSMUSG00000023092	1.20989e-32	-0.309256	0.048	0.158	3.90613e-28	0
Isyna1	ENSMUSG00000019139	1.23135e-32	-0.898748	0.515	0.579	3.97542e-28	0
Cyp2s1	ENSMUSG00000040703	1.26124e-32	-0.286087	0.025	0.122	4.07191e-28	0
Ndufa7	ENSMUSG00000041881	1.69473e-32	-0.485642	0.8	0.752	5.47144e-28	0
Dyrk1a	ENSMUSG00000022897	1.77635e-32	0.365101	0.35	0.234	5.73495e-28	0
Ube2m	ENSMUSG00000005575	1.85897e-32	-0.272028	0.091	0.215	6.0017e-28	0
Zmym3	ENSMUSG00000031310	2.4496e-32	-0.279912	0.087	0.209	7.90852e-28	0
Mrpl54	ENSMUSG00000034932	2.56441e-32	-0.527583	0.475	0.56	8.2792e-28	0
Fabp5	ENSMUSG00000027533	2.59176e-32	-0.89128	0.269	0.394	8.36751e-28	0
Nolc1	ENSMUSG00000015176	3.35907e-32	0.261509	0.443	0.319	1.08447e-27	0
Tinagl1	ENSMUSG00000028776	3.51247e-32	-0.659346	0.073	0.187	1.134e-27	0
Lrmda	ENSMUSG00000063458	3.73595e-32	-0.284412	0.125	0.266	1.20615e-27	0
Folr1	ENSMUSG00000001827	4.23208e-32	-0.44778	0.054	0.161	1.36633e-27	0
Prps2	ENSMUSG00000025742	4.45518e-32	-0.257115	0.063	0.176	1.43835e-27	0
Atp6v1f	ENSMUSG00000004285	5.71839e-32	-0.515314	0.666	0.683	1.84618e-27	0
Golga4	ENSMUSG00000038708	6.51132e-32	-0.34248	0.079	0.198	2.10218e-27	0
Nrtn	ENSMUSG00000039481	7.60453e-32	-0.577822	0.03	0.128	2.45512e-27	0
H2afj	ENSMUSG00000060032	7.93548e-32	-0.611631	0.664	0.695	2.56197e-27	0
Psmb5	ENSMUSG00000022193	8.8465e-32	-0.549766	0.626	0.651	2.85609e-27	0
Irs2	ENSMUSG00000038894	9.99982e-32	0.285843	0.357	0.236	3.22844e-27	0
Trerf1	ENSMUSG00000064043	1.15669e-31	0.286318	0.238	0.135	3.73436e-27	0
Nudt14	ENSMUSG00000002804	1.19139e-31	-0.37572	0.141	0.272	3.84639e-27	0
Ackr3	ENSMUSG00000044337	1.37847e-31	-0.481862	0.074	0.191	4.4504e-27	0
H2-Aa	ENSMUSG00000036594	1.3908e-31	-2.54058	0.068	0.176	4.4902e-27	0
Amotl2	ENSMUSG00000032531	1.50703e-31	-0.281326	0.052	0.162	4.86545e-27	0
Padi1	ENSMUSG00000025329	1.62945e-31	-1.56	0.033	0.128	5.26067e-27	0
Psd3	ENSMUSG00000030465	1.65145e-31	0.307268	0.299	0.186	5.3317e-27	0
Rnpep	ENSMUSG00000041926	1.78598e-31	-0.437939	0.113	0.237	5.76604e-27	0
Sprr2f	ENSMUSG00000050635	2.06703e-31	-3.18056	0.113	0.228	6.6734e-27	0
Usp6nl	ENSMUSG00000039046	2.94507e-31	-0.388822	0.089	0.209	9.50817e-27	0
Aopep	ENSMUSG00000021458	3.40208e-31	-0.461944	0.177	0.313	1.09836e-26	0
Birc5	ENSMUSG00000017716	3.44511e-31	-0.456061	0.023	0.115	1.11225e-26	0
Alkbh7	ENSMUSG00000002661	4.39783e-31	-0.281099	0.119	0.247	1.41984e-26	0
Fdxr	ENSMUSG00000018861	5.02214e-31	-0.732325	0.211	0.33	1.6214e-26	0
Ndufb9	ENSMUSG00000022354	6.38982e-31	-0.446278	0.793	0.729	2.06295e-26	0
Gdf15	ENSMUSG00000038508	7.96705e-31	-1.22952	0.042	0.14	2.57216e-26	0
Rock2	ENSMUSG00000020580	8.27569e-31	0.273692	0.472	0.345	2.67181e-26	0
Serf2	ENSMUSG00000074884	1.05059e-30	-0.260391	0.948	0.883	3.39184e-26	0
Kcnk1	ENSMUSG00000033998	1.079e-30	-0.463007	0.036	0.133	3.48355e-26	0
Tyrobp	ENSMUSG00000030579	1.10316e-30	-1.7466	0.029	0.12	3.56156e-26	0
Ctnnd1	ENSMUSG00000034101	1.15244e-30	-0.408157	0.185	0.318	3.72064e-26	0
Gemin7	ENSMUSG00000044709	1.27805e-30	-0.402212	0.266	0.4	4.12619e-26	0
Ednra	ENSMUSG00000031616	2.45484e-30	0.251653	0.188	0.098	7.92545e-26	0
Ass1	ENSMUSG00000076441	2.49567e-30	-0.459221	0.073	0.182	8.05728e-26	0
Shroom3	ENSMUSG00000029381	2.71308e-30	-0.48506	0.082	0.196	8.75917e-26	0
Birc3	ENSMUSG00000032000	2.72133e-30	0.255663	0.269	0.156	8.78583e-26	0
Cyp17a1	ENSMUSG00000003555	2.75049e-30	-2.26237	0.062	0.164	8.87994e-26	0
Gpm6b	ENSMUSG00000031342	3.06724e-30	0.272876	0.297	0.188	9.90258e-26	0
Pank1	ENSMUSG00000033610	3.68029e-30	-0.322656	0.063	0.17	1.18818e-25	0
Pdlim5	ENSMUSG00000028273	4.28176e-30	-0.420026	0.067	0.177	1.38237e-25	0
Iqgap2	ENSMUSG00000021676	7.60713e-30	-0.322215	0.031	0.124	2.45596e-25	0
Plod2	ENSMUSG00000032374	9.68502e-30	0.281282	0.499	0.354	3.12681e-25	0
Rnf19b	ENSMUSG00000028793	1.05439e-29	-0.42418	0.175	0.308	3.4041e-25	0
Sytl4	ENSMUSG00000031255	1.27585e-29	-0.289572	0.064	0.171	4.11909e-25	0
Gas2l1	ENSMUSG00000034201	1.32358e-29	-0.277213	0.099	0.218	4.27319e-25	0
Sec61b	ENSMUSG00000053317	1.6563e-29	-0.463788	0.796	0.766	5.34735e-25	0
Lgals3	ENSMUSG00000050335	1.7608e-29	-1.23963	0.171	0.289	5.68474e-25	0
Fuom	ENSMUSG00000025466	2.14496e-29	-0.488079	0.151	0.28	6.92501e-25	0
Med19	ENSMUSG00000027080	2.294e-29	-0.315837	0.151	0.281	7.40619e-25	0
Arhgap18	ENSMUSG00000039031	2.31533e-29	-0.351573	0.122	0.248	7.47504e-25	0
Pcdh9	ENSMUSG00000055421	2.90534e-29	0.328136	0.161	0.079	9.37988e-25	0
Grip1	ENSMUSG00000034813	3.33275e-29	-0.471599	0.021	0.108	1.07598e-24	0
Pop5	ENSMUSG00000060152	3.41362e-29	-0.43122	0.226	0.354	1.10209e-24	0
1110008P14Rik	ENSMUSG00000039195	4.0473e-29	-0.817493	0.288	0.403	1.30667e-24	0
1810026B05Rik	ENSMUSG00000101970	4.43279e-29	-0.341965	0.138	0.262	1.43113e-24	0
Acsbg1	ENSMUSG00000032281	7.36968e-29	-1.03444	0.334	0.424	2.3793e-24	0
Igf1r	ENSMUSG00000005533	7.38925e-29	-0.478013	0.33	0.457	2.38562e-24	0
9530026P05Rik	ENSMUSG00000097462	8.10253e-29	0.333755	0.302	0.193	2.6159e-24	0
Cryl1	ENSMUSG00000021947	8.36448e-29	-0.394301	0.162	0.284	2.70047e-24	0
Khdc4	ENSMUSG00000028060	1.40962e-28	0.268259	0.384	0.267	4.55095e-24	0
Ano4	ENSMUSG00000035189	1.49496e-28	-0.524	0.118	0.231	4.82649e-24	0
Rasa4	ENSMUSG00000004952	1.72197e-28	-0.508227	0.027	0.116	5.55937e-24	0
Dcxr	ENSMUSG00000039450	1.90896e-28	-0.605508	0.116	0.23	6.16309e-24	0
Nppc	ENSMUSG00000026241	2.24326e-28	-0.417539	0.04	0.135	7.24236e-24	0
Crim1	ENSMUSG00000024074	3.14885e-28	-0.588157	0.215	0.34	1.01661e-23	0
Plekho1	ENSMUSG00000015745	3.42547e-28	-0.329487	0.081	0.189	1.10591e-23	0
Sec11c	ENSMUSG00000024516	3.65526e-28	-0.519368	0.185	0.31	1.1801e-23	0
Bmpr2	ENSMUSG00000067336	3.69313e-28	-0.527135	0.227	0.352	1.19233e-23	0
Lsmem1	ENSMUSG00000071342	3.7459e-28	0.378098	0.217	0.123	1.20936e-23	0
Ccn2	ENSMUSG00000019997	3.89265e-28	-0.376943	0.042	0.137	1.25674e-23	0
Mien1	ENSMUSG00000002580	5.29749e-28	-0.488695	0.339	0.455	1.71029e-23	0
Mkrn1	ENSMUSG00000029922	5.75857e-28	-0.382753	0.221	0.353	1.85916e-23	0
Ubl5	ENSMUSG00000084786	6.38643e-28	-0.522767	0.664	0.684	2.06186e-23	0
Grhpr	ENSMUSG00000035637	9.69204e-28	-0.545805	0.292	0.401	3.12908e-23	0
Mindy1	ENSMUSG00000038712	1.26227e-27	-0.32356	0.112	0.225	4.07524e-23	0
Osbpl7	ENSMUSG00000038534	1.45608e-27	-0.414566	0.229	0.352	4.70097e-23	0
Tra2a	ENSMUSG00000029817	1.91313e-27	0.272991	0.458	0.345	6.17653e-23	0
Itga6	ENSMUSG00000027111	1.92519e-27	-0.607611	0.152	0.265	6.21548e-23	0
C430049B03Rik	ENSMUSG00000087365	2.98907e-27	-0.39599	0.148	0.267	9.65022e-23	0
Agpat2	ENSMUSG00000026922	3.28028e-27	-0.607191	0.077	0.181	1.05904e-22	0
Rhbdf2	ENSMUSG00000020806	3.59979e-27	-0.261396	0.066	0.17	1.16219e-22	0
Tmc4	ENSMUSG00000019734	4.25003e-27	-0.449457	0.118	0.235	1.37212e-22	0
Fkbp4	ENSMUSG00000030357	4.88952e-27	-0.551558	0.458	0.536	1.57858e-22	0
H2-Eb1	ENSMUSG00000060586	5.08368e-27	-2.32719	0.055	0.147	1.64127e-22	0
Fcgbp	ENSMUSG00000047730	5.86272e-27	-1.51526	0.031	0.115	1.89278e-22	0
Tgfbr3l	ENSMUSG00000089736	6.7336e-27	-0.314648	0.035	0.123	2.17394e-22	0
Slc9a3r1	ENSMUSG00000020733	7.75314e-27	-0.372355	0.039	0.129	2.5031e-22	0
Cbfa2t3	ENSMUSG00000006362	1.07957e-26	-0.296962	0.063	0.162	3.4854e-22	0
Syngr2	ENSMUSG00000048277	1.6208e-26	-0.427779	0.204	0.327	5.23276e-22	0
Arrdc1	ENSMUSG00000026972	1.64458e-26	-0.272365	0.038	0.127	5.30952e-22	0
Mif	ENSMUSG00000033307	1.65589e-26	-0.504555	0.897	0.823	5.34604e-22	0
Ablim1	ENSMUSG00000025085	1.86842e-26	-0.382581	0.169	0.295	6.0322e-22	0
Ypel2	ENSMUSG00000018427	1.87011e-26	-0.393445	0.111	0.226	6.03766e-22	0
Slc25a33	ENSMUSG00000028982	1.89441e-26	-0.458732	0.195	0.314	6.1161e-22	0
Rps27l	ENSMUSG00000036781	2.08709e-26	-0.426245	0.79	0.739	6.73818e-22	0
Stmn1	ENSMUSG00000028832	2.61822e-26	-0.607072	0.201	0.309	8.45291e-22	0
Manf	ENSMUSG00000032575	3.34867e-26	-0.684043	0.683	0.676	1.08112e-21	0
Pfn1	ENSMUSG00000018293	3.52859e-26	-0.414896	0.895	0.839	1.1392e-21	0
Eif4e	ENSMUSG00000028156	3.84766e-26	0.298514	0.65	0.524	1.24222e-21	0
Rnf5	ENSMUSG00000015478	4.00004e-26	-0.257614	0.177	0.305	1.29141e-21	0
Uqcr10	ENSMUSG00000059534	4.02788e-26	-0.51175	0.68	0.681	1.3004e-21	0
Caskin2	ENSMUSG00000034471	4.86624e-26	-0.257745	0.035	0.122	1.57106e-21	0
Cpe	ENSMUSG00000037852	7.14007e-26	-0.864348	0.51	0.528	2.30517e-21	0
Ddx39	ENSMUSG00000005481	7.36841e-26	-0.306351	0.121	0.233	2.37889e-21	0
S100a16	ENSMUSG00000074457	7.64156e-26	-0.449477	0.117	0.228	2.46708e-21	0
Ndufa11	ENSMUSG00000002379	7.83705e-26	-0.543541	0.625	0.653	2.53019e-21	0
Ptpn18	ENSMUSG00000026126	8.78066e-26	-0.660038	0.057	0.147	2.83484e-21	0
Hs3st1	ENSMUSG00000051022	8.82778e-26	-0.386806	0.197	0.326	2.85005e-21	0
Galc	ENSMUSG00000021003	1.29213e-25	-0.251648	0.087	0.193	4.17163e-21	0
Mcm6	ENSMUSG00000026355	1.36552e-25	-0.301926	0.06	0.154	4.40859e-21	0
Pdlim4	ENSMUSG00000020388	1.38959e-25	-0.401008	0.169	0.286	4.48629e-21	0
Dpy30	ENSMUSG00000024067	1.43578e-25	-0.466527	0.357	0.46	4.63542e-21	0
Nfe2l1	ENSMUSG00000038615	2.05414e-25	-0.316746	0.198	0.326	6.6318e-21	0
Rasgef1b	ENSMUSG00000089809	2.09329e-25	-0.391419	0.127	0.241	6.75818e-21	0
Efhd2	ENSMUSG00000040659	2.92171e-25	-0.526635	0.136	0.245	9.43273e-21	0
Ndufa4	ENSMUSG00000029632	2.9316e-25	-0.38303	0.835	0.773	9.46467e-21	0
Hyou1	ENSMUSG00000032115	3.16769e-25	-0.261806	0.108	0.219	1.02269e-20	0
Ovgp1	ENSMUSG00000074340	3.28879e-25	-1.95793	0.05	0.136	1.06179e-20	0
Gm2a	ENSMUSG00000000594	3.38197e-25	-0.3375	0.528	0.379	1.09187e-20	0
Spc24	ENSMUSG00000074476	3.58964e-25	-0.35516	0.037	0.121	1.15892e-20	0
Gstt2	ENSMUSG00000033318	4.31866e-25	-0.405926	0.115	0.225	1.39428e-20	0
Spsb1	ENSMUSG00000039911	4.84622e-25	-0.524175	0.332	0.439	1.5646e-20	0
Atp5b	ENSMUSG00000025393	5.45057e-25	-0.321061	0.901	0.813	1.75971e-20	0
Prap1	ENSMUSG00000025467	6.16354e-25	-2.58175	0.065	0.155	1.9899e-20	0
Pcsk6	ENSMUSG00000030513	6.37308e-25	-0.35146	0.051	0.143	2.05755e-20	0
Neu1	ENSMUSG00000007038	6.95018e-25	-0.314282	0.089	0.192	2.24386e-20	0
Jup	ENSMUSG00000001552	7.75804e-25	-0.330174	0.076	0.175	2.50468e-20	0
Atp1b1	ENSMUSG00000026576	9.71775e-25	-0.258355	0.071	0.173	3.13738e-20	0
Psma2	ENSMUSG00000015671	1.64581e-24	-0.558059	0.685	0.658	5.31349e-20	0
Igsf8	ENSMUSG00000038034	2.1485e-24	-0.296972	0.177	0.299	6.93643e-20	0
Ndufc1	ENSMUSG00000037152	2.7611e-24	-0.5739	0.602	0.621	8.91422e-20	0
Ctla2a	ENSMUSG00000044258	4.16834e-24	-1.40371	0.029	0.106	1.34575e-19	0
Tanc2	ENSMUSG00000053580	4.71551e-24	-0.762729	0.292	0.379	1.5224e-19	0
Edf1	ENSMUSG00000015092	5.10446e-24	-0.470025	0.664	0.669	1.64797e-19	0
Lamc2	ENSMUSG00000026479	5.26046e-24	-0.794847	0.029	0.105	1.69834e-19	0
Hmgb3	ENSMUSG00000015217	6.60975e-24	-0.405297	0.171	0.28	2.13396e-19	0
Procr	ENSMUSG00000027611	6.76126e-24	0.718666	0.191	0.11	2.18287e-19	0
Timp3	ENSMUSG00000020044	7.2291e-24	0.273725	0.435	0.313	2.33391e-19	0
Hsp90b1	ENSMUSG00000020048	7.42417e-24	-0.621862	0.716	0.691	2.39689e-19	0
Arhgap26	ENSMUSG00000036452	7.46818e-24	-0.262556	0.052	0.14	2.4111e-19	0
Timm13	ENSMUSG00000020219	7.60716e-24	-0.471357	0.559	0.611	2.45597e-19	0
Higd1a	ENSMUSG00000038412	1.01312e-23	-0.518977	0.5	0.56	3.27087e-19	0
Pgp	ENSMUSG00000043445	1.02872e-23	-0.370877	0.235	0.354	3.32121e-19	0
Id1	ENSMUSG00000042745	1.16027e-23	0.349239	0.451	0.332	3.74593e-19	0
Pcp4l1	ENSMUSG00000038370	1.53604e-23	-0.468741	0.067	0.159	4.95912e-19	0
Mex3c	ENSMUSG00000037253	1.94105e-23	-0.30784	0.123	0.228	6.26668e-19	0
Cachd1	ENSMUSG00000028532	1.9952e-23	0.271406	0.236	0.15	6.44151e-19	0
H2afz	ENSMUSG00000037894	2.01256e-23	-0.612239	0.84	0.798	6.49756e-19	0
Unc119	ENSMUSG00000002058	2.05727e-23	-0.269907	0.113	0.216	6.64191e-19	0
Dapk1	ENSMUSG00000021559	2.22517e-23	0.274654	0.216	0.129	7.18397e-19	0
Nudc	ENSMUSG00000028851	2.62166e-23	-0.524243	0.491	0.552	8.46404e-19	0
Trp53i11	ENSMUSG00000068735	2.78318e-23	-0.273286	0.027	0.103	8.98551e-19	0
Serpinb1a	ENSMUSG00000044734	3.67935e-23	-0.548706	0.285	0.387	1.18788e-18	0
Bmyc	ENSMUSG00000049086	5.88086e-23	-0.468216	0.23	0.344	1.89864e-18	0
Aldh1a1	ENSMUSG00000053279	6.02355e-23	-1.34818	0.306	0.396	1.9447e-18	0
Sdc4	ENSMUSG00000017009	6.27088e-23	-0.662369	0.403	0.498	2.02455e-18	0
Prdx1	ENSMUSG00000028691	6.50309e-23	-0.37816	0.918	0.846	2.09952e-18	0
Sidt2	ENSMUSG00000034908	6.57247e-23	-0.419169	0.224	0.338	2.12192e-18	0
Pdgfa	ENSMUSG00000025856	8.13261e-23	-0.490261	0.171	0.279	2.62561e-18	0
Mrpl12	ENSMUSG00000039640	8.42374e-23	-0.431325	0.345	0.451	2.7196e-18	0
Mdfic	ENSMUSG00000041390	8.50365e-23	-0.424983	0.215	0.33	2.7454e-18	0
Acsl4	ENSMUSG00000031278	1.00561e-22	0.264775	0.347	0.249	3.2466e-18	0
Cd2ap	ENSMUSG00000061665	1.06111e-22	-0.376416	0.155	0.264	3.4258e-18	0
Mta3	ENSMUSG00000055817	1.18446e-22	-0.266979	0.136	0.246	3.82402e-18	0
Gclc	ENSMUSG00000032350	1.36596e-22	-0.278483	0.131	0.239	4.40999e-18	0
Mrpl34	ENSMUSG00000034880	1.59315e-22	-0.421143	0.328	0.432	5.14348e-18	0
Cenpa	ENSMUSG00000029177	1.64558e-22	-0.491517	0.067	0.154	5.31274e-18	0
Clip1	ENSMUSG00000049550	2.34154e-22	-0.273478	0.132	0.24	7.55967e-18	0
Grem2	ENSMUSG00000050069	2.77618e-22	-0.352951	0.116	0.219	8.96289e-18	0
Ecrg4	ENSMUSG00000026051	3.02297e-22	-1.25932	0.036	0.109	9.75967e-18	0
Rab31	ENSMUSG00000056515	3.08675e-22	0.271562	0.356	0.259	9.96556e-18	0
Lpcat3	ENSMUSG00000004270	3.38989e-22	-0.305783	0.174	0.285	1.09443e-17	0
Nedd9	ENSMUSG00000021365	3.39064e-22	-0.305603	0.138	0.247	1.09467e-17	0
Znrd2	ENSMUSG00000079478	3.84233e-22	-0.368567	0.273	0.382	1.2405e-17	0
Gpc4	ENSMUSG00000031119	4.25294e-22	-0.321321	0.171	0.283	1.37306e-17	0
Prxl2a	ENSMUSG00000021792	4.34091e-22	-0.826088	0.161	0.257	1.40146e-17	0
Cxcl2	ENSMUSG00000058427	4.62547e-22	-1.47555	0.102	0.193	1.49333e-17	0
Knop1	ENSMUSG00000030980	5.25146e-22	-0.271278	0.11	0.212	1.69543e-17	0
Hagh	ENSMUSG00000024158	5.39859e-22	-0.25587	0.172	0.287	1.74294e-17	0
Chn2	ENSMUSG00000004633	6.74334e-22	-0.283378	0.058	0.145	2.17709e-17	0
Arhgap1	ENSMUSG00000027247	7.5665e-22	-0.281637	0.15	0.256	2.44284e-17	0
Pclaf	ENSMUSG00000040204	1.21766e-21	-0.537986	0.045	0.122	3.9312e-17	0
Trappc9	ENSMUSG00000047921	1.57924e-21	-0.285679	0.129	0.234	5.09857e-17	0
Ubald1	ENSMUSG00000039568	2.5034e-21	-0.331509	0.208	0.32	8.08223e-17	0
Ak2	ENSMUSG00000028792	3.2485e-21	-0.450685	0.341	0.435	1.04878e-16	0
Vat1	ENSMUSG00000034993	3.28441e-21	-0.358786	0.191	0.299	1.06037e-16	0
Top2a	ENSMUSG00000020914	4.19857e-21	-0.359978	0.033	0.103	1.35551e-16	0
Kctd1	ENSMUSG00000036225	4.76688e-21	-0.259101	0.03	0.1	1.53899e-16	0
Pin1	ENSMUSG00000032171	5.51085e-21	-0.385749	0.334	0.435	1.77918e-16	0
Ddt	ENSMUSG00000001666	5.78084e-21	-0.382071	0.339	0.443	1.86634e-16	0
Ramp1	ENSMUSG00000034353	6.78528e-21	-0.389975	0.036	0.108	2.19063e-16	0
Vps37b	ENSMUSG00000066278	7.16103e-21	-0.560806	0.125	0.221	2.31194e-16	0
Canx	ENSMUSG00000020368	8.61283e-21	-0.484562	0.473	0.544	2.78065e-16	0
Cd68	ENSMUSG00000018774	8.9108e-21	-0.764664	0.036	0.107	2.87685e-16	0
Tenm3	ENSMUSG00000031561	1.05396e-20	0.290556	0.202	0.123	3.40272e-16	0
Lonp1	ENSMUSG00000041168	1.08735e-20	-0.383069	0.225	0.333	3.5105e-16	0
Fos	ENSMUSG00000021250	1.31243e-20	0.730465	0.795	0.698	4.23717e-16	0
Aig1	ENSMUSG00000019806	1.36284e-20	0.269132	0.222	0.14	4.39992e-16	0
Abhd4	ENSMUSG00000040997	1.4899e-20	-0.277328	0.158	0.264	4.81015e-16	0
Mras	ENSMUSG00000032470	1.86675e-20	-0.425611	0.217	0.315	6.02681e-16	0
Cited2	ENSMUSG00000039910	1.96839e-20	-0.689694	0.309	0.399	6.35493e-16	0
Casp6	ENSMUSG00000027997	2.04994e-20	-0.320284	0.183	0.292	6.61824e-16	0
Lrp10	ENSMUSG00000022175	2.25528e-20	-0.332843	0.254	0.366	7.28116e-16	0
Ndufab1	ENSMUSG00000030869	2.25873e-20	-0.494089	0.532	0.573	7.29231e-16	0
Ube2c	ENSMUSG00000001403	2.28309e-20	-0.789612	0.049	0.124	7.37095e-16	0
Ndufaf3	ENSMUSG00000070283	3.13093e-20	-0.250953	0.141	0.245	1.01082e-15	0
Cav1	ENSMUSG00000007655	3.29761e-20	-0.341246	0.091	0.179	1.06463e-15	0
Mettl26	ENSMUSG00000025731	3.73302e-20	-0.361228	0.258	0.363	1.2052e-15	0
Lig1	ENSMUSG00000056394	3.94647e-20	-0.316067	0.072	0.156	1.27412e-15	0
Atp6v0b	ENSMUSG00000033379	4.66247e-20	-0.423381	0.471	0.545	1.50528e-15	0
Tmem160	ENSMUSG00000019158	5.87954e-20	-0.391214	0.282	0.388	1.89821e-15	0
Zmat2	ENSMUSG00000001383	7.23963e-20	-0.357273	0.278	0.387	2.33732e-15	0
Creld2	ENSMUSG00000023272	7.51229e-20	-0.508724	0.229	0.331	2.42534e-15	0
Tlnrd1	ENSMUSG00000070462	8.13751e-20	-0.377359	0.177	0.277	2.6272e-15	0
Wbp2	ENSMUSG00000034341	8.35328e-20	-0.359488	0.304	0.415	2.69686e-15	0
Rreb1	ENSMUSG00000039087	9.02032e-20	-0.264338	0.092	0.184	2.91221e-15	0
Camkk2	ENSMUSG00000029471	1.02302e-19	-0.267221	0.144	0.242	3.30283e-15	0
Itpr2	ENSMUSG00000030287	1.12882e-19	-0.328481	0.154	0.259	3.64438e-15	0
Osgin1	ENSMUSG00000074063	1.5606e-19	-0.367402	0.055	0.131	5.03839e-15	0
Gadd45g	ENSMUSG00000021453	1.70463e-19	0.304646	0.646	0.534	5.5034e-15	0
Ifi30	ENSMUSG00000031838	1.94726e-19	-0.75572	0.299	0.399	6.28671e-15	0
2025-03-02	ENSMUSG00000073481	2.26127e-19	-0.560702	0.449	0.507	7.30052e-15	0
Cebpa	ENSMUSG00000034957	2.47351e-19	-0.272873	0.087	0.172	7.98573e-15	0
Golgb1	ENSMUSG00000034243	2.71778e-19	-0.35882	0.159	0.264	8.77437e-15	0
Mrpl55	ENSMUSG00000036860	2.85357e-19	-0.259203	0.181	0.284	9.21274e-15	0
Tnip1	ENSMUSG00000020400	3.47277e-19	-0.330516	0.177	0.28	1.12118e-14	0
Atp6v1g1	ENSMUSG00000039105	4.78917e-19	-0.488381	0.624	0.637	1.54618e-14	0
Sod1	ENSMUSG00000022982	4.88994e-19	-0.584262	0.683	0.661	1.57872e-14	0
Map3k5	ENSMUSG00000071369	5.05077e-19	-0.352211	0.216	0.323	1.63064e-14	0
Arpc5	ENSMUSG00000008475	5.79777e-19	-0.438919	0.312	0.408	1.87181e-14	0
Mrpl57	ENSMUSG00000021967	7.6911e-19	-0.429506	0.41	0.487	2.48307e-14	0
Ccl21a	ENSMUSG00000094686	9.12496e-19	-2.72959	0.051	0.121	2.94599e-14	0
Cib1	ENSMUSG00000030538	1.02725e-18	-0.371152	0.172	0.268	3.31648e-14	0
Pkig	ENSMUSG00000035268	1.18954e-18	-0.347524	0.268	0.37	3.84041e-14	0
Slc25a28	ENSMUSG00000040414	1.20308e-18	-0.265831	0.158	0.257	3.88413e-14	0
Cenpw	ENSMUSG00000075266	1.32044e-18	-0.281118	0.098	0.183	4.26305e-14	0
Rnf213	ENSMUSG00000070327	1.46436e-18	-0.270939	0.133	0.23	4.7277e-14	0
Mrpl43	ENSMUSG00000025208	1.59375e-18	-0.290384	0.239	0.348	5.14543e-14	0
Fkbp2	ENSMUSG00000056629	1.77087e-18	-0.498863	0.494	0.547	5.71727e-14	0
Pdia4	ENSMUSG00000025823	2.17674e-18	-0.493615	0.323	0.409	7.0276e-14	0
Cdkn1a	ENSMUSG00000023067	2.47318e-18	-0.678033	0.331	0.421	7.98467e-14	0
Ndufb8	ENSMUSG00000025204	3.39548e-18	-0.418139	0.674	0.66	1.09623e-13	0
Cox5a	ENSMUSG00000000088	3.46832e-18	-0.407711	0.768	0.734	1.11975e-13	0
Pgk1	ENSMUSG00000062070	3.6739e-18	-0.575379	0.476	0.524	1.18612e-13	0
Mbnl2	ENSMUSG00000022139	4.5928e-18	-0.481579	0.608	0.619	1.48279e-13	0
Mrpl33	ENSMUSG00000106918	4.64259e-18	-0.484228	0.637	0.641	1.49886e-13	0
Lztfl1	ENSMUSG00000025245	5.57659e-18	-0.264869	0.158	0.253	1.8004e-13	0
Cdc20	ENSMUSG00000006398	5.80691e-18	-0.283283	0.044	0.112	1.87476e-13	0
Tex2	ENSMUSG00000040548	5.93167e-18	-0.497919	0.066	0.14	1.91504e-13	0
Ubxn1	ENSMUSG00000071655	6.99159e-18	-0.429173	0.625	0.626	2.25723e-13	0
Ccnb2	ENSMUSG00000032218	9.30274e-18	-0.359074	0.038	0.102	3.00339e-13	0
Coa3	ENSMUSG00000017188	9.54702e-18	-0.302801	0.284	0.384	3.08225e-13	0
Alcam	ENSMUSG00000022636	9.62953e-18	-0.470873	0.07	0.144	3.10889e-13	0
Lman2	ENSMUSG00000021484	9.83825e-18	-0.35048	0.338	0.429	3.17628e-13	0
Nop10	ENSMUSG00000027133	1.07892e-17	-0.470554	0.63	0.635	3.4833e-13	0
Gpx4	ENSMUSG00000075706	1.09513e-17	-0.289697	0.887	0.804	3.53564e-13	0
Nucks1	ENSMUSG00000026434	1.19033e-17	-0.330519	0.182	0.279	3.84298e-13	0
Synpo	ENSMUSG00000043079	1.35449e-17	-0.320631	0.149	0.243	4.37297e-13	0
Taldo1	ENSMUSG00000025503	1.68416e-17	-0.52473	0.491	0.544	5.43733e-13	0
H2-Ke6	ENSMUSG00000073422	1.73619e-17	-0.291205	0.236	0.335	5.60529e-13	0
Rab5if	ENSMUSG00000027637	2.01731e-17	-0.500299	0.527	0.553	6.51288e-13	0
Adh1	ENSMUSG00000074207	2.10555e-17	-1.11243	0.114	0.192	6.79778e-13	0
Med28	ENSMUSG00000015804	2.53701e-17	-0.40539	0.424	0.494	8.19074e-13	0
Mrpl2	ENSMUSG00000002767	2.82423e-17	-0.304978	0.264	0.361	9.11804e-13	0
Dynlt1f	ENSMUSG00000095677	3.09003e-17	-0.256596	0.166	0.26	9.97616e-13	0
Zmiz1	ENSMUSG00000007817	3.17571e-17	-0.417312	0.232	0.332	1.02528e-12	0
Nav2	ENSMUSG00000052512	3.82153e-17	-0.411282	0.216	0.318	1.23378e-12	0
Actr3	ENSMUSG00000026341	3.83354e-17	-0.362256	0.295	0.394	1.23766e-12	0
Tpi1	ENSMUSG00000023456	3.95945e-17	-0.516707	0.615	0.628	1.27831e-12	0
Pgd	ENSMUSG00000028961	4.75948e-17	-0.306835	0.195	0.289	1.5366e-12	0
Diaph1	ENSMUSG00000024456	4.9111e-17	-0.251756	0.127	0.218	1.58555e-12	0
Smc4	ENSMUSG00000034349	5.87175e-17	-0.276232	0.087	0.166	1.8957e-12	0
Mgst1	ENSMUSG00000008540	6.17897e-17	-0.509979	0.611	0.629	1.99488e-12	0
Pnpla2	ENSMUSG00000025509	6.84306e-17	-0.306519	0.21	0.309	2.20928e-12	0
Tmem189	ENSMUSG00000090213	7.76581e-17	-0.253297	0.073	0.148	2.50719e-12	0
Hmox2	ENSMUSG00000004070	7.82756e-17	-0.273035	0.206	0.307	2.52713e-12	0
Tent5a	ENSMUSG00000032265	7.90407e-17	-0.258081	0.094	0.176	2.55183e-12	0
Mrps21	ENSMUSG00000054312	8.25345e-17	-0.476892	0.571	0.6	2.66463e-12	0
Parl	ENSMUSG00000033918	8.56152e-17	-0.255645	0.182	0.279	2.76409e-12	0
Plec	ENSMUSG00000022565	1.2629e-16	-0.555504	0.251	0.346	4.07727e-12	0
Elovl5	ENSMUSG00000032349	1.5044e-16	-0.26998	0.203	0.302	4.85696e-12	0
Bola3	ENSMUSG00000045160	1.56001e-16	-0.369564	0.33	0.421	5.03648e-12	0
Atp5e	ENSMUSG00000016252	1.6463e-16	-0.279221	0.894	0.813	5.31508e-12	0
Sppl3	ENSMUSG00000029550	1.74423e-16	-0.304994	0.21	0.309	5.63125e-12	0
Scaf11	ENSMUSG00000033228	2.06763e-16	-0.335983	0.192	0.285	6.67533e-12	0
Cmss1	ENSMUSG00000022748	2.27489e-16	-0.995337	0.802	0.793	7.34449e-12	0
Ndufs7	ENSMUSG00000020153	2.49349e-16	-0.378634	0.501	0.551	8.05022e-12	0
Rapgef6	ENSMUSG00000037533	2.72267e-16	0.253387	0.344	0.264	8.79014e-12	0
Rasl11a	ENSMUSG00000029641	2.72269e-16	0.502794	0.219	0.145	8.79019e-12	0
Wnt6	ENSMUSG00000033227	3.01352e-16	-0.432457	0.104	0.178	9.72914e-12	0
Flii	ENSMUSG00000002812	3.26553e-16	-0.252363	0.14	0.229	1.05428e-11	0
Cfap298	ENSMUSG00000022972	3.5739e-16	-0.310706	0.193	0.287	1.15383e-11	0
Srgn	ENSMUSG00000020077	3.60787e-16	-1.5376	0.175	0.244	1.1648e-11	0
Myo1b	ENSMUSG00000018417	3.64811e-16	-0.323407	0.19	0.279	1.17779e-11	0
Mrpl22	ENSMUSG00000020514	3.8874e-16	-0.277335	0.222	0.315	1.25505e-11	0
Timm8b	ENSMUSG00000039016	4.81723e-16	-0.441242	0.507	0.544	1.55524e-11	0
Lyz2	ENSMUSG00000069516	4.90827e-16	-2.55455	0.077	0.145	1.58464e-11	0
Ncaph2	ENSMUSG00000008690	5.24848e-16	-0.261839	0.187	0.279	1.69447e-11	0
Tshz1	ENSMUSG00000046982	6.78062e-16	-0.412635	0.251	0.336	2.18912e-11	0
H2-Ab1	ENSMUSG00000073421	7.35382e-16	-2.17468	0.128	0.202	2.37418e-11	0
Pfkl	ENSMUSG00000020277	7.46133e-16	-0.277083	0.148	0.236	2.40889e-11	0
Rpn1	ENSMUSG00000030062	7.46418e-16	-0.44267	0.411	0.475	2.40981e-11	0
Psmb6	ENSMUSG00000018286	8.24113e-16	-0.384104	0.743	0.695	2.66065e-11	0
Wsb2	ENSMUSG00000029364	8.32977e-16	-0.271884	0.2	0.292	2.68927e-11	0
Spcs2	ENSMUSG00000035227	9.36123e-16	-0.436452	0.507	0.54	3.02227e-11	0
Lhcgr	ENSMUSG00000024107	1.07803e-15	-0.765868	0.084	0.15	3.48041e-11	0
Timm17a	ENSMUSG00000062580	1.15728e-15	-0.307787	0.341	0.427	3.73629e-11	0
Gpx3	ENSMUSG00000018339	1.20931e-15	-0.526391	0.559	0.411	3.90427e-11	0
Serpinb6a	ENSMUSG00000060147	1.39249e-15	-0.807553	0.678	0.642	4.49565e-11	0
Rnf7	ENSMUSG00000051234	1.60211e-15	-0.352443	0.4	0.475	5.17241e-11	0
Ephx2	ENSMUSG00000022040	1.67163e-15	-0.672697	0.272	0.35	5.39684e-11	0
Atp5md	ENSMUSG00000071528	2.16614e-15	-0.417463	0.682	0.67	6.99337e-11	0
Tjp2	ENSMUSG00000024812	2.25437e-15	-0.480139	0.088	0.159	7.27822e-11	0
Atp5h	ENSMUSG00000034566	2.35597e-15	-0.282847	0.894	0.792	7.60624e-11	0
Gja1	ENSMUSG00000050953	2.71564e-15	-0.716685	0.547	0.552	8.76743e-11	0
Sdha	ENSMUSG00000021577	3.59745e-15	-0.348943	0.332	0.419	1.16144e-10	0
Osbpl3	ENSMUSG00000029822	3.66566e-15	-0.817526	0.068	0.132	1.18346e-10	0
Ncoa7	ENSMUSG00000039697	4.0742e-15	-0.420784	0.136	0.216	1.31536e-10	0
Scap	ENSMUSG00000032485	4.09211e-15	-0.367363	0.198	0.283	1.32114e-10	0
Adam10	ENSMUSG00000054693	4.28374e-15	-0.252421	0.143	0.228	1.38301e-10	0
Frmd4b	ENSMUSG00000030064	4.45943e-15	-0.464692	0.111	0.182	1.43973e-10	0
Gm17018	ENSMUSG00000041035	4.92105e-15	-0.260961	0.178	0.267	1.58876e-10	0
Myo10	ENSMUSG00000022272	4.97506e-15	-0.535202	0.244	0.333	1.6062e-10	0
Acly	ENSMUSG00000020917	5.98967e-15	-0.254691	0.194	0.284	1.93376e-10	0
Hpcal1	ENSMUSG00000071379	6.02507e-15	-0.264381	0.185	0.276	1.9452e-10	0
Lrrc59	ENSMUSG00000020869	6.9835e-15	-0.350303	0.295	0.38	2.25462e-10	0
Immt	ENSMUSG00000052337	7.2636e-15	-0.25855	0.241	0.333	2.34505e-10	0
Ndufa2	ENSMUSG00000014294	7.4456e-15	-0.375345	0.722	0.688	2.40381e-10	0
Mrps28	ENSMUSG00000040269	9.86861e-15	-0.347691	0.387	0.467	3.18608e-10	0
Dnajb11	ENSMUSG00000004460	1.00481e-14	-0.322849	0.26	0.346	3.24402e-10	0
Socs2	ENSMUSG00000020027	1.2299e-14	-0.717622	0.515	0.526	3.97075e-10	0
Sema3c	ENSMUSG00000028780	1.23871e-14	-0.254182	0.102	0.178	3.99917e-10	0
Myo1d	ENSMUSG00000035441	1.47888e-14	-0.299165	0.079	0.148	4.77456e-10	0
Trappc6a	ENSMUSG00000002043	1.70178e-14	-0.368204	0.355	0.432	5.4942e-10	0
Pdia3	ENSMUSG00000027248	1.88021e-14	-0.480748	0.774	0.709	6.07026e-10	0
Cyc1	ENSMUSG00000022551	1.9076e-14	-0.467936	0.574	0.577	6.15869e-10	0
Mrpl14	ENSMUSG00000023939	2.48879e-14	-0.367362	0.499	0.549	8.03506e-10	0
Dag1	ENSMUSG00000039952	2.77058e-14	-0.487177	0.388	0.444	8.94483e-10	0
Slco3a1	ENSMUSG00000025790	2.96047e-14	-0.313738	0.192	0.278	9.55786e-10	0
Morrbid	ENSMUSG00000074813	3.90734e-14	-0.605973	0.065	0.125	1.26148e-09	0
Trim2	ENSMUSG00000027993	5.00663e-14	-0.253497	0.088	0.157	1.61639e-09	0
Metrnl	ENSMUSG00000039208	5.1644e-14	0.273138	0.4	0.324	1.66733e-09	0
Pafah1b3	ENSMUSG00000005447	5.73834e-14	-0.361805	0.306	0.383	1.85262e-09	0
Pkm	ENSMUSG00000032294	6.61971e-14	-0.449134	0.712	0.692	2.13717e-09	0
Tmem86a	ENSMUSG00000010307	6.75053e-14	-0.571503	0.208	0.283	2.17941e-09	0
Purb	ENSMUSG00000094483	6.89668e-14	-0.30105	0.276	0.368	2.22659e-09	0
Atg101	ENSMUSG00000037204	8.2671e-14	-0.354849	0.27	0.359	2.66903e-09	0
Mlec	ENSMUSG00000048578	8.38214e-14	-0.297614	0.269	0.353	2.70617e-09	0
Tst	ENSMUSG00000044986	9.73466e-14	-0.489989	0.288	0.361	3.14284e-09	0
Nos1ap	ENSMUSG00000038473	1.0463e-13	-0.257475	0.052	0.11	3.37797e-09	0
Atp6v1c1	ENSMUSG00000022295	1.22692e-13	-0.269928	0.114	0.188	3.96112e-09	0
Lamb2	ENSMUSG00000052911	1.23025e-13	-0.278661	0.238	0.326	3.97185e-09	0
Dohh	ENSMUSG00000078440	1.23425e-13	-0.263992	0.232	0.318	3.98477e-09	0
Arpp19	ENSMUSG00000007656	1.25472e-13	-0.369439	0.541	0.577	4.05088e-09	0
Atox1	ENSMUSG00000018585	1.25847e-13	-0.544688	0.725	0.702	4.06297e-09	0
Tspan14	ENSMUSG00000037824	1.74823e-13	-0.311544	0.096	0.164	5.64417e-09	0
Mmp11	ENSMUSG00000000901	1.82749e-13	0.338681	0.231	0.168	5.90005e-09	0
Aff2	ENSMUSG00000031189	1.89859e-13	-0.295843	0.165	0.245	6.1296e-09	0
Arhgdia	ENSMUSG00000025132	2.02602e-13	-0.393726	0.476	0.541	6.54099e-09	0
Lamtor4	ENSMUSG00000050552	2.02616e-13	-0.332717	0.401	0.473	6.54146e-09	0
Pdxk	ENSMUSG00000032788	2.60638e-13	-0.398914	0.061	0.12	8.41471e-09	0
Cdk1	ENSMUSG00000019942	3.08769e-13	-0.434926	0.077	0.137	9.96859e-09	0
Sgms1	ENSMUSG00000040451	3.3581e-13	-0.490634	0.373	0.435	1.08416e-08	0
Ruvbl2	ENSMUSG00000003868	3.54716e-13	-0.268919	0.24	0.32	1.1452e-08	0
Ttyh2	ENSMUSG00000034714	4.24403e-13	-0.256485	0.114	0.185	1.37019e-08	0
Hspa1a	ENSMUSG00000091971	4.29868e-13	0.650742	0.49	0.415	1.38783e-08	0
Psmb3	ENSMUSG00000069744	4.73005e-13	-0.371564	0.714	0.673	1.5271e-08	0
Ndufa5	ENSMUSG00000023089	4.88359e-13	-0.376301	0.549	0.569	1.57667e-08	0
Mrpl38	ENSMUSG00000020775	4.96265e-13	-0.26719	0.255	0.343	1.60219e-08	0
Clint1	ENSMUSG00000006169	5.5908e-13	-0.341375	0.238	0.322	1.80499e-08	0
Mid1ip1	ENSMUSG00000008035	5.60743e-13	-0.364317	0.18	0.258	1.81036e-08	0
H2-Q7	ENSMUSG00000060550	5.677e-13	-0.354233	0.074	0.135	1.83282e-08	0
Slc25a39	ENSMUSG00000018677	6.86678e-13	-0.405611	0.459	0.504	2.21694e-08	0
Mdh2	ENSMUSG00000019179	7.10902e-13	-0.357116	0.73	0.679	2.29515e-08	0
Peli2	ENSMUSG00000021846	8.08596e-13	-0.277461	0.161	0.24	2.61055e-08	0
Elk3	ENSMUSG00000008398	8.65216e-13	-0.37165	0.087	0.149	2.79335e-08	0
Psmd14	ENSMUSG00000026914	9.90075e-13	-0.295321	0.307	0.386	3.19646e-08	0
Plekhg3	ENSMUSG00000052609	9.98678e-13	-0.289982	0.06	0.118	3.22423e-08	0
Plxnb2	ENSMUSG00000036606	1.00489e-12	-0.310055	0.247	0.331	3.24429e-08	0
Dctpp1	ENSMUSG00000042462	1.00753e-12	-0.401212	0.312	0.376	3.2528e-08	0
Mrpl17	ENSMUSG00000030879	1.0467e-12	-0.346614	0.447	0.517	3.37927e-08	0
Smarca4	ENSMUSG00000032187	1.43373e-12	-0.300349	0.267	0.351	4.62881e-08	0
Gadd45gip1	ENSMUSG00000033751	1.68709e-12	-0.272491	0.222	0.302	5.44675e-08	0
Polr2l	ENSMUSG00000038489	1.92149e-12	-0.309421	0.293	0.373	6.20354e-08	0
Fam3c	ENSMUSG00000029672	2.15641e-12	-0.317553	0.212	0.291	6.96196e-08	0
Atp1b3	ENSMUSG00000032412	2.18973e-12	-0.276868	0.325	0.41	7.06955e-08	0
Atp6v1d	ENSMUSG00000021114	2.19568e-12	-0.256134	0.213	0.294	7.08875e-08	0
Ptbp3	ENSMUSG00000028382	2.74954e-12	-0.318768	0.347	0.422	8.87689e-08	0
Psma7	ENSMUSG00000027566	2.98073e-12	-0.352468	0.777	0.721	9.62327e-08	0
Hbegf	ENSMUSG00000024486	3.10627e-12	-0.647905	0.142	0.21	1.00286e-07	0
Tmem107	ENSMUSG00000020895	3.13535e-12	-0.288272	0.132	0.202	1.01225e-07	0
Bri3	ENSMUSG00000047843	3.46831e-12	-0.432247	0.625	0.623	1.11974e-07	0
BC031181	ENSMUSG00000036299	3.63493e-12	-0.314127	0.357	0.435	1.17354e-07	0
Atp6v1b2	ENSMUSG00000006273	3.95584e-12	-0.258729	0.189	0.269	1.27714e-07	0
Rnaseh2a	ENSMUSG00000052926	4.50041e-12	-0.39694	0.226	0.301	1.45296e-07	0
Mrpl18	ENSMUSG00000057388	4.53702e-12	-0.279846	0.269	0.351	1.46478e-07	0
Psap	ENSMUSG00000004207	5.02145e-12	-0.322435	0.872	0.716	1.62117e-07	0
Ranbp1	ENSMUSG00000005732	5.29091e-12	-0.513609	0.595	0.587	1.70817e-07	0
Vdac2	ENSMUSG00000021771	5.83276e-12	-0.392377	0.596	0.601	1.88311e-07	0
Llph	ENSMUSG00000020224	6.13941e-12	-0.346073	0.437	0.494	1.98211e-07	0
Hint2	ENSMUSG00000028470	6.62767e-12	-0.334822	0.41	0.471	2.13974e-07	0
Ndufs6	ENSMUSG00000021606	7.49527e-12	-0.365954	0.597	0.607	2.41985e-07	0
Dleu2	ENSMUSG00000097589	8.74811e-12	-0.296624	0.086	0.149	2.82433e-07	0
Clic1	ENSMUSG00000007041	9.16811e-12	-0.460123	0.669	0.671	2.95992e-07	0
mt-Nd5	ENSMUSG00000064367	9.33561e-12	-0.444112	0.301	0.375	3.014e-07	0
Thbs4	ENSMUSG00000021702	9.83661e-12	0.336951	0.235	0.171	3.17575e-07	0
Ece1	ENSMUSG00000057530	1.19494e-11	-0.33557	0.335	0.405	3.85786e-07	0
H2-D1	ENSMUSG00000073411	1.29089e-11	-1.22117	0.718	0.668	4.16765e-07	0
Aplp2	ENSMUSG00000031996	1.81162e-11	-0.407529	0.447	0.505	5.8488e-07	0
Tomm7	ENSMUSG00000028998	2.34665e-11	-0.369449	0.685	0.667	7.57617e-07	0
Specc1	ENSMUSG00000042331	2.3571e-11	-0.265596	0.064	0.118	7.6099e-07	0
Atp5k	ENSMUSG00000050856	2.45248e-11	-0.379747	0.485	0.535	7.91782e-07	0
Bag1	ENSMUSG00000028416	2.48316e-11	-0.412598	0.529	0.543	8.01688e-07	0
Creg1	ENSMUSG00000040713	2.86642e-11	-0.427319	0.39	0.441	9.25424e-07	0
Pak1ip1	ENSMUSG00000038683	2.95692e-11	-0.307935	0.298	0.369	9.54643e-07	0
Park7	ENSMUSG00000028964	3.10702e-11	-0.34708	0.691	0.666	1.0031e-06	0
Eif3a	ENSMUSG00000024991	3.29121e-11	-0.378095	0.35	0.42	1.06257e-06	0
Ehd1	ENSMUSG00000024772	3.36686e-11	-0.426281	0.26	0.331	1.08699e-06	0
Dbi	ENSMUSG00000026385	5.58149e-11	-0.521754	0.811	0.748	1.80199e-06	0
Dctn3	ENSMUSG00000028447	6.0107e-11	-0.336363	0.503	0.539	1.94055e-06	0
Atp5g1	ENSMUSG00000006057	6.50437e-11	-0.389886	0.686	0.651	2.09994e-06	0
Chka	ENSMUSG00000024843	7.8285e-11	-0.388376	0.395	0.459	2.52743e-06	0
Reep5	ENSMUSG00000005873	7.86871e-11	-0.397458	0.615	0.627	2.54041e-06	0
Ctsd	ENSMUSG00000007891	8.28214e-11	-0.677779	0.623	0.622	2.67389e-06	0
Uqcrb	ENSMUSG00000021520	8.32204e-11	-0.311167	0.777	0.715	2.68677e-06	0
Arglu1	ENSMUSG00000040459	9.2223e-11	-0.272202	0.151	0.221	2.97742e-06	0
Idh3g	ENSMUSG00000002010	1.00077e-10	-0.35967	0.482	0.522	3.231e-06	0
Tmsb10	ENSMUSG00000079523	1.06811e-10	-0.357723	0.951	0.901	3.44838e-06	0
Lmnb1	ENSMUSG00000024590	1.15027e-10	-0.274699	0.152	0.22	3.71364e-06	0
Micos10	ENSMUSG00000050608	1.22195e-10	-0.310699	0.836	0.749	3.94508e-06	0
S100a4	ENSMUSG00000001020	1.30923e-10	-1.22371	0.095	0.148	4.22686e-06	0
Plekhj1	ENSMUSG00000035278	1.42007e-10	-0.254178	0.284	0.359	4.58469e-06	0
Nrip1	ENSMUSG00000048490	1.65875e-10	-0.341917	0.347	0.419	5.35527e-06	0
Hsd11b2	ENSMUSG00000031891	2.03454e-10	-0.277982	0.135	0.199	6.56852e-06	0
Abracl	ENSMUSG00000078453	2.41101e-10	-0.355551	0.465	0.516	7.78394e-06	0
Gtpbp2	ENSMUSG00000023952	2.56136e-10	-0.260466	0.066	0.118	8.26937e-06	0
Etv6	ENSMUSG00000030199	2.78017e-10	-0.299966	0.381	0.448	8.97578e-06	0
Lsm8	ENSMUSG00000044155	3.26734e-10	-0.270739	0.273	0.343	1.05486e-05	0
Magi1	ENSMUSG00000045095	3.42601e-10	-0.324967	0.217	0.288	1.10609e-05	0
Numb	ENSMUSG00000021224	4.32137e-10	-0.320611	0.211	0.283	1.39516e-05	0
Guk1	ENSMUSG00000020444	4.64647e-10	-0.334929	0.375	0.437	1.50011e-05	0
Atp6v1e1	ENSMUSG00000019210	4.80949e-10	-0.318276	0.413	0.465	1.55274e-05	0
Mrps18a	ENSMUSG00000023967	5.03094e-10	-0.272927	0.322	0.387	1.62424e-05	0
Kitl	ENSMUSG00000019966	5.3023e-10	-0.306498	0.222	0.293	1.71185e-05	0
Dock4	ENSMUSG00000035954	5.62121e-10	-0.535331	0.272	0.332	1.81481e-05	0
Aco2	ENSMUSG00000022477	6.4628e-10	-0.290886	0.391	0.457	2.08652e-05	0
Ostf1	ENSMUSG00000024725	6.95147e-10	-0.399713	0.251	0.312	2.24428e-05	0
Timm17b	ENSMUSG00000031158	8.52634e-10	-0.313232	0.384	0.441	2.75273e-05	0
Chmp2a	ENSMUSG00000033916	9.1461e-10	-0.341839	0.556	0.583	2.95282e-05	0
Csnk1e	ENSMUSG00000022433	9.46914e-10	-0.345134	0.26	0.328	3.05711e-05	0
Aebp1	ENSMUSG00000020473	9.53234e-10	-0.347987	0.542	0.403	3.07752e-05	0
Pgam1	ENSMUSG00000011752	1.00549e-09	-0.434235	0.651	0.612	3.24622e-05	0
Psmb9	ENSMUSG00000096727	1.04734e-09	-0.252904	0.131	0.193	3.38135e-05	0
Txnl1	ENSMUSG00000024583	1.16252e-09	-0.508678	0.585	0.562	3.75318e-05	0
Tob1	ENSMUSG00000037573	1.16576e-09	-0.263076	0.228	0.297	3.76365e-05	0
Smim1	ENSMUSG00000078350	1.24855e-09	-0.297832	0.21	0.276	4.03095e-05	0
Psenen	ENSMUSG00000036835	1.38384e-09	-0.32365	0.591	0.61	4.46772e-05	0
Resf1	ENSMUSG00000032712	1.38527e-09	-0.266794	0.14	0.203	4.47234e-05	0
Tecr	ENSMUSG00000031708	1.46901e-09	-0.414756	0.697	0.648	4.74268e-05	0
Psmb7	ENSMUSG00000026750	1.52205e-09	-0.352109	0.602	0.591	4.91395e-05	0
Card19	ENSMUSG00000037960	1.55385e-09	-0.374423	0.35	0.416	5.01659e-05	0
Igfbp5	ENSMUSG00000026185	1.58436e-09	-0.518219	0.13	0.186	5.11512e-05	0
Lsp1	ENSMUSG00000018819	1.6933e-09	-0.256598	0.181	0.119	5.46682e-05	0
Gphn	ENSMUSG00000047454	1.81396e-09	-1.20192	0.513	0.559	5.85638e-05	0
Kif5b	ENSMUSG00000006740	1.84201e-09	-0.321893	0.345	0.41	5.94694e-05	0
Lpin2	ENSMUSG00000024052	1.95632e-09	-0.260735	0.234	0.303	6.31599e-05	0
Ppp1r11	ENSMUSG00000036398	2.03454e-09	-0.27943	0.352	0.421	6.56853e-05	0
Col18a1	ENSMUSG00000001435	2.11461e-09	-0.339769	0.14	0.199	6.82701e-05	0
Sdf4	ENSMUSG00000029076	2.23903e-09	-0.344002	0.493	0.536	7.22872e-05	0
Ndufa1	ENSMUSG00000016427	2.30849e-09	-0.398185	0.64	0.632	7.45297e-05	0
Ptp4a3	ENSMUSG00000059895	2.9513e-09	-0.304756	0.105	0.161	9.52827e-05	0
Nme1	ENSMUSG00000037601	4.04804e-09	-0.377716	0.589	0.6	0.000130691	0
Uqcrfs1	ENSMUSG00000038462	4.64364e-09	-0.338365	0.549	0.563	0.00014992	0
Ubl4a	ENSMUSG00000015290	5.07725e-09	-0.253678	0.264	0.328	0.000163919	0
G3bp2	ENSMUSG00000029405	6.34844e-09	-0.250057	0.286	0.357	0.000204959	0
Pabpn1	ENSMUSG00000022194	6.7377e-09	-0.360824	0.496	0.527	0.000217527	0
Sf3b6	ENSMUSG00000037361	7.57427e-09	-0.335263	0.557	0.576	0.000244535	0
St3gal4	ENSMUSG00000032038	9.40943e-09	-0.464027	0.342	0.383	0.000303784	0
Ctsl	ENSMUSG00000021477	1.06302e-08	-0.602255	0.902	0.772	0.000343196	0
Otub1	ENSMUSG00000024767	1.08078e-08	-0.255956	0.297	0.362	0.00034893	0
Cox14	ENSMUSG00000023020	1.17595e-08	-0.392892	0.543	0.563	0.000379656	0
Idh1	ENSMUSG00000025950	1.36223e-08	-0.554281	0.335	0.385	0.000439797	0
Chchd1	ENSMUSG00000063787	1.40867e-08	-0.326492	0.437	0.481	0.000454789	0
Kcnq5	ENSMUSG00000028033	1.4631e-08	-0.451273	0.333	0.376	0.000472361	0
Sdhb	ENSMUSG00000009863	1.56299e-08	-0.407448	0.622	0.607	0.000504612	0
Rbx1	ENSMUSG00000022400	1.68572e-08	-0.346051	0.669	0.641	0.000544234	0
Hist1h1c	ENSMUSG00000036181	1.69344e-08	-0.28458	0.176	0.237	0.000546728	0
Arxes2	ENSMUSG00000048040	1.76644e-08	-0.337367	0.19	0.243	0.000570295	0
Camk2g	ENSMUSG00000021820	2.23643e-08	-0.256986	0.248	0.311	0.000722033	0
Phyh	ENSMUSG00000026664	2.30579e-08	-0.250509	0.282	0.344	0.000744423	0
Scarb1	ENSMUSG00000037936	2.52347e-08	-0.551491	0.294	0.341	0.000814703	0
Fuca1	ENSMUSG00000028673	2.56282e-08	-0.28546	0.345	0.409	0.000827408	0
Tmem147	ENSMUSG00000006315	2.70084e-08	-0.325288	0.475	0.497	0.000871965	0
Zyx	ENSMUSG00000029860	2.70802e-08	-0.414166	0.422	0.457	0.000874284	0
Emc6	ENSMUSG00000047260	3.26426e-08	-0.285188	0.397	0.45	0.00105387	0
Mrps18c	ENSMUSG00000016833	3.38043e-08	-0.300174	0.365	0.419	0.00109137	0
Arhgap28	ENSMUSG00000024043	3.58351e-08	-0.473211	0.3	0.345	0.00115694	0
Atp5o	ENSMUSG00000022956	4.16708e-08	-0.359752	0.802	0.713	0.00134534	0
Cst3	ENSMUSG00000027447	4.43016e-08	-0.274536	0.97	0.847	0.00143028	0
Fxyd6	ENSMUSG00000066705	4.64691e-08	-0.317441	0.189	0.245	0.00150026	0
Txnip	ENSMUSG00000038393	5.41675e-08	-0.294304	0.276	0.343	0.0017488	0
Ptges	ENSMUSG00000050737	5.45376e-08	-0.385997	0.225	0.276	0.00176075	0
Ctnnb1	ENSMUSG00000006932	5.53999e-08	-0.334018	0.436	0.478	0.00178858	0
Ndufa8	ENSMUSG00000026895	6.35347e-08	-0.338815	0.554	0.563	0.00205122	0
Akr1a1	ENSMUSG00000028692	6.49787e-08	-0.324952	0.746	0.714	0.00209784	0
Ywhae	ENSMUSG00000020849	6.69633e-08	-0.34166	0.728	0.684	0.00216191	0
Rasd1	ENSMUSG00000049892	6.86325e-08	-0.292352	0.199	0.259	0.0022158	0
Eps8	ENSMUSG00000015766	7.56214e-08	-0.329557	0.105	0.153	0.00244144	0
Pdia6	ENSMUSG00000020571	8.21586e-08	-0.452822	0.653	0.62	0.00265249	0
Uqcc2	ENSMUSG00000024208	8.64887e-08	-0.342205	0.527	0.544	0.00279229	0
Lsm6	ENSMUSG00000031683	9.34819e-08	-0.300162	0.369	0.419	0.00301806	0
Sema5a	ENSMUSG00000022231	9.77977e-08	-0.449153	0.328	0.366	0.0031574	0
Ext1	ENSMUSG00000061731	1.08592e-07	-0.652705	0.436	0.47	0.00350588	0
Flnb	ENSMUSG00000025278	1.14822e-07	-0.440235	0.187	0.242	0.00370702	0
Nhp2	ENSMUSG00000001056	1.16014e-07	-0.336566	0.575	0.577	0.00374551	0
Pgls	ENSMUSG00000031807	1.35528e-07	-0.323254	0.616	0.61	0.00437551	0
Suclg1	ENSMUSG00000052738	1.36085e-07	-0.337133	0.513	0.531	0.00439351	0
Bola2	ENSMUSG00000047721	1.43738e-07	-0.320363	0.425	0.47	0.0046406	0
Ltbp1	ENSMUSG00000001870	1.50899e-07	-0.256224	0.189	0.245	0.00487178	0
Lars2	ENSMUSG00000035202	1.62662e-07	-1.00465	0.401	0.443	0.00525153	0
Srrm2	ENSMUSG00000039218	1.66724e-07	-0.443914	0.697	0.683	0.00538268	0
Smox	ENSMUSG00000027333	1.80973e-07	-0.368862	0.133	0.181	0.00584273	0
Etfa	ENSMUSG00000032314	1.95935e-07	-0.277146	0.438	0.471	0.00632575	0
Cisd1	ENSMUSG00000037710	1.97124e-07	-0.253044	0.291	0.35	0.00636416	0
Ndufb1-ps	ENSMUSG00000113902	2.35069e-07	-0.321383	0.528	0.552	0.0075892	0
Pfdn6	ENSMUSG00000024309	3.09665e-07	-0.271271	0.446	0.488	0.00999753	0
Arl6ip1	ENSMUSG00000030654	3.42758e-07	-0.280221	0.331	0.392	0.0110659	0
Hddc2	ENSMUSG00000000295	3.87923e-07	-0.402184	0.236	0.292	0.0125241	0
Smdt1	ENSMUSG00000022452	3.90216e-07	-0.331181	0.659	0.654	0.0125981	0
Nedd8	ENSMUSG00000010376	4.26587e-07	-0.265732	0.756	0.704	0.0137724	0
Bex3	ENSMUSG00000046432	4.26956e-07	-0.472305	0.709	0.623	0.0137843	0
Rilpl2	ENSMUSG00000029401	4.58269e-07	-0.40091	0.216	0.272	0.0147952	0
S100a6	ENSMUSG00000001025	6.46179e-07	-1.27402	0.485	0.482	0.0208619	0
Mea1	ENSMUSG00000002768	6.7836e-07	-0.26945	0.393	0.445	0.0219008	0
Mrps14	ENSMUSG00000058267	6.85547e-07	-0.285142	0.524	0.549	0.0221329	0
Csrp2	ENSMUSG00000020186	7.01025e-07	-0.603961	0.454	0.47	0.0226326	0
Polr2k	ENSMUSG00000045996	7.06231e-07	-0.252282	0.416	0.463	0.0228007	0
Cirbp	ENSMUSG00000045193	7.24791e-07	-0.278318	0.322	0.38	0.0233999	0
Actr2	ENSMUSG00000020152	7.98037e-07	-0.272543	0.225	0.28	0.0257646	0
Smarca1	ENSMUSG00000031099	7.98442e-07	-0.270122	0.178	0.228	0.0257777	0
Sf3b5	ENSMUSG00000078348	8.85038e-07	-0.275757	0.553	0.567	0.0285735	0
Abcf1	ENSMUSG00000038762	9.26207e-07	-0.264993	0.299	0.357	0.0299026	0
Mrps24	ENSMUSG00000020477	9.68843e-07	-0.290426	0.51	0.535	0.0312791	0
Ccdc12	ENSMUSG00000019659	9.93554e-07	-0.253756	0.37	0.421	0.0320769	0
Fkbp5	ENSMUSG00000024222	9.96454e-07	-0.261193	0.211	0.264	0.0321705	0
Cdk8	ENSMUSG00000029635	1.09521e-06	-1.04208	0.396	0.442	0.0353588	0
Banf1	ENSMUSG00000024844	1.12331e-06	-0.333422	0.612	0.602	0.036266	0
Ppp1r12a	ENSMUSG00000019907	1.20983e-06	-0.2917	0.348	0.402	0.0390595	0
Prlr	ENSMUSG00000005268	1.28969e-06	-0.516888	0.166	0.206	0.0416376	0
Atpif1	ENSMUSG00000054428	1.2941e-06	-0.276099	0.834	0.774	0.0417799	0
Mrpl28	ENSMUSG00000024181	1.29497e-06	-0.256569	0.378	0.422	0.0418082	0
Tmbim4	ENSMUSG00000020225	1.60884e-06	-0.267809	0.441	0.486	0.0519413	0
Inhba	ENSMUSG00000041324	1.68661e-06	-1.04358	0.096	0.134	0.0544521	0
Eif4ebp1	ENSMUSG00000031490	1.72773e-06	-0.439732	0.56	0.536	0.0557797	0
Hnrnpa3	ENSMUSG00000059005	1.73209e-06	-0.376483	0.503	0.525	0.0559205	0
Naa38	ENSMUSG00000059278	1.86193e-06	-0.318424	0.496	0.507	0.0601125	0
Echs1	ENSMUSG00000025465	2.0409e-06	-0.275402	0.398	0.435	0.0658903	0
S100a13	ENSMUSG00000042312	2.11153e-06	-0.329296	0.283	0.333	0.0681708	0
Iqgap1	ENSMUSG00000030536	2.14032e-06	-0.378032	0.325	0.373	0.0691004	0
Lap3	ENSMUSG00000039682	2.18018e-06	-0.271192	0.256	0.305	0.070387	0
Rpn2	ENSMUSG00000027642	2.19183e-06	-0.338571	0.586	0.579	0.0707631	0
Gm1673	ENSMUSG00000070858	2.95995e-06	-0.275318	0.285	0.333	0.0955621	0
Tomm6	ENSMUSG00000033475	3.37908e-06	-0.260961	0.784	0.717	0.109094	0
Snrpd2	ENSMUSG00000040824	3.58682e-06	-0.284078	0.802	0.714	0.115801	0
Uqcrc1	ENSMUSG00000025651	3.66779e-06	-0.267905	0.586	0.581	0.118415	0
Vdac3	ENSMUSG00000008892	3.89036e-06	-0.307371	0.438	0.465	0.1256	0
Sra1	ENSMUSG00000006050	4.01331e-06	-0.277307	0.422	0.463	0.12957	0
Tagln	ENSMUSG00000032085	4.48581e-06	-0.57855	0.201	0.157	0.144824	0
Jpt1	ENSMUSG00000020737	4.5627e-06	-0.386929	0.563	0.559	0.147307	0
Ssu72	ENSMUSG00000029038	4.64689e-06	-0.311918	0.474	0.507	0.150025	0
C1qbp	ENSMUSG00000018446	4.81284e-06	-0.354804	0.556	0.541	0.155383	0
Vars	ENSMUSG00000007029	5.63338e-06	-0.253977	0.208	0.256	0.181874	0
Slc38a5	ENSMUSG00000031170	6.16929e-06	-0.396001	0.104	0.142	0.199175	0
AW112010	ENSMUSG00000075010	8.97723e-06	-0.434966	0.111	0.077	0.28983	0
Ptp4a2	ENSMUSG00000028788	1.11969e-05	-0.353788	0.592	0.589	0.361493	0
Msi2	ENSMUSG00000069769	1.29813e-05	-0.320238	0.409	0.44	0.4191	0
Il31ra	ENSMUSG00000050377	1.31583e-05	-0.449459	0.086	0.121	0.424816	0
Fdx1	ENSMUSG00000032051	1.32353e-05	-1.00449	0.732	0.701	0.427303	0
Psme1	ENSMUSG00000022216	1.6184e-05	-0.337973	0.693	0.651	0.522501	0
H2afy	ENSMUSG00000015937	1.71505e-05	-0.319533	0.438	0.468	0.553704	0
Zc3h7a	ENSMUSG00000037965	1.7932e-05	-0.330709	0.202	0.251	0.578934	0
Micos13	ENSMUSG00000049760	1.81135e-05	-0.314755	0.659	0.63	0.584795	0
Klf13	ENSMUSG00000052040	2.10774e-05	-0.27261	0.342	0.392	0.680483	0
Hadha	ENSMUSG00000025745	2.2336e-05	-0.305094	0.413	0.44	0.721118	0
Cetn3	ENSMUSG00000021537	2.60481e-05	-0.291443	0.473	0.492	0.840963	0
Me1	ENSMUSG00000032418	2.82956e-05	-0.78551	0.317	0.334	0.913523	0
Ccrl2	ENSMUSG00000043953	2.86562e-05	-0.38966	0.157	0.118	0.925164	0
Srsf10	ENSMUSG00000028676	2.97281e-05	-0.273427	0.332	0.374	0.959773	0
Map2k1	ENSMUSG00000004936	2.98862e-05	-0.261975	0.286	0.329	0.964876	0
Atp6v0e	ENSMUSG00000015575	3.00174e-05	-0.330091	0.546	0.559	0.96911	0
Mrps17	ENSMUSG00000034211	3.14815e-05	-0.257248	0.365	0.405	1	0
Acadl	ENSMUSG00000026003	3.17921e-05	-0.259315	0.382	0.425	1	0
Ndufa12	ENSMUSG00000020022	3.26316e-05	-0.295659	0.523	0.532	1	0
Cks1b	ENSMUSG00000028044	4.12859e-05	-0.394961	0.345	0.372	1	0
Psmd3	ENSMUSG00000017221	4.69044e-05	-0.327685	0.42	0.456	1	0
Reep3	ENSMUSG00000019873	5.21762e-05	-0.270299	0.331	0.376	1	0
Snrpd1	ENSMUSG00000002477	5.45638e-05	-0.363635	0.631	0.6	1	0
Rnaseh2c	ENSMUSG00000024925	6.01863e-05	-0.300394	0.415	0.433	1	0
Selenoh	ENSMUSG00000076437	6.14916e-05	-0.38667	0.46	0.475	1	0
Hdc	ENSMUSG00000027360	7.36898e-05	-0.293687	0.079	0.111	1	0
Gabarapl2	ENSMUSG00000031950	7.50778e-05	-0.264102	0.614	0.595	1	0
Camk1d	ENSMUSG00000039145	7.80623e-05	-1.17356	0.524	0.54	1	0
Csnk2b	ENSMUSG00000024387	7.97341e-05	-0.281345	0.645	0.616	1	0
Dut	ENSMUSG00000027203	7.97886e-05	-0.416996	0.327	0.35	1	0
Ldhb	ENSMUSG00000030246	0.000103986	-0.640387	0.705	0.605	1	0
Sec61g	ENSMUSG00000078974	0.000110347	-0.281728	0.818	0.739	1	0
Actn4	ENSMUSG00000054808	0.000110808	-0.348931	0.463	0.49	1	0
Cotl1	ENSMUSG00000031827	0.000118694	-0.406457	0.244	0.277	1	0
Dstn	ENSMUSG00000015932	0.000127927	-0.41992	0.341	0.376	1	0
Eif3c	ENSMUSG00000030738	0.00012849	-0.307626	0.569	0.567	1	0
Ppp1ca	ENSMUSG00000040385	0.000147837	-0.257229	0.69	0.654	1	0
Mxd1	ENSMUSG00000001156	0.000199544	-0.393905	0.105	0.134	1	0
Timm10b	ENSMUSG00000089847	0.000202534	-0.274466	0.494	0.511	1	0
Gpcpd1	ENSMUSG00000027346	0.000255137	-0.262446	0.146	0.181	1	0
Ndufa3	ENSMUSG00000035674	0.000259646	-0.287494	0.572	0.569	1	0
Sox4	ENSMUSG00000076431	0.000269213	-0.558675	0.544	0.509	1	0
Rex1bd	ENSMUSG00000058833	0.00030967	-0.288191	0.537	0.541	1	0
Cope	ENSMUSG00000055681	0.000319542	-0.279156	0.64	0.619	1	0
Alas1	ENSMUSG00000032786	0.000325796	-0.455166	0.342	0.372	1	0
Tuba1c	ENSMUSG00000043091	0.000326213	-0.306815	0.495	0.522	1	0
Glis3	ENSMUSG00000052942	0.000346398	-0.335427	0.172	0.132	1	0
Soat1	ENSMUSG00000026600	0.000351209	-0.388496	0.488	0.488	1	0
Pim3	ENSMUSG00000035828	0.000428662	-0.267466	0.387	0.423	1	0
Pttg1	ENSMUSG00000020415	0.000487331	-0.326186	0.157	0.187	1	0
Ndufs3	ENSMUSG00000005510	0.000496253	-0.290005	0.56	0.55	1	0
Pebp1	ENSMUSG00000032959	0.000583388	-0.29873	0.86	0.756	1	0
Ninj1	ENSMUSG00000037966	0.000623286	-0.416319	0.304	0.339	1	0
Pdcd4	ENSMUSG00000024975	0.00066136	-0.265371	0.3	0.339	1	0
Ephx1	ENSMUSG00000038776	0.000710723	-0.581468	0.211	0.231	1	0
Rrp1	ENSMUSG00000061032	0.000711208	-0.272682	0.488	0.501	1	0
Zfhx3	ENSMUSG00000038872	0.000815901	-0.263409	0.168	0.201	1	0
Uqcrc2	ENSMUSG00000030884	0.000832368	-0.253487	0.515	0.515	1	0
Egfl7	ENSMUSG00000026921	0.000861808	-0.545345	0.088	0.113	1	0
Hist1h1e	ENSMUSG00000051627	0.000863735	-0.291661	0.169	0.2	1	0
Snrpe	ENSMUSG00000090553	0.00087975	-0.275323	0.735	0.677	1	0
Sltm	ENSMUSG00000032212	0.000979797	-0.420084	0.322	0.361	1	0
Itgav	ENSMUSG00000027087	0.000980677	-0.595644	0.547	0.523	1	0
Nol7	ENSMUSG00000063200	0.00105321	-0.264153	0.498	0.506	1	0
Id2	ENSMUSG00000020644	0.00115489	-0.398945	0.434	0.46	1	0
Anapc13	ENSMUSG00000035048	0.00120355	-0.289431	0.543	0.538	1	0
Fmc1	ENSMUSG00000019689	0.00130866	-0.28929	0.429	0.447	1	0
Elof1	ENSMUSG00000013822	0.0013195	-0.370299	0.337	0.37	1	0
Sbsn	ENSMUSG00000046056	0.00138425	-0.275796	0.086	0.11	1	0
Sdc1	ENSMUSG00000020592	0.00153414	-0.344042	0.248	0.278	1	0
Cycs	ENSMUSG00000063694	0.00174554	-0.263358	0.732	0.668	1	0
Unc93b1	ENSMUSG00000036908	0.00181948	-0.352893	0.158	0.183	1	0
Tm4sf1	ENSMUSG00000027800	0.00203821	-0.768762	0.114	0.134	1	0
Rgs10	ENSMUSG00000030844	0.00204287	-0.252316	0.185	0.215	1	0
Snx5	ENSMUSG00000027423	0.00211092	-0.26027	0.394	0.425	1	0
Anp32a	ENSMUSG00000032249	0.00215893	-0.259916	0.516	0.522	1	0
Atp5f1	ENSMUSG00000000563	0.00219327	-0.253536	0.742	0.663	1	0
Hmgb2	ENSMUSG00000054717	0.00221715	-0.689452	0.441	0.436	1	0
Anxa1	ENSMUSG00000024659	0.00251509	-0.311336	0.504	0.432	1	0
Fbln1	ENSMUSG00000006369	0.00261871	-0.358454	0.338	0.354	1	0
Grb14	ENSMUSG00000026888	0.00262767	-0.640513	0.412	0.394	1	0
Cox7b	ENSMUSG00000031231	0.0026887	-0.252197	0.759	0.693	1	0
Tkt	ENSMUSG00000021957	0.00312656	-0.287618	0.57	0.556	1	0
Tgm2	ENSMUSG00000037820	0.00322004	-0.711734	0.285	0.224	1	0
Ptprj	ENSMUSG00000025314	0.00340179	-0.332594	0.108	0.13	1	0
Mrpl23	ENSMUSG00000037772	0.00374483	-0.274284	0.634	0.596	1	0
Sin3b	ENSMUSG00000031622	0.00439465	-0.25729	0.629	0.605	1	0
B4galt1	ENSMUSG00000028413	0.00448372	-0.264071	0.323	0.355	1	0
Gatm	ENSMUSG00000027199	0.00458493	-0.303139	0.122	0.145	1	0
Gm19951	ENSMUSG00000113136	0.00480482	-0.491209	0.323	0.348	1	0
Tmed9	ENSMUSG00000058569	0.00496973	-0.259055	0.616	0.584	1	0
Dtymk	ENSMUSG00000026281	0.00498911	-0.278389	0.448	0.45	1	0
Gmds	ENSMUSG00000038372	0.00510114	-0.34916	0.119	0.14	1	0
Sh3bgrl3	ENSMUSG00000028843	0.00774897	-0.498387	0.527	0.53	1	0
Peak1	ENSMUSG00000074305	0.00838603	-2.61624	0.649	0.635	1	0
Hnrnpu	ENSMUSG00000039630	0.00980538	-0.310177	0.648	0.611	1	0
Bex4	ENSMUSG00000047844	0	1.97213	0.979	0.326	0	1
Ctsl	ENSMUSG00000021477	0	1.89531	0.99	0.764	0	1
Grb14	ENSMUSG00000026888	0	1.78503	0.927	0.326	0	1
Apoa4	ENSMUSG00000032080	0	1.78046	0.79	0.157	0	1
Cnmd	ENSMUSG00000022025	0	1.47225	0.789	0.21	0	1
Chchd10	ENSMUSG00000049422	0	1.45123	0.968	0.536	0	1
Ptprd	ENSMUSG00000028399	0	1.44109	0.871	0.287	0	1
Ywhaq	ENSMUSG00000076432	0	1.4205	0.959	0.575	0	1
Gja1	ENSMUSG00000050953	0	1.31508	0.964	0.497	0	1
Mlf1	ENSMUSG00000048416	0	1.30655	0.819	0.217	0	1
Cpe	ENSMUSG00000037852	0	1.26534	0.96	0.467	0	1
Kcnq5	ENSMUSG00000028033	0	1.24848	0.838	0.308	0	1
Tnni3	ENSMUSG00000035458	0	1.23435	0.841	0.259	0	1
Csmd1	ENSMUSG00000060924	0	1.2245	0.695	0.21	0	1
Crabp2	ENSMUSG00000004885	0	1.19385	0.636	0.121	0	1
Tenm4	ENSMUSG00000048078	0	1.18845	0.943	0.375	0	1
Nap1l5	ENSMUSG00000055430	0	1.18385	0.595	0.123	0	1
Rnase1	ENSMUSG00000035896	0	1.15012	0.386	0.036	0	1
Apoa1	ENSMUSG00000032083	0	1.14787	0.63	0.14	0	1
Hsd17b1	ENSMUSG00000019301	0	1.14752	0.743	0.182	0	1
Prkar2b	ENSMUSG00000002997	0	1.13153	0.824	0.302	0	1
Bmpr1b	ENSMUSG00000052430	0	1.11764	0.776	0.182	0	1
Serpine2	ENSMUSG00000026249	0	1.09229	0.889	0.31	0	1
Me2	ENSMUSG00000024556	0	1.05733	0.742	0.216	0	1
Amhr2	ENSMUSG00000023047	0	1.04108	0.866	0.285	0	1
Sema5a	ENSMUSG00000022231	0	1.03651	0.842	0.297	0	1
Crim1	ENSMUSG00000024074	0	1.03515	0.767	0.263	0	1
Tceal9	ENSMUSG00000042712	0	1.03109	0.993	0.78	0	1
Pdk4	ENSMUSG00000019577	0	1.00441	0.569	0.126	0	1
Ivns1abp	ENSMUSG00000023150	0	1.00323	0.857	0.337	0	1
Ank3	ENSMUSG00000069601	0	0.965618	0.676	0.134	0	1
Bex1	ENSMUSG00000050071	0	0.961015	0.679	0.185	0	1
Car14	ENSMUSG00000038526	0	0.948067	0.596	0.11	0	1
Pkp2	ENSMUSG00000041957	0	0.906449	0.704	0.157	0	1
Foxp2	ENSMUSG00000029563	0	0.905721	0.582	0.086	0	1
Bmpr2	ENSMUSG00000067336	0	0.885474	0.808	0.271	0	1
Arhgef28	ENSMUSG00000021662	0	0.883575	0.731	0.178	0	1
Derl3	ENSMUSG00000009092	0	0.880584	0.655	0.131	0	1
Myocd	ENSMUSG00000020542	0	0.856195	0.484	0.068	0	1
8030451A03Rik	ENSMUSG00000073821	0	0.855819	0.65	0.127	0	1
Mras	ENSMUSG00000032470	0	0.841177	0.787	0.236	0	1
Tshz1	ENSMUSG00000046982	0	0.83516	0.779	0.263	0	1
Zfp385b	ENSMUSG00000027016	0	0.800218	0.664	0.172	0	1
Uchl1	ENSMUSG00000029223	0	0.769226	0.655	0.156	0	1
Adamts2	ENSMUSG00000036545	0	0.716197	0.745	0.248	0	1
Nr5a2	ENSMUSG00000026398	0	0.661578	0.734	0.188	0	1
Pla2g12a	ENSMUSG00000027999	0	0.660364	0.684	0.206	0	1
Esr2	ENSMUSG00000021055	0	0.646829	0.534	0.106	0	1
Slc38a3	ENSMUSG00000010064	0	0.64665	0.401	0.045	0	1
Fshr	ENSMUSG00000032937	0	0.601696	0.492	0.097	0	1
Col9a2	ENSMUSG00000028626	0	0.597522	0.404	0.06	0	1
Mpped2	ENSMUSG00000016386	0	0.484422	0.431	0.068	0	1
Fhdc1	ENSMUSG00000041842	6.80146e-308	0.606969	0.433	0.081	2.19585e-303	1
Bex3	ENSMUSG00000046432	8.7303e-308	0.971897	0.965	0.592	2.81858e-303	1
Lama1	ENSMUSG00000032796	5.76323e-307	0.900938	0.751	0.256	1.86066e-302	1
Mast4	ENSMUSG00000034751	6.456e-307	1.19664	0.939	0.501	2.08432e-302	1
Grik3	ENSMUSG00000001985	1.84196e-305	0.469675	0.407	0.07	5.94678e-301	1
Sox4	ENSMUSG00000076431	4.23917e-304	1.3185	0.917	0.461	1.36862e-299	1
Prss23	ENSMUSG00000039405	9.07375e-304	1.00685	0.685	0.213	2.92946e-299	1
Tdrd5	ENSMUSG00000060985	1.69962e-303	0.712149	0.402	0.071	5.48723e-299	1
Spsb1	ENSMUSG00000039911	4.02628e-302	0.887743	0.869	0.364	1.29988e-297	1
Inha	ENSMUSG00000032968	1.45231e-298	1.43495	0.985	0.669	4.68879e-294	1
Lrrc2	ENSMUSG00000032495	7.4818e-298	0.585159	0.458	0.092	2.4155e-293	1
Ano4	ENSMUSG00000035189	4.29546e-297	0.830396	0.599	0.164	1.38679e-292	1
Mboat2	ENSMUSG00000020646	5.78103e-295	0.638161	0.695	0.221	1.86641e-290	1
Krt20	ENSMUSG00000035775	5.37113e-293	0.307405	0.205	0.012	1.73407e-288	1
Omd	ENSMUSG00000048368	3.39358e-292	0.592817	0.435	0.086	1.09562e-287	1
Tanc2	ENSMUSG00000053580	4.192e-286	0.894102	0.813	0.307	1.35339e-281	1
Cables1	ENSMUSG00000040957	4.89899e-286	0.52617	0.432	0.085	1.58164e-281	1
St3gal4	ENSMUSG00000032038	4.46315e-282	0.810396	0.801	0.321	1.44093e-277	1
Map1b	ENSMUSG00000052727	2.59381e-281	0.869792	0.824	0.312	8.37411e-277	1
Cyb5a	ENSMUSG00000024646	3.81432e-281	1.29766	0.973	0.69	1.23145e-276	1
Col11a1	ENSMUSG00000027966	7.37476e-280	0.632334	0.368	0.062	2.38094e-275	1
Cited2	ENSMUSG00000039910	1.10141e-278	1.40561	0.794	0.332	3.5559e-274	1
Greb1l	ENSMUSG00000042942	1.52976e-275	0.733056	0.656	0.206	4.93884e-271	1
Itih2	ENSMUSG00000037254	2.2561e-274	0.473903	0.309	0.042	7.28383e-270	1
Plxdc2	ENSMUSG00000026748	1.03993e-272	0.809719	0.844	0.353	3.35741e-268	1
Slc38a5	ENSMUSG00000031170	9.91163e-271	0.957721	0.446	0.095	3.19997e-266	1
Foxo1	ENSMUSG00000044167	1.10305e-270	0.864249	0.796	0.329	3.56121e-266	1
Me3	ENSMUSG00000030621	4.50224e-266	0.524716	0.551	0.147	1.45355e-261	1
Fhl1	ENSMUSG00000023092	1.69131e-263	0.694249	0.448	0.101	5.4604e-259	1
Rgs2	ENSMUSG00000026360	1.40997e-262	1.50003	0.876	0.459	4.55209e-258	1
Jam2	ENSMUSG00000053062	2.07271e-261	0.509578	0.541	0.144	6.69174e-257	1
Cst12	ENSMUSG00000027443	3.72765e-261	0.768596	0.626	0.176	1.20347e-256	1
Dock4	ENSMUSG00000035954	3.56952e-256	0.798172	0.727	0.269	1.15242e-251	1
Txnl1	ENSMUSG00000024583	4.94607e-255	0.857175	0.919	0.519	1.59684e-250	1
Slc9a7	ENSMUSG00000037341	2.03359e-254	0.467106	0.486	0.117	6.56544e-250	1
Obsl1	ENSMUSG00000026211	2.95804e-253	0.719791	0.692	0.246	9.55005e-249	1
Rgs13	ENSMUSG00000051079	9.08834e-253	0.302932	0.199	0.015	2.93417e-248	1
Prps2	ENSMUSG00000025742	4.04937e-250	0.427204	0.477	0.117	1.30734e-245	1
Rgcc	ENSMUSG00000022018	1.64606e-249	1.38958	0.856	0.424	5.3143e-245	1
Thbs4	ENSMUSG00000021702	1.39598e-248	0.635311	0.519	0.135	4.50692e-244	1
Arhgap28	ENSMUSG00000024043	5.0851e-245	0.712761	0.739	0.285	1.64173e-240	1
Nos2	ENSMUSG00000020826	2.3009e-244	0.386008	0.372	0.072	7.42844e-240	1
Tmsb15b2	ENSMUSG00000089996	4.07264e-244	0.506304	0.668	0.224	1.31485e-239	1
Mctp1	ENSMUSG00000021596	1.33508e-243	0.592822	0.5	0.127	4.3103e-239	1
Tmsb4x	ENSMUSG00000049775	4.89818e-243	-2.56592	0.781	0.889	1.58138e-238	1
Creg1	ENSMUSG00000040713	7.16624e-242	0.648341	0.832	0.38	2.31362e-237	1
Rpl23a	ENSMUSG00000058546	8.56975e-242	0.626745	0.998	0.943	2.76674e-237	1
Dag1	ENSMUSG00000039952	3.94903e-241	0.778831	0.835	0.382	1.27494e-236	1
Sdsl	ENSMUSG00000029596	9.58106e-241	0.42928	0.49	0.127	3.09325e-236	1
Arxes2	ENSMUSG00000048040	3.47029e-238	0.594082	0.593	0.188	1.12038e-233	1
Sel1l3	ENSMUSG00000029189	6.03157e-236	0.3026	0.342	0.061	1.94729e-231	1
Plod2	ENSMUSG00000032374	1.37191e-234	0.742567	0.773	0.322	4.42922e-230	1
Fam13a	ENSMUSG00000037709	2.92052e-234	0.634158	0.562	0.163	9.42889e-230	1
Mmp11	ENSMUSG00000000901	2.74324e-233	0.673107	0.494	0.135	8.85656e-229	1
Rps17	ENSMUSG00000061787	9.04242e-232	0.54675	0.996	0.93	2.91935e-227	1
Atp1b2	ENSMUSG00000041329	4.04002e-231	0.760829	0.637	0.229	1.30432e-226	1
Syne2	ENSMUSG00000063450	5.32646e-231	0.855907	0.918	0.492	1.71965e-226	1
Crispld2	ENSMUSG00000031825	1.22522e-229	0.573944	0.683	0.242	3.95563e-225	1
2025-03-02	ENSMUSG00000073481	4.01125e-228	0.799685	0.862	0.45	1.29503e-223	1
Hpgd	ENSMUSG00000031613	2.50285e-226	0.524204	0.401	0.09	8.08044e-222	1
Eif4ebp1	ENSMUSG00000031490	2.2831e-225	0.761847	0.909	0.491	7.371e-221	1
Clu	ENSMUSG00000022037	5.11692e-223	1.46274	0.964	0.568	1.652e-218	1
Cryl1	ENSMUSG00000021947	1.57748e-222	0.506302	0.626	0.218	5.09288e-218	1
Rasl10a	ENSMUSG00000034209	4.03302e-222	0.433922	0.395	0.088	1.30206e-217	1
Ccn2	ENSMUSG00000019997	5.60953e-221	0.769548	0.388	0.088	1.81104e-216	1
Htra1	ENSMUSG00000006205	9.54417e-220	0.955471	0.864	0.467	3.08133e-215	1
Rps14	ENSMUSG00000024608	8.05193e-219	0.462013	0.998	0.974	2.59957e-214	1
Arhgdig	ENSMUSG00000073433	2.60079e-218	0.386322	0.399	0.093	8.39666e-214	1
Akr1c14	ENSMUSG00000033715	5.85693e-218	0.582783	0.46	0.125	1.89091e-213	1
Trib2	ENSMUSG00000020601	1.03585e-217	0.594489	0.562	0.177	3.34424e-213	1
Fscn1	ENSMUSG00000029581	3.91143e-216	0.755779	0.821	0.376	1.2628e-211	1
Pde7b	ENSMUSG00000019990	5.89606e-215	0.676493	0.59	0.196	1.90354e-210	1
Csrp2	ENSMUSG00000020186	3.51015e-214	0.688995	0.848	0.417	1.13325e-209	1
Kcnma1	ENSMUSG00000063142	1.34283e-213	0.523316	0.558	0.174	4.33532e-209	1
Adgrg1	ENSMUSG00000031785	1.3315e-212	0.501806	0.582	0.182	4.29874e-208	1
Creb3l2	ENSMUSG00000038648	6.98099e-212	0.545159	0.682	0.27	2.25381e-207	1
Wfdc10	ENSMUSG00000070529	2.47619e-211	0.35587	0.503	0.134	7.99437e-207	1
Slco3a1	ENSMUSG00000025790	5.57922e-209	0.560027	0.62	0.218	1.80125e-204	1
Tox2	ENSMUSG00000074607	2.60539e-208	0.354305	0.488	0.134	8.41151e-204	1
Irx3	ENSMUSG00000031734	1.23853e-207	0.403523	0.394	0.093	3.99859e-203	1
Zfpm2	ENSMUSG00000022306	2.35949e-206	0.528301	0.639	0.227	7.61762e-202	1
Tbca	ENSMUSG00000042043	1.07746e-205	0.690442	0.97	0.73	3.47857e-201	1
Tut4	ENSMUSG00000034610	3.40035e-205	0.547616	0.63	0.231	1.0978e-200	1
Fst	ENSMUSG00000021765	2.30965e-204	0.698695	0.599	0.202	7.4567e-200	1
Ldhb	ENSMUSG00000030246	4.23362e-204	0.640028	0.962	0.574	1.36683e-199	1
Gpx7	ENSMUSG00000028597	4.70004e-204	0.736342	0.787	0.381	1.51741e-199	1
Rhobtb1	ENSMUSG00000019944	1.86829e-203	0.486923	0.458	0.13	6.03178e-199	1
Igf1r	ENSMUSG00000005533	1.42522e-202	0.603342	0.829	0.387	4.60133e-198	1
Pqlc1	ENSMUSG00000034006	7.09032e-200	0.573796	0.787	0.355	2.28911e-195	1
Carhsp1	ENSMUSG00000008393	1.23914e-199	0.650578	0.818	0.41	4.00055e-195	1
Pak3	ENSMUSG00000031284	2.91824e-199	0.609345	0.472	0.139	9.42153e-195	1
Tmtc2	ENSMUSG00000036019	3.12444e-199	0.777461	0.917	0.502	1.00873e-194	1
St3gal5	ENSMUSG00000056091	3.33186e-199	0.524955	0.748	0.304	1.07569e-194	1
Adcy9	ENSMUSG00000005580	2.35306e-197	0.377694	0.429	0.115	7.59685e-193	1
4933431K23Rik	ENSMUSG00000086451	9.58029e-197	0.359307	0.232	0.033	3.093e-192	1
Stxbp6	ENSMUSG00000046314	1.01536e-194	0.437584	0.516	0.158	3.27809e-190	1
Pawr	ENSMUSG00000035873	1.68771e-194	0.479868	0.432	0.119	5.44879e-190	1
Arhgap29	ENSMUSG00000039831	2.53147e-193	0.470492	0.617	0.217	8.17284e-189	1
Fam234a	ENSMUSG00000024187	1.85895e-192	0.491581	0.677	0.275	6.00162e-188	1
Tex15	ENSMUSG00000009628	3.18161e-192	0.321376	0.353	0.08	1.02718e-187	1
Tpd52l1	ENSMUSG00000000296	2.3712e-191	0.366079	0.579	0.197	7.65543e-187	1
Mtfr1l	ENSMUSG00000046671	2.67027e-187	0.544151	0.759	0.359	8.62098e-183	1
Sulf2	ENSMUSG00000006800	3.90589e-187	0.516419	0.815	0.375	1.26102e-182	1
Plbd1	ENSMUSG00000030214	5.14883e-187	0.286039	0.447	0.125	1.6623e-182	1
Ephx2	ENSMUSG00000022040	2.12288e-186	0.368337	0.728	0.287	6.85371e-182	1
Dpysl5	ENSMUSG00000029168	3.31668e-183	0.265853	0.28	0.053	1.07079e-178	1
Itm2b	ENSMUSG00000022108	4.17194e-183	1.00136	0.993	0.864	1.34691e-178	1
Arrdc3	ENSMUSG00000074794	6.27243e-183	0.485767	0.663	0.26	2.02505e-178	1
Irs2	ENSMUSG00000038894	6.44658e-182	0.528704	0.576	0.211	2.08128e-177	1
Grpel1	ENSMUSG00000029198	9.18375e-182	0.556928	0.83	0.432	2.96497e-177	1
Ssr2	ENSMUSG00000041355	3.11846e-181	0.655286	0.934	0.611	1.00679e-176	1
Grem2	ENSMUSG00000050069	4.22199e-181	0.425019	0.514	0.163	1.36307e-176	1
Galc	ENSMUSG00000021003	7.51676e-181	0.34519	0.46	0.14	2.42678e-176	1
Gpc4	ENSMUSG00000031119	1.38119e-180	0.41142	0.601	0.222	4.45918e-176	1
Adgrv1	ENSMUSG00000069170	2.64461e-180	0.40738	0.426	0.12	8.53813e-176	1
Tram2	ENSMUSG00000041779	2.2033e-179	0.326872	0.431	0.124	7.11336e-175	1
Ptpre	ENSMUSG00000041836	2.49555e-179	0.341397	0.399	0.106	8.05687e-175	1
Pik3ip1	ENSMUSG00000034614	5.91233e-179	0.401401	0.31	0.067	1.9088e-174	1
Fam126b	ENSMUSG00000038174	9.78787e-179	0.299261	0.315	0.069	3.16001e-174	1
Eif3l	ENSMUSG00000033047	3.0688e-178	0.563803	0.844	0.471	9.90761e-174	1
Prkcd	ENSMUSG00000021948	8.82887e-178	0.349785	0.572	0.201	2.8504e-173	1
Igfbp7	ENSMUSG00000036256	2.12663e-177	-3.76794	0.414	0.655	6.86583e-173	1
Cd320	ENSMUSG00000002308	5.03903e-177	0.46431	0.666	0.273	1.62685e-172	1
Jmy	ENSMUSG00000021690	4.69187e-176	0.436101	0.516	0.179	1.51477e-171	1
Sytl4	ENSMUSG00000031255	1.44714e-175	0.333655	0.423	0.119	4.67209e-171	1
Grhpr	ENSMUSG00000035637	9.70795e-175	0.519191	0.736	0.339	3.13421e-170	1
Tes	ENSMUSG00000029552	1.19437e-174	0.432573	0.612	0.225	3.85601e-170	1
Casp6	ENSMUSG00000027997	1.32005e-174	0.637612	0.588	0.234	4.26177e-170	1
Pparg	ENSMUSG00000000440	3.40392e-174	0.379793	0.429	0.123	1.09896e-169	1
Fam162a	ENSMUSG00000003955	7.22711e-174	0.727633	0.883	0.545	2.33327e-169	1
B3galnt1	ENSMUSG00000043300	1.76757e-173	0.310293	0.308	0.069	5.70661e-169	1
Coq8a	ENSMUSG00000026489	5.5526e-172	0.387402	0.368	0.096	1.79266e-167	1
Tanc1	ENSMUSG00000035168	9.39083e-172	0.38875	0.583	0.215	3.03183e-167	1
Adamts6	ENSMUSG00000046169	5.89431e-171	0.338419	0.288	0.06	1.90298e-166	1
Acsbg1	ENSMUSG00000032281	6.27336e-171	0.275298	0.824	0.356	2.02535e-166	1
Ociad2	ENSMUSG00000029153	3.43271e-169	0.252236	0.299	0.065	1.10825e-164	1
Fabp5	ENSMUSG00000027533	2.6149e-168	0.434572	0.734	0.328	8.4422e-164	1
Cklf	ENSMUSG00000054400	4.98773e-167	0.491027	0.582	0.229	1.61029e-162	1
P3h4	ENSMUSG00000006931	6.39299e-167	0.397988	0.63	0.255	2.06398e-162	1
Mif	ENSMUSG00000033307	3.14567e-166	0.705272	0.983	0.814	1.01558e-161	1
C430049B03Rik	ENSMUSG00000087365	3.2664e-166	0.503896	0.563	0.208	1.05456e-161	1
Ifitm3	ENSMUSG00000025492	8.03395e-166	-2.55317	0.615	0.723	2.59376e-161	1
Gata6	ENSMUSG00000005836	2.66507e-165	0.342777	0.44	0.135	8.60418e-161	1
Serpina3a	ENSMUSG00000041536	2.49763e-164	0.914164	0.357	0.097	8.06359e-160	1
Zfp277	ENSMUSG00000055917	3.6131e-164	0.425857	0.585	0.232	1.16649e-159	1
Itsn1	ENSMUSG00000022957	4.55847e-164	0.382047	0.495	0.172	1.4717e-159	1
Serf1	ENSMUSG00000021643	6.59746e-164	0.489064	0.801	0.416	2.12999e-159	1
Gch1	ENSMUSG00000037580	1.14668e-162	0.585431	0.772	0.373	3.70205e-158	1
R3hdm1	ENSMUSG00000056211	1.18083e-161	0.378345	0.546	0.205	3.81232e-157	1
Enah	ENSMUSG00000022995	7.18312e-161	0.326336	0.641	0.262	2.31907e-156	1
Pcbd1	ENSMUSG00000020098	5.61423e-160	0.293633	0.477	0.158	1.81255e-155	1
Rpl11	ENSMUSG00000059291	6.48334e-160	0.400322	0.997	0.954	2.09314e-155	1
Akr1cl	ENSMUSG00000025955	2.90782e-159	0.624019	0.993	0.683	9.38791e-155	1
Atxn1	ENSMUSG00000046876	5.77469e-159	0.450969	0.688	0.3	1.86436e-154	1
Kif21a	ENSMUSG00000022629	1.16586e-158	0.293924	0.393	0.114	3.76399e-154	1
Atg101	ENSMUSG00000037204	6.46901e-158	0.692632	0.664	0.304	2.08852e-153	1
Gm13889	ENSMUSG00000087006	1.39108e-157	0.896015	0.579	0.242	4.49111e-153	1
Camkk2	ENSMUSG00000029471	2.50483e-157	0.376736	0.517	0.19	8.08683e-153	1
Serpinb1a	ENSMUSG00000044734	5.3036e-155	0.579884	0.705	0.328	1.71227e-150	1
Tpmt	ENSMUSG00000021376	1.50643e-154	0.297815	0.384	0.113	4.86352e-150	1
Slc6a6	ENSMUSG00000030096	2.21292e-154	0.403702	0.589	0.23	7.1444e-150	1
Gpx3	ENSMUSG00000018339	3.35061e-154	0.638967	0.768	0.388	1.08174e-149	1
Tceal8	ENSMUSG00000051579	3.36427e-154	0.627387	0.85	0.466	1.08616e-149	1
C230038L03Rik	ENSMUSG00000085560	1.08448e-153	0.263093	0.329	0.084	3.50125e-149	1
Ddah1	ENSMUSG00000028194	4.33643e-152	0.380349	0.432	0.143	1.40002e-147	1
Mfap2	ENSMUSG00000060572	6.21979e-152	0.584742	0.826	0.414	2.00806e-147	1
Slc25a33	ENSMUSG00000028982	1.15843e-151	0.431114	0.603	0.256	3.73999e-147	1
Prkab2	ENSMUSG00000038205	2.06612e-151	0.410238	0.534	0.203	6.67046e-147	1
Aif1l	ENSMUSG00000001864	3.2895e-151	0.271592	0.431	0.135	1.06201e-146	1
Pdia5	ENSMUSG00000022844	4.81116e-151	0.288019	0.459	0.157	1.55328e-146	1
Fhod3	ENSMUSG00000034295	1.35159e-150	0.303102	0.268	0.059	4.36361e-146	1
Osgin2	ENSMUSG00000041153	2.81454e-150	0.365214	0.371	0.109	9.08673e-146	1
Fabp3	ENSMUSG00000028773	2.04214e-149	0.267194	0.537	0.198	6.59305e-145	1
Papss2	ENSMUSG00000024899	8.62136e-149	0.366303	0.494	0.178	2.78341e-144	1
Scg5	ENSMUSG00000023236	4.93715e-148	0.27379	0.327	0.084	1.59396e-143	1
Sgms1	ENSMUSG00000040451	2.6243e-146	0.459135	0.767	0.38	8.47256e-142	1
Heph	ENSMUSG00000031209	7.13111e-146	0.434781	0.717	0.342	2.30228e-141	1
Rack1	ENSMUSG00000020372	8.42966e-146	0.426614	0.999	0.938	2.72152e-141	1
Itih5	ENSMUSG00000025780	9.0187e-146	0.455667	0.657	0.284	2.91169e-141	1
Dpf3	ENSMUSG00000021221	9.34928e-146	0.329227	0.443	0.145	3.01842e-141	1
F11r	ENSMUSG00000038235	5.78893e-144	0.335837	0.539	0.207	1.86896e-139	1
Hjurp	ENSMUSG00000044783	1.64914e-143	0.311272	0.489	0.176	5.32424e-139	1
Rpl21	ENSMUSG00000041453	3.48314e-143	0.508638	0.987	0.826	1.12453e-138	1
Smim13	ENSMUSG00000091264	6.38231e-143	0.335165	0.517	0.198	2.06053e-138	1
Pdia3	ENSMUSG00000027248	1.05737e-142	0.567569	0.958	0.686	3.41371e-138	1
Ghr	ENSMUSG00000055737	4.54274e-142	0.711844	0.481	0.183	1.46662e-137	1
Rps3	ENSMUSG00000030744	3.78378e-141	0.394072	0.997	0.956	1.22159e-136	1
Atrnl1	ENSMUSG00000054843	7.60521e-141	0.479978	0.63	0.276	2.45534e-136	1
Smim14	ENSMUSG00000037822	6.36484e-140	0.439504	0.865	0.522	2.05489e-135	1
Serpinb6b	ENSMUSG00000042842	3.52313e-139	0.393184	0.513	0.197	1.13744e-134	1
Camk2d	ENSMUSG00000053819	4.76419e-139	0.387044	0.655	0.297	1.53812e-134	1
Arhgap31	ENSMUSG00000022799	5.96103e-139	0.419916	0.684	0.312	1.92452e-134	1
Ubn2	ENSMUSG00000038538	5.75864e-138	0.378363	0.587	0.252	1.85918e-133	1
Myl12a	ENSMUSG00000024048	1.77854e-137	0.619917	0.978	0.781	5.74202e-133	1
Ptges	ENSMUSG00000050737	1.25465e-136	0.333561	0.57	0.229	4.05063e-132	1
Socs2	ENSMUSG00000020027	1.88311e-136	0.497662	0.858	0.48	6.07962e-132	1
Zc3h15	ENSMUSG00000027091	1.99197e-136	0.417684	0.763	0.396	6.43106e-132	1
Rpl32	ENSMUSG00000057841	3.15546e-136	0.38729	0.997	0.971	1.01874e-131	1
Ddb1	ENSMUSG00000024740	1.15094e-135	0.403191	0.811	0.441	3.71582e-131	1
Slc18a2	ENSMUSG00000025094	2.13266e-135	0.340006	0.427	0.137	6.8853e-131	1
Nap1l1	ENSMUSG00000058799	4.01492e-135	0.517353	0.897	0.562	1.29622e-130	1
Clcn3	ENSMUSG00000004319	8.4895e-135	0.294777	0.549	0.219	2.74084e-130	1
Pabpc4	ENSMUSG00000011257	6.58129e-134	0.321323	0.627	0.286	2.12477e-129	1
Mgst3	ENSMUSG00000026688	1.69221e-133	0.381167	0.674	0.316	5.4633e-129	1
Ptgds	ENSMUSG00000015090	2.13577e-133	0.702848	0.185	0.031	6.89533e-129	1
Khk	ENSMUSG00000029162	5.03059e-133	0.305883	0.484	0.184	1.62413e-128	1
Rpl27a	ENSMUSG00000046364	1.05018e-132	0.359491	0.997	0.96	3.39051e-128	1
Tfdp2	ENSMUSG00000032411	1.07728e-132	0.336443	0.494	0.192	3.47799e-128	1
Aff3	ENSMUSG00000037138	4.3926e-132	0.345454	0.554	0.225	1.41815e-127	1
Dctpp1	ENSMUSG00000042462	3.66377e-131	0.345	0.682	0.325	1.18285e-126	1
Gramd1b	ENSMUSG00000040111	1.4012e-130	0.323964	0.671	0.311	4.52376e-126	1
Nme2	ENSMUSG00000020857	2.10148e-130	0.484063	0.99	0.864	6.78464e-126	1
Pkig	ENSMUSG00000035268	2.42741e-130	0.30488	0.667	0.314	7.8369e-126	1
Ass1	ENSMUSG00000076441	3.87925e-130	0.433429	0.403	0.134	1.25242e-125	1
Prdx4	ENSMUSG00000025289	1.44649e-129	0.421878	0.854	0.501	4.66999e-125	1
Unc119	ENSMUSG00000002058	2.22396e-129	0.328277	0.455	0.167	7.18007e-125	1
Pdia6	ENSMUSG00000020571	3.57682e-129	0.492167	0.9	0.588	1.15478e-124	1
Dst	ENSMUSG00000026131	3.67162e-129	0.316827	0.709	0.344	1.18538e-124	1
Tnrc6a	ENSMUSG00000052707	1.97869e-128	0.32525	0.625	0.282	6.38821e-124	1
Csrnp3	ENSMUSG00000044647	2.53227e-128	0.250762	0.249	0.058	8.17544e-124	1
Cct2	ENSMUSG00000034024	9.1073e-128	0.441145	0.91	0.589	2.94029e-123	1
Txndc5	ENSMUSG00000038991	1.09483e-127	0.407891	0.74	0.386	3.53466e-123	1
Rpl5	ENSMUSG00000058558	1.58797e-127	0.409562	0.996	0.933	5.12677e-123	1
Npm1	ENSMUSG00000057113	1.75337e-127	0.597459	0.98	0.783	5.66077e-123	1
Siva1	ENSMUSG00000064326	3.73746e-127	0.374735	0.821	0.458	1.20664e-122	1
Pdia4	ENSMUSG00000025823	4.83566e-127	0.350351	0.705	0.356	1.56119e-122	1
Eif3f	ENSMUSG00000031029	1.16187e-126	0.511185	0.972	0.773	3.7511e-122	1
Mmp23	ENSMUSG00000029061	2.73723e-126	0.326078	0.689	0.319	8.83715e-122	1
Trp53inp1	ENSMUSG00000028211	3.66948e-126	0.365297	0.398	0.138	1.18469e-121	1
Rpl10	ENSMUSG00000008682	5.7619e-126	0.381616	0.998	0.953	1.86023e-121	1
Aff2	ENSMUSG00000031189	1.10664e-125	0.336595	0.502	0.197	3.57279e-121	1
Gaa	ENSMUSG00000025579	1.75443e-125	0.316716	0.652	0.306	5.66416e-121	1
Peli2	ENSMUSG00000021846	1.87955e-125	0.34625	0.497	0.193	6.06812e-121	1
Fbxo32	ENSMUSG00000022358	1.41454e-124	0.407031	0.462	0.176	4.56685e-120	1
Echdc2	ENSMUSG00000028601	1.76165e-124	0.330461	0.583	0.254	5.68747e-120	1
Tcf7l2	ENSMUSG00000024985	4.38139e-124	0.371154	0.615	0.284	1.41453e-119	1
Dgcr6	ENSMUSG00000003531	6.37239e-124	0.250395	0.632	0.287	2.05733e-119	1
Sox5	ENSMUSG00000041540	7.18437e-124	0.471659	0.763	0.391	2.31947e-119	1
Ccbe1	ENSMUSG00000046318	1.03037e-123	0.308738	0.331	0.1	3.32656e-119	1
Rpl22	ENSMUSG00000028936	3.08633e-123	0.372822	0.995	0.911	9.96423e-119	1
Vdac1	ENSMUSG00000020402	5.36931e-123	0.346945	0.824	0.468	1.73348e-118	1
Mrto4	ENSMUSG00000028741	5.38904e-123	0.362412	0.695	0.354	1.73985e-118	1
Umps	ENSMUSG00000022814	6.57631e-123	0.302976	0.584	0.255	2.12316e-118	1
Dnajb11	ENSMUSG00000004460	6.6605e-123	0.320728	0.63	0.294	2.15034e-118	1
Arl3	ENSMUSG00000025035	1.79563e-122	0.349359	0.783	0.42	5.79718e-118	1
Eif1ax	ENSMUSG00000067194	1.88044e-122	0.358343	0.787	0.434	6.07099e-118	1
Ssr3	ENSMUSG00000027828	3.29141e-122	0.391437	0.807	0.474	1.06263e-117	1
Ptgis	ENSMUSG00000017969	4.12763e-122	0.340171	0.567	0.242	1.33261e-117	1
Vps37a	ENSMUSG00000031600	4.21987e-122	0.282877	0.519	0.214	1.36238e-117	1
Hdlbp	ENSMUSG00000034088	1.24592e-121	0.398218	0.858	0.517	4.02245e-117	1
Pabpn1	ENSMUSG00000022194	1.41421e-121	0.372438	0.844	0.479	4.56577e-117	1
Cyp1b1	ENSMUSG00000024087	3.55113e-121	0.302001	0.395	0.135	1.14648e-116	1
Fam53a	ENSMUSG00000037339	4.13834e-121	0.323989	0.469	0.188	1.33606e-116	1
Hsd17b4	ENSMUSG00000024507	5.36557e-121	0.358811	0.607	0.288	1.73227e-116	1
Maged1	ENSMUSG00000025151	6.11395e-121	0.447793	0.904	0.556	1.97389e-116	1
Smarce1	ENSMUSG00000037935	6.36489e-121	0.340287	0.726	0.373	2.05491e-116	1
Ndufs4	ENSMUSG00000021764	1.04434e-120	0.402535	0.893	0.572	3.37166e-116	1
Plcb1	ENSMUSG00000051177	7.4674e-120	0.36914	0.996	0.937	2.41085e-115	1
Spcs2	ENSMUSG00000035227	8.19108e-120	0.385414	0.836	0.495	2.64449e-115	1
Parp1	ENSMUSG00000026496	9.4105e-120	0.293452	0.469	0.186	3.03818e-115	1
Scaf11	ENSMUSG00000033228	1.02063e-119	0.375417	0.541	0.235	3.29509e-115	1
Tmed9	ENSMUSG00000058569	2.14461e-119	0.429696	0.874	0.551	6.92388e-115	1
Rps19	ENSMUSG00000040952	2.4989e-119	0.3685	0.999	0.968	8.0677e-115	1
Ext1	ENSMUSG00000061731	2.9846e-119	0.285428	0.787	0.422	9.63579e-115	1
Arid2	ENSMUSG00000033237	4.80377e-119	0.29553	0.539	0.228	1.5509e-114	1
Fkbp10	ENSMUSG00000001555	9.39552e-119	0.29638	0.594	0.273	3.03335e-114	1
Rpl3	ENSMUSG00000060036	3.32777e-118	0.417869	0.998	0.915	1.07437e-113	1
Klc2	ENSMUSG00000024862	4.37511e-118	0.252432	0.34	0.109	1.4125e-113	1
Rpl4	ENSMUSG00000032399	7.19594e-118	0.415227	0.996	0.91	2.32321e-113	1
Isyna1	ENSMUSG00000019139	7.53827e-118	0.256896	0.901	0.525	2.43373e-113	1
Hacd2	ENSMUSG00000035376	7.90786e-118	0.339577	0.61	0.285	2.55305e-113	1
Txnl4a	ENSMUSG00000057130	1.41099e-117	0.327583	0.785	0.431	4.55539e-113	1
Map4k4	ENSMUSG00000026074	3.02935e-117	0.361733	0.704	0.359	9.78026e-113	1
Tmem147	ENSMUSG00000006315	8.2164e-117	0.356953	0.807	0.452	2.65266e-112	1
C1qbp	ENSMUSG00000018446	1.65559e-116	0.406816	0.844	0.503	5.34506e-112	1
Lztfl1	ENSMUSG00000025245	2.8433e-116	0.27238	0.497	0.205	9.17961e-112	1
Greb1	ENSMUSG00000036523	3.30812e-116	0.352736	0.815	0.455	1.06803e-111	1
Eif3g	ENSMUSG00000070319	7.04576e-116	0.353115	0.851	0.514	2.27472e-111	1
Irf2bpl	ENSMUSG00000034168	7.21135e-116	0.314418	0.548	0.238	2.32818e-111	1
Taf10	ENSMUSG00000043866	2.21357e-115	0.28734	0.72	0.37	7.14651e-111	1
Hif1a	ENSMUSG00000021109	3.19774e-115	0.485107	0.684	0.369	1.03239e-110	1
Rpn1	ENSMUSG00000030062	4.13108e-115	0.409468	0.76	0.426	1.33372e-110	1
Nono	ENSMUSG00000031311	1.11199e-114	0.342648	0.785	0.434	3.59007e-110	1
Col3a1	ENSMUSG00000026043	1.61428e-114	-2.45007	0.127	0.415	5.21171e-110	1
Mrpl34	ENSMUSG00000034880	3.801e-114	0.281379	0.726	0.375	1.22715e-109	1
Pnpla7	ENSMUSG00000036833	1.79912e-113	0.428618	0.988	0.845	5.80845e-109	1
Col1a2	ENSMUSG00000029661	2.53503e-113	-2.35718	0.101	0.392	8.18435e-109	1
Camta1	ENSMUSG00000014592	3.03224e-113	0.251767	0.674	0.332	9.78957e-109	1
Bola2	ENSMUSG00000047721	3.37842e-113	0.348711	0.763	0.424	1.09072e-108	1
Irf2bp2	ENSMUSG00000051495	3.46387e-113	0.34662	0.601	0.284	1.11831e-108	1
Bex2	ENSMUSG00000042750	4.01675e-113	0.293867	0.3	0.089	1.29681e-108	1
Myc	ENSMUSG00000022346	9.46711e-113	0.493547	0.728	0.397	3.05646e-108	1
Psma2	ENSMUSG00000015671	1.92794e-112	0.47939	0.923	0.627	6.22435e-108	1
Rpl18	ENSMUSG00000059070	2.50257e-112	0.334802	0.999	0.956	8.07955e-108	1
Cfh	ENSMUSG00000026365	3.98739e-112	0.351131	0.81	0.444	1.28733e-107	1
Txnip	ENSMUSG00000038393	6.14407e-112	0.697	0.613	0.296	1.98361e-107	1
Rpl17	ENSMUSG00000062328	2.6315e-111	0.366299	0.999	0.963	8.49579e-107	1
Mbnl2	ENSMUSG00000022139	3.09521e-111	0.421719	0.911	0.578	9.99289e-107	1
Lpin2	ENSMUSG00000024052	2.16828e-110	0.30458	0.567	0.256	7.00031e-106	1
Tead2	ENSMUSG00000030796	2.30041e-110	0.300147	0.446	0.179	7.42688e-106	1
Rasgef1b	ENSMUSG00000089809	2.90765e-110	0.259805	0.475	0.191	9.38736e-106	1
Rplp2	ENSMUSG00000025508	3.43571e-110	0.307642	0.998	0.964	1.10922e-105	1
Elmo1	ENSMUSG00000041112	5.15345e-110	0.272004	0.455	0.177	1.66379e-105	1
Pdlim1	ENSMUSG00000055044	1.48794e-109	0.299842	0.585	0.272	4.80381e-105	1
Aga	ENSMUSG00000031521	1.59256e-109	0.296743	0.562	0.259	5.14158e-105	1
Hs3st1	ENSMUSG00000051022	1.73188e-109	0.396474	0.589	0.27	5.59139e-105	1
Smarcc1	ENSMUSG00000032481	2.36078e-109	0.259817	0.548	0.245	7.62177e-105	1
Ube2i	ENSMUSG00000015120	6.02915e-109	0.362801	0.885	0.564	1.94651e-104	1
Nipal1	ENSMUSG00000067219	7.66828e-109	0.320652	0.44	0.172	2.4757e-104	1
Plbd2	ENSMUSG00000029598	2.04949e-108	0.265482	0.554	0.25	6.61676e-104	1
Mark1	ENSMUSG00000026620	2.11411e-108	0.331289	0.337	0.114	6.82539e-104	1
Tmed10	ENSMUSG00000021248	2.43368e-108	0.339115	0.807	0.467	7.85713e-104	1
Appbp2	ENSMUSG00000018481	7.3336e-108	0.326412	0.675	0.35	2.36765e-103	1
Nt5c3b	ENSMUSG00000017176	1.15142e-107	0.290749	0.595	0.281	3.71734e-103	1
Gabarapl1	ENSMUSG00000030161	2.46726e-107	0.378298	0.783	0.448	7.96554e-103	1
Fxr1	ENSMUSG00000027680	3.04132e-107	0.288166	0.604	0.296	9.81891e-103	1
Dab2	ENSMUSG00000022150	5.76081e-106	0.282148	0.62	0.298	1.85988e-101	1
Thbs1	ENSMUSG00000040152	6.31686e-106	0.361669	0.637	0.305	2.0394e-101	1
Eif4b	ENSMUSG00000058655	1.12185e-105	0.302073	0.782	0.443	3.62188e-101	1
Snrpb2	ENSMUSG00000008333	2.94053e-105	0.298462	0.725	0.388	9.4935e-101	1
Set	ENSMUSG00000054766	4.29178e-105	0.373508	0.9	0.585	1.3856e-100	1
Cdh2	ENSMUSG00000024304	4.77017e-105	0.267128	0.337	0.113	1.54005e-100	1
Rps11	ENSMUSG00000003429	5.13194e-105	0.333507	0.998	0.954	1.65685e-100	1
Dcn	ENSMUSG00000019929	5.50113e-105	-3.33258	0.153	0.42	1.77604e-100	1
St13	ENSMUSG00000022403	1.23473e-104	0.277712	0.759	0.422	3.98634e-100	1
Anp32b	ENSMUSG00000028333	1.296e-104	0.405179	0.894	0.576	4.18413e-100	1
Naa35	ENSMUSG00000021555	1.42422e-104	0.262145	0.492	0.214	4.59809e-100	1
Pigs	ENSMUSG00000041958	1.50189e-104	0.251244	0.492	0.209	4.84886e-100	1
Flna	ENSMUSG00000031328	2.56082e-104	0.304182	0.768	0.432	8.2676e-100	1
Pitrm1	ENSMUSG00000021193	7.5451e-104	0.324196	0.5	0.223	2.43594e-99	1
Rps3a1	ENSMUSG00000028081	1.36379e-103	0.348541	0.996	0.957	4.403e-99	1
Cct4	ENSMUSG00000007739	3.97419e-103	0.342595	0.856	0.527	1.28307e-98	1
Rps23	ENSMUSG00000049517	4.25612e-103	0.328396	0.996	0.948	1.37409e-98	1
Ctsf	ENSMUSG00000083282	4.42892e-103	0.303832	0.551	0.25	1.42988e-98	1
Tfg	ENSMUSG00000022757	4.91868e-103	0.266226	0.665	0.34	1.588e-98	1
Atxn10	ENSMUSG00000016541	8.56076e-103	0.281561	0.752	0.412	2.76384e-98	1
Mgarp	ENSMUSG00000037161	1.19208e-102	-0.45009	0.613	0.254	3.84862e-98	1
Ece1	ENSMUSG00000057530	2.07033e-102	0.250447	0.704	0.353	6.68405e-98	1
Lman2	ENSMUSG00000021484	3.49702e-102	0.250786	0.706	0.377	1.12901e-97	1
Meg3	ENSMUSG00000021268	3.78119e-102	0.287236	0.548	0.238	1.22076e-97	1
Rps16	ENSMUSG00000037563	4.40181e-102	0.308376	0.998	0.97	1.42112e-97	1
Uchl3	ENSMUSG00000022111	5.20041e-102	0.300929	0.595	0.292	1.67895e-97	1
Tmed2	ENSMUSG00000029390	7.12692e-102	0.31885	0.831	0.514	2.30093e-97	1
Msi2	ENSMUSG00000069769	8.03663e-102	0.264471	0.744	0.394	2.59462e-97	1
Col1a1	ENSMUSG00000001506	8.90365e-102	-2.61017	0.097	0.369	2.87454e-97	1
Cdk4	ENSMUSG00000006728	9.30561e-102	0.411411	0.899	0.59	3.00432e-97	1
Hmgn1	ENSMUSG00000040681	1.38708e-101	0.404855	0.937	0.643	4.47819e-97	1
[truncated: 54,435 more rows]

## Sheet: WT_reduction_umi
cellID	tSNE_1	tSNE_2	UMAP_1	UMAP_2	orig.ident	nCount_RNA	nFeature_RNA	percent.mito	percent.hemo	RNA_snn_res.0.2	RNA_snn_res.0.5	RNA_snn_res.0.8	RNA_snn_res.1.1	RNA_snn_res.1.4	seurat_clusters
CAAGAGGCGATCTTGTT	-19.0873	-18.5802	-0.390606	-8.28902	SeuratProject	500	350	3.8	0	0	2	2	2	1	2
GAAGCCCGCTCCTGGGT	-5.51003	16.1296	4.06698	5.20246	SeuratProject	500	376	4	0	2	2	2	0	0	2
GTAGCTAATGATAACGT	-11.9574	15.7782	4.96206	4.40759	SeuratProject	500	377	1.6	0	2	2	2	0	0	2
ACGGTTAATGACCTACC	-23.8884	28.1802	-1.5465	14.7499	SeuratProject	501	254	0.199601	0	6	9	9	12	11	9
CGCCATTATGGAACACT	-6.64958	19.9049	4.13922	5.79934	SeuratProject	501	358	2.99401	0	2	2	2	0	0	2
TACGGTATACAAGTCAT	-5.52838	10.5522	1.84707	-3.41256	SeuratProject	501	360	8.38323	0	2	2	2	0	0	2
TCTTTGAGCTCAGTCTA	-11.8041	15.4598	4.59921	4.44379	SeuratProject	501	372	1.39721	0	2	2	2	0	0	2
TTAGGCAATGTCATAGA	-6.09052	20.2479	4.29016	5.70942	SeuratProject	501	365	2.59481	0	2	2	2	0	0	2
CATCGCTGCTGGTGTGA	-5.09616	20.2674	4.33599	5.94149	SeuratProject	502	381	2.58964	0	2	2	2	0	0	2
GTTGTGAATGCATGAAT	-7.02456	21.0135	4.61848	5.57575	SeuratProject	502	378	3.38645	0	2	2	2	0	0	2
AGGTCATCGAGTGCGCT	-24.951	-36.3959	0.117124	-6.94042	SeuratProject	503	336	2.58449	0	0	20	21	24	25	21
TAAGCCAATGTGTGTGA	3.15863	15.6827	3.03007	5.57887	SeuratProject	503	350	0.397614	0	2	2	2	0	0	2
AATGAAGATGATTTCCA	-23.4519	28.8593	-1.08693	14.5819	SeuratProject	504	368	2.38095	0	6	9	9	12	11	9
CACGTGGTACGACCAAT	-4.1746	19.0186	4.50248	5.82495	SeuratProject	504	399	1.98413	0	2	2	2	0	0	2
GACCTTCATGGGCAGTC	-11.2656	18.1345	4.75064	4.88486	SeuratProject	504	368	3.76984	0	2	2	2	0	0	2
GCGATCGGCTCAGTGAG	-1.96048	15.9351	3.98861	5.56768	SeuratProject	504	354	3.96825	0	2	2	2	0	0	2
GTGAGCCCGACGGCACT	38.7425	-7.38858	2.8282	-12.1968	SeuratProject	504	194	6.34921	0	10	10	10	11	12	10
TCGCTCAGCTAAGCAAT	-12.647	18.3942	5.02725	4.88579	SeuratProject	504	359	3.96825	0	2	2	2	0	0	2
TGGCGTGGCTTCCGAGC	40.8577	-12.3113	2.27811	-13.0128	SeuratProject	504	288	8.73016	0	10	10	10	11	12	10
AGCTCAACGACCGATCG	38.7068	-7.72037	2.66463	-12.3676	SeuratProject	505	271	3.16832	0	10	10	10	11	12	10
GCCCAGAATGGAAATCC	38.0701	-5.58419	2.86158	-11.8973	SeuratProject	505	228	9.70297	0	10	10	10	11	12	10
TCATTACGCTGCTTTCC	-18.9605	-18.6697	-0.169316	-8.10583	SeuratProject	505	343	3.56436	0	0	0	0	2	1	0
TTACCATTACCCGAGGT	40.9136	-13.0541	1.99424	-12.8932	SeuratProject	505	242	9.10891	0	10	10	10	11	12	10
ATCTCTAATGGTAACTA	-7.49058	26.2523	4.41877	5.92417	SeuratProject	506	376	1.97628	0	2	2	2	0	0	2
TCATGTTCGACAGTCGC	-54.3928	-5.80048	-7.48264	-13.7299	SeuratProject	507	341	3.15582	0	13	19	19	22	23	19
TCATGTTCGACGTGTTA	0.407663	22.45	5.01728	5.34621	SeuratProject	507	380	2.5641	0	2	2	2	0	0	2
TCCGTGTGCTGTCGGAA	21.4698	-11.7779	-3.96675	7.94857	SeuratProject	507	352	0.197239	0	1	1	1	3	2	1
CTGTACCTACGTCAGAT	-4.61356	18.1586	4.17589	5.56496	SeuratProject	508	371	4.13386	0	2	2	2	0	0	2
GAGGCCTCGAACAAGTA	38.4405	-5.05286	2.89021	-11.7132	SeuratProject	508	204	6.49606	0	10	10	10	11	12	10
AACAGGGATGCGCATAA	11.1428	14.5086	3.16677	7.73817	SeuratProject	509	393	3.53635	0	3	3	3	18	18	3
CTCAACCATGTTAGAAC	-12.699	11.0778	4.58145	4.1882	SeuratProject	509	405	0.392927	0	2	2	2	0	0	2
TTTGGAGGCTGGCATTT	-37.1775	5.97081	-6.8367	2.37957	SeuratProject	509	353	0	0	15	17	17	20	20	17
CCTGTTGCGAGTGCTTA	6.16113	16.357	3.73377	6.00505	SeuratProject	510	376	3.72549	0	3	3	3	18	18	3
CGAAGGAGCTAACGTTC	-14.8898	15.2533	4.72126	4.3389	SeuratProject	510	376	3.72549	0	2	2	2	0	0	2
GCCTGTTCGAACCCTAA	-8.85194	19.7032	4.63381	5.23107	SeuratProject	510	387	1.56863	0	2	2	2	0	0	2
TCGTGCTGCTTGCGGCT	3.81441	17.987	2.77689	-11.4774	SeuratProject	510	343	8.23529	0	10	10	10	11	12	10
TCGTGGGGCTATCCTAG	32.2186	-17.2432	0.240421	-14.7777	SeuratProject	510	327	1.17647	0	7	6	5	6	6	5
TTCCGGTTACCCTCTTT	-26.2539	29.1847	-2.12714	15.2553	SeuratProject	510	276	0	0	6	9	9	12	11	9
TTGTGGACGACGCCTAG	-10.9675	13.9575	4.70412	4.78596	SeuratProject	510	383	1.37255	0	2	2	2	0	0	2
AGATCGTCGACGGCACT	32.3021	-17.1029	0.428326	-14.6802	SeuratProject	512	296	7.61719	0	7	6	5	6	6	5
CCGAACGATGCCTCTTT	-11.2155	21.042	4.61042	5.65871	SeuratProject	512	381	3.71094	0	2	2	2	0	0	2
CGCCATTTACAGATGCC	38.7202	-4.48592	2.80082	-11.7201	SeuratProject	512	262	0	0	10	10	10	11	12	10
CGTTAGACGACATCGGC	-2.72676	20.7193	4.66166	5.30311	SeuratProject	512	380	1.95312	0	2	2	2	0	0	2
CTGAGCGGCTGCTCGTG	-1.02053	20.7013	-6.6165	-11.4643	SeuratProject	512	370	8.78906	0	2	2	2	0	0	2
GAAGCCCGCTTGACTTG	40.8638	-8.38797	2.68953	-12.399	SeuratProject	512	246	4.49219	0	10	10	10	11	12	10
GTGAGTTATGCGTATAA	-0.256781	17.0568	3.45106	5.89125	SeuratProject	512	387	2.92969	0	2	2	2	0	0	2
TTTGTTGTACTAAACTG	38.329	-4.96855	2.86253	-11.7051	SeuratProject	512	283	7.42188	0	10	10	10	11	12	10
AACGAAAATGTCCCGGT	-12.4841	18.2519	4.77094	4.69246	SeuratProject	513	367	2.53411	0	2	2	2	0	0	2
ATCGATGCGAATCTGCA	-9.73533	15.8196	4.64533	4.35634	SeuratProject	513	360	2.92398	0	2	2	2	0	0	2
GACCCAGATGTAGCAAC	-6.22132	21.3568	4.67069	5.68261	SeuratProject	513	378	3.11891	0	2	2	2	0	0	2
GAGCCTGCGAGGTACGA	-2.35027	16.9735	3.74765	5.26972	SeuratProject	513	373	3.50877	0	2	2	2	0	0	2
TCATGAGTACGCAGTCG	-7.41256	25.625	4.43574	5.84534	SeuratProject	513	377	2.33918	0	2	2	2	0	0	2
ACCCTCAGCTTTACACG	0.710459	15.9662	2.94908	6.00057	SeuratProject	514	382	1.36187	0	2	2	2	0	0	2
ATCGCCTATGTGGCCAG	-5.75483	17.4414	4.25569	5.38392	SeuratProject	514	393	2.33463	0	2	2	2	0	0	2
GTGTCCTGCTGTTGATC	-1.03863	15.845	3.58614	5.5558	SeuratProject	514	379	1.94553	0	2	2	2	0	0	2
GTTCGCTGCTTGCAAGG	-11.0292	11.3994	4.7964	4.30399	SeuratProject	514	387	2.33463	0	2	2	2	0	0	2
TCCCACAGCTTAGGACG	-2.04131	18.441	3.99341	5.55697	SeuratProject	514	373	3.30739	0	2	2	2	0	0	2
TGCGGCACGATTCAGAC	-1.98526	18.2455	3.67075	5.50188	SeuratProject	514	367	3.11284	0	2	2	2	0	0	2
AGGATAAATGCCTCTTT	5.31644	16.3216	3.32648	5.69884	SeuratProject	515	360	0.38835	0	3	3	3	18	18	3
AACCTTTATGTCCCGAC	-6.43285	16.4091	3.50853	6.01858	SeuratProject	516	398	1.16279	0	2	2	2	0	0	2
ACCCAAAATGTCGAATA	32.9611	-15.2635	0.555941	-14.5013	SeuratProject	516	281	5.42636	0	7	6	5	6	6	5
AGCGCCACGAGTAGAAT	-11.7956	16.3225	4.97761	4.6277	SeuratProject	516	390	2.32558	0	2	2	2	0	0	2
CACTGAAATGTGGTTCT	38.0303	-5.5942	3.03043	-11.8132	SeuratProject	516	228	9.10853	0	10	10	10	11	12	10
TGCGATAATGTAGCAAT	39.93	-8.59406	2.5367	-12.471	SeuratProject	516	265	6.20155	0	10	10	10	11	12	10
CCTCTAGGCTGTACTAC	8.19133	15.8357	3.4477	6.5066	SeuratProject	517	394	2.51451	0	3	3	3	18	18	3
CGAAGTTATGCGGACAT	38.4841	-9.39055	2.69944	-12.6632	SeuratProject	517	247	0.386847	0	10	10	10	11	12	10
TACGTCCCGACCCGGTA	-2.37956	18.7881	4.27236	5.58611	SeuratProject	517	394	1.93424	0	2	2	2	0	0	2
TGGTAGTATGACTAAGT	0.89358	16.7204	3.37669	5.88258	SeuratProject	517	368	2.51451	0	2	2	2	0	0	2
AAGTCGTTACGCCTTGT	-24.918	-36.4241	0.188629	-6.99046	SeuratProject	518	316	5.01931	0	0	20	21	24	25	21
TCATGAGTACGAGGCAG	-11.6981	19.6519	4.52522	4.85284	SeuratProject	518	385	1.73745	0	2	2	2	0	0	2
AAGTCGTTACCACACCC	-17.7007	37.4096	4.29893	15.3149	SeuratProject	519	348	0.385356	0	6	11	13	31	32	13
ATCGGATATGTAGTGAC	-1.15745	19.254	3.886	5.94296	SeuratProject	519	379	3.08285	0	2	2	2	0	0	2
ATTATCCTACTGGCCGA	1.54139	30.8769	-8.05982	-3.892	SeuratProject	519	364	2.6975	0	12	15	11	25	26	11
CCATAAGATGCTCCATA	-7.24075	26.0137	4.60559	5.92607	SeuratProject	519	384	0.578035	0	2	2	2	0	0	2
GACCAATGCTTGGAGAC	-6.46662	18.2783	4.28365	5.55076	SeuratProject	519	395	3.27553	0	2	2	2	0	0	2
CTAACTTGCTTGCACGC	1.6346	20.9503	3.48265	5.3884	SeuratProject	520	376	3.07692	0	2	2	2	0	0	2
TGTAGACGCTAAGCACG	-12.2611	13.8614	4.41478	4.36262	SeuratProject	520	363	3.65385	0	2	2	2	0	0	2
TTGGGATATGTCACACT	-5.41576	19.135	4.08571	5.7847	SeuratProject	520	401	1.53846	0	2	2	2	0	0	2
ACGCACGGCTGGAGAAA	-7.76772	18.24	4.37315	5.33121	SeuratProject	521	379	3.26296	0	2	2	2	0	0	2
AGCCACGTACGCCAGAC	-37.0762	5.56718	-6.94346	2.37081	SeuratProject	521	393	0	0	15	17	17	20	20	17
CATGCGGTACCTGACCC	3.12131	15.1935	2.80731	5.39065	SeuratProject	521	353	4.9904	0	2	2	2	0	0	2
CGCCAGAATGTAGCAAT	-10.0715	16.8772	4.90107	4.59999	SeuratProject	521	381	1.53551	0	2	2	2	0	0	2
CTACGGGATGGGTCGAC	-23.6289	29.9866	-0.327398	14.7217	SeuratProject	521	289	0.191939	0	6	9	9	12	11	9
CTCCCAACGAGTAGAGC	1.61248	31.1172	-8.05879	-3.88495	SeuratProject	521	373	3.64683	0	12	15	11	25	26	11
CTGGACGATGGACCAAT	1.59312	14.5274	2.62542	6.27301	SeuratProject	521	393	1.53551	0	2	2	2	0	0	2
TATCAGGATGCCTAGGG	-15.5804	12.6186	5.30935	3.70877	SeuratProject	521	396	2.4952	0	2	2	2	0	0	2
CGGAACCCGACAGATTC	41.616	-14.3415	1.64175	-13.1048	SeuratProject	522	339	2.49042	0	10	10	10	11	12	10
GCCAGCAGCTTCGAGCC	-6.10726	20.1871	4.77757	5.69777	SeuratProject	522	376	3.83142	0	2	2	2	0	0	2
TGCGACGGCTTGCACGC	-23.855	28.7997	-1.1986	14.5391	SeuratProject	522	386	2.29885	0	6	9	9	12	11	9
AAGATAGATGGCCTTGT	31.7449	-15.5478	0.232034	-15.067	SeuratProject	523	352	0.382409	0	7	6	5	6	6	5
AATGAAGTACGTGCGAT	-11.7513	17.5141	4.51577	4.71721	SeuratProject	523	383	2.48566	0	2	2	2	0	0	2
AGACAGGATGGCAGTGC	-10.3899	16.1998	4.59654	5.11312	SeuratProject	523	381	3.82409	0	2	2	2	0	0	2
AGGGAGTCGACATCCGG	-3.27281	18.2379	4.2306	5.2612	SeuratProject	523	373	4.39771	0	2	2	2	0	0	2
CATGCCTATGCTGAAGC	-2.4817	18.108	3.97243	5.57051	SeuratProject	523	364	1.72084	0	2	2	2	0	0	2
GCAGTTAGCTCCAGCTG	4.45876	41.5998	-8.36948	-1.70719	SeuratProject	523	380	0	0	11	15	20	23	24	20
TACCCACATGCACACCC	-24.8689	-36.5411	0.106262	-6.93444	SeuratProject	523	327	3.05927	0	0	20	21	24	25	21
GGCACGTGCTCATCGGC	40.8947	-7.7117	2.55712	-12.5214	SeuratProject	524	249	5.72519	0	10	10	10	11	12	10
GTTAGACCGACGCGCTA	-7.54575	18.4875	4.18418	5.53707	SeuratProject	524	390	3.62595	0	2	2	2	0	0	2
ACACGCGTACCTAGCCC	-9.93762	18.6928	4.32191	4.71914	SeuratProject	525	403	1.52381	0	2	2	2	0	0	2
AGAAGTACGAAGTCCTA	-6.76617	25.3803	4.81222	5.52724	SeuratProject	525	377	3.42857	0	2	2	2	0	0	2
CGGACACTACTGGTTGA	37.8793	-5.77653	3.04289	-12.0172	SeuratProject	525	220	4.57143	0	10	10	10	11	12	10
GCACTAAATGCGAGTAC	-10.3088	18.4856	4.6975	4.60511	SeuratProject	525	399	3.2381	0	2	2	2	0	0	2
CGCATAAATGTCGGGAT	-18.9341	9.69248	5.0492	3.47009	SeuratProject	526	408	1.14068	0	2	2	2	0	0	2
GTCTTTATACCATAAGC	1.99743	16.7034	2.88025	5.78425	SeuratProject	526	385	2.09125	0	2	2	2	0	0	2
ATAGAGAATGCTAAGTG	-1.37654	21.374	4.43762	5.46535	SeuratProject	527	395	3.03605	0	2	2	2	0	0	2
ATCATTCTACAAGCCTG	-7.09495	20.444	4.47894	5.64562	SeuratProject	527	383	1.89753	0	2	2	2	0	0	2
CCTCTAGGCTCACACTA	-0.672729	-22.2026	0.908777	-2.63806	SeuratProject	527	382	2.08729	0	0	0	0	5	5	0
GCAGCTGATGGTCTAAG	-7.25818	31.9877	3.59722	13.2282	SeuratProject	527	381	3.41556	0	17	11	26	30	31	26
GCCAGGTGCTATGCTCA	9.92393	26.2402	-4.79996	0.291584	SeuratProject	527	385	1.70778	0	4	4	4	1	3	4
AGTCACACGAACTGTTG	-4.36394	24.4109	4.60366	5.76047	SeuratProject	528	381	3.0303	0	2	2	2	0	0	2
CAGATCACGAGTAGAGC	41.8048	-8.31871	2.42162	-12.4263	SeuratProject	528	315	7.00758	0	10	10	10	11	12	10
GTCCACTATGTAATTCC	-2.93498	16.2571	4.05442	5.30353	SeuratProject	528	393	2.65152	0	2	2	2	0	0	2
TACCGAAGCTATCTCTT	-2.80503	17.9664	3.90133	5.67837	SeuratProject	528	397	2.46212	0	2	2	2	0	0	2
TTACGTTGCTCTACAGT	4.42012	15.6547	2.08596	6.03593	SeuratProject	528	416	0	0	2	2	2	0	0	2
ATCGTCCGCTTCATCCC	7.23575	15.2646	3.39458	6.2999	SeuratProject	529	358	1.13422	0	3	3	3	18	18	3
ATGAAAGTACCTGAAAT	-10.0846	17.4802	4.39873	4.84262	SeuratProject	529	376	2.45747	0	2	2	2	0	0	2
CACTGAAGCTAATGCGG	-2.49072	16.7684	3.97718	5.03591	SeuratProject	529	392	2.6465	0	2	2	2	0	0	2
CTACAGAGCTGGCATTT	-7.53781	18.8854	4.51174	4.94607	SeuratProject	529	394	2.0794	0	2	2	2	0	0	2
GGGTATTCGATCGGTAT	-10.4915	15.1815	4.41917	4.43474	SeuratProject	529	394	3.96975	0	2	2	2	0	0	2
TTTGTTGTACTAAACGT	38.1829	-5.19955	2.8871	-11.8904	SeuratProject	529	287	6.42722	0	10	10	10	11	12	10
ATCACTTATGGTCGTGA	-27.0596	12.8897	2.50803	-11.8955	SeuratProject	530	331	5.84906	0	2	13	11	17	17	11
ATGAAAGGCTGGCTTAT	-24.9218	-36.4667	0.114206	-6.93416	SeuratProject	530	349	3.39623	0	0	20	21	24	25	21
CAACCTCATGTTGGAAT	-2.11984	17.1433	3.60033	5.35182	SeuratProject	530	398	5.28302	0	2	2	2	0	0	2
GGTAACTTACCAGCACA	-11.4392	20.9236	5.04163	4.80841	SeuratProject	530	402	2.64151	0	2	2	2	0	0	2
TACAACGATGCGTGGGT	-7.4155	17.6378	3.8681	5.82571	SeuratProject	530	391	2.64151	0	2	2	2	0	0	2
TACCCGTATGCTAGCCT	-0.145239	17.1731	3.70673	5.79333	SeuratProject	530	376	1.32075	0	2	2	2	0	0	2
CCAAGCGCGATACAGCT	-23.779	29.1446	-1.04958	14.5697	SeuratProject	531	375	2.07156	0	6	9	9	12	11	9
CCGGTGAATGCTAGCCT	-5.95013	16.6948	3.49577	5.60715	SeuratProject	531	378	1.50659	0	2	2	2	0	0	2
CTGTGGGTACAAGCCTA	-6.75041	24.7981	4.82249	5.80846	SeuratProject	531	380	2.07156	0	2	2	2	0	0	2
GTGCTTCCGACCTGCGA	-26.4051	29.1614	-2.04156	15.147	SeuratProject	531	302	1.69492	0	6	9	9	12	11	9
TCATCCGGCTTTACACG	-15.3178	-19.8785	1.99742	-5.91125	SeuratProject	531	349	1.31827	0	0	0	0	2	1	0
CGAAGTTATGGATATGT	-7.54364	16.6405	4.21185	5.15025	SeuratProject	532	386	2.81955	0	2	2	2	0	0	2
GAGGCCTCGAGAGCTCC	-12.9864	16.55	5.1249	4.39155	SeuratProject	532	399	2.44361	0	2	2	2	0	0	2
GAGTGAGATGACAGAGG	-4.34202	15.8452	4.19989	5.44574	SeuratProject	532	387	3.38346	0	2	2	2	0	0	2
GTTACAGGCTAGCGGAT	-24.9166	-36.4522	0.128927	-6.91503	SeuratProject	532	351	3.00752	0	0	20	21	24	25	21
ATCCATTGCTCCAGCCA	32.2308	-15.8678	0.291311	-14.8094	SeuratProject	533	348	1.68856	0	7	6	5	6	6	5
ATCGGCGCGATCAAGGG	38.9466	-5.44893	2.85949	-11.7233	SeuratProject	533	238	5.25328	0	10	10	10	11	12	10
CAAGAGGGCTGTCAGCC	-26.4211	-19.0688	-1.99338	-7.59149	SeuratProject	533	350	1.87617	0	5	5	7	9	9	7
CTCAACCGCTGGCATGA	-7.26251	23.8894	4.60197	5.82535	SeuratProject	533	387	3.00188	0	2	2	2	0	0	2
GACATCAATGCTAGCCT	-7.51135	22.8853	4.58915	5.67698	SeuratProject	533	396	3.18949	0	2	2	2	0	0	2
GAGGCAAATGGAGAAGC	7.11689	15.1339	3.32128	6.44451	SeuratProject	533	371	0.187617	0	3	3	3	18	18	3
GCCAGCAATGAAGCCTG	-10.7144	23.1002	5.27974	5.22153	SeuratProject	533	383	2.62664	0	2	2	2	0	0	2
GCCAGTGTACTCAATCT	6.72577	15.7038	3.70037	5.95975	SeuratProject	533	368	0	0	3	3	3	18	18	3
TCATCCGATGTGGCCAG	-7.94292	21.8423	5.08477	5.52251	SeuratProject	533	379	2.62664	0	2	2	2	0	0	2
TGAGGTTCGAGGCATGA	38.3342	-9.61914	2.68834	-12.7284	SeuratProject	533	252	5.06567	0	10	10	10	11	12	10
ACGTACAGCTAGTGTGG	-16.9172	22.6466	4.55865	4.20132	SeuratProject	534	398	2.80899	0	2	2	2	0	0	2
AGTACTGATGTAGTCCT	-8.96732	17.9986	4.58153	4.98715	SeuratProject	534	405	1.1236	0	2	2	2	0	0	2
ATCGGATTACGTAACAC	-23.7295	29.0798	-1.08055	14.5266	SeuratProject	534	374	1.87266	0	6	9	9	12	11	9
CGTTCTGTACATAACGT	-8.60983	18.757	4.36346	5.22059	SeuratProject	534	402	1.49813	0	2	2	2	0	0	2
GGGACAAATGCCGATAG	40.2389	17.9377	7.4158	-11.6334	SeuratProject	534	439	0.187266	0	9	8	8	10	10	8
GGTAACTCGAAACGGCA	41.4806	-9.09206	2.84135	-12.2911	SeuratProject	534	259	4.49438	0	10	10	10	11	12	10
TGTGAGTGCTACAAGTA	-3.5469	15.8753	4.04976	5.61518	SeuratProject	534	384	2.43446	0	2	2	2	0	0	2
CAGGCCACGAAAGCACG	38.2283	-4.91748	2.82953	-11.6727	SeuratProject	535	200	3.73832	0	10	10	10	11	12	10
CGTGAATGCTTTGTTCT	-2.58092	18.426	4.07663	5.5616	SeuratProject	535	390	3.5514	0	2	2	2	0	0	2
GATCCCTTACCCATACC	-14.2833	15.4635	4.97276	4.14131	SeuratProject	535	384	1.86916	0	2	2	2	0	0	2
GTTGTGAATGTAGTGAC	3.04785	15.8407	3.58654	5.5297	SeuratProject	535	366	0.186916	0	2	2	2	0	0	2
TGGGAAGCGAATCCTCC	-3.98236	18.722	4.05235	5.55006	SeuratProject	535	375	1.30841	0	2	2	2	0	0	2
AGGTCATATGAGCCGAT	-10.7738	17.1275	4.51655	4.90616	SeuratProject	536	396	2.23881	0	2	2	2	0	0	2
TAGCACAGCTGTCGGAA	9.35443	-4.00243	-1.7684	6.58993	SeuratProject	536	398	2.98507	0	1	1	1	3	2	1
CTGCATCATGATGCAGT	43.5737	-12.0842	2.01609	-12.6368	SeuratProject	537	317	6.51769	0	10	10	10	11	12	10
CAGATCAATGATTCGCT	-4.9917	20.1664	4.25606	5.70632	SeuratProject	538	396	2.41636	0	2	2	2	0	0	2
GCAGCTGGCTAGTCCCG	-4.43539	19.8151	4.24287	5.43787	SeuratProject	538	398	3.34572	0	2	2	2	0	0	2
TTTAGTCATGGCTCTCA	-7.26818	15.4967	4.00761	5.64174	SeuratProject	538	377	2.04461	0	2	2	2	0	0	2
AGGGAGTATGCCTGAAG	-9.84291	16.9221	4.60004	4.56336	SeuratProject	540	402	3.33333	0	2	2	2	0	0	2
CCGGTGAGCTTCTCATT	-26.9756	31.7965	-1.07766	14.9614	SeuratProject	540	333	1.85185	0	6	9	9	12	11	9
GAGTCTAATGATTCCTA	0.0886556	16.3288	3.18578	5.89691	SeuratProject	540	393	3.33333	0	2	2	2	0	0	2
GGAGGTATACCACGTGG	-3.34972	24.6636	4.79158	5.80076	SeuratProject	540	382	1.2963	0	2	2	2	0	0	2
TTGGTTTATGCTTCTAA	-36.5746	7.27192	4.59142	1.83893	SeuratProject	540	412	0.37037	0	2	2	2	0	0	2
CATAGACTACAAGCCTG	38.2525	-5.15094	2.88109	-11.7274	SeuratProject	541	221	2.5878	0	10	10	10	11	12	10
CTCTGGTTACCTCCATA	38.5614	-7.15644	2.93452	-12.3259	SeuratProject	541	228	2.5878	0	10	10	10	11	12	10
GGGTCTGGCTAGGACAC	5.57622	16.4293	3.55744	5.7872	SeuratProject	541	353	1.2939	0	3	3	3	18	18	3
ACCTACCATGCGAACGC	-35.6159	5.24256	-7.17709	2.17855	SeuratProject	542	381	1.84502	0	15	17	17	20	20	17
ATTCAGGCGAGGCAGAT	-24.9133	-36.4651	0.120017	-6.90047	SeuratProject	542	336	3.69004	0	0	20	21	24	25	21
CCTGCATATGGTAGCTA	-0.144577	15.6777	3.071	5.87247	SeuratProject	542	402	2.21402	0	2	2	2	0	0	2
GACCAATCGATCAAGGG	-10.7737	22.9851	5.29494	5.00034	SeuratProject	542	400	2.95203	0	2	2	2	0	0	2
TAACACGATGCTCCATA	-6.10417	19.0728	4.52579	5.49236	SeuratProject	542	386	1.29151	0	2	2	2	0	0	2
ACTTATCATGTGCTAGG	-37.4908	6.67571	4.60371	1.91867	SeuratProject	543	398	0	0	15	17	17	20	20	17
CCGGGTAGCTTACTGAC	-9.00311	17.6012	4.49408	4.5094	SeuratProject	543	385	2.39411	0	2	2	2	0	0	2
CGGGTCATACCGCATAA	39.6319	-7.50312	2.77253	-12.249	SeuratProject	543	222	2.57827	0	10	10	10	11	12	10
CCGATGGGCTCTACAGT	-4.03007	20.0983	4.45952	5.52852	SeuratProject	544	390	2.75735	0	2	2	2	0	0	2
GATGCTAATGGCAGTCG	37.9601	-6.31059	2.96372	-12.1397	SeuratProject	544	258	0.919118	0	10	10	10	11	12	10
TTAGGCATACATATGGC	-4.23878	16.7365	4.18226	5.24162	SeuratProject	544	399	2.20588	0	2	2	2	0	0	2
TTGTGTTTACTACGCGG	38.995	-9.5333	2.83056	-12.5633	SeuratProject	544	241	0.735294	0	10	10	10	11	12	10
CCGTAGGCGAGTCGTTA	-9.44829	16.9761	4.59309	4.77155	SeuratProject	545	374	2.38532	0	2	2	2	0	0	2
GAGGCAACGAGCACGCT	-17.9881	10.2129	5.116	3.47271	SeuratProject	545	403	2.93578	0	2	2	2	0	0	2
GCCATTCATGCGTGGCA	-8.70377	23.9812	4.96115	5.38592	SeuratProject	545	413	2.93578	0	2	2	2	0	0	2
GCTGCAGATGTATGAGT	-9.20208	14.0683	5.14013	4.9187	SeuratProject	545	434	1.65138	0	2	2	2	0	0	2
TCACGGGGCTATTTCCT	1.54269	21.0743	3.50252	5.55495	SeuratProject	545	400	2.38532	0	2	2	2	0	0	2
CACTGTCATGAACTGAC	-6.55419	16.3837	3.83269	5.49577	SeuratProject	546	394	2.74725	0	2	2	2	0	0	2
CATGGATGCTCTGCGAC	-5.94785	23.9569	4.90137	5.34531	SeuratProject	546	407	1.8315	0	2	2	2	0	0	2
TACAGGTATGAGTCGAC	-16.5486	11.9839	5.24215	3.71913	SeuratProject	546	397	3.2967	0	2	2	2	0	0	2
ATTGTTCATGACCGTTT	-23.8672	29.5483	-0.96578	14.6938	SeuratProject	547	387	1.46252	0	6	9	9	12	11	9
CAGATCATACATCGCTT	32.4337	-16.6549	0.454274	-14.6712	SeuratProject	547	360	8.77514	0	7	6	5	6	6	5
GCACATAATGACTACCT	-8.806	20.848	4.37478	5.53716	SeuratProject	547	389	2.74223	0	2	2	2	0	0	2
AACACACGCTTGTGGAG	0.983544	18.4161	3.18858	5.3562	SeuratProject	548	397	2.91971	0	2	2	2	0	0	2
TCCTCTTCGAGCTCTCT	-4.65625	14.3966	3.91605	4.93358	SeuratProject	549	418	1.45719	0	2	2	2	0	0	2
TTCACCGCGACCGCAGT	-9.65212	17.8758	4.95269	4.82179	SeuratProject	549	397	3.46084	0	2	2	2	0	0	2
TTCGGTCGCTACTGTTG	-12.9218	15.6652	4.82136	4.27933	SeuratProject	549	400	1.27505	0	2	2	2	0	0	2
GAAATGATACATGGTCG	-26.9272	-17.6807	-2.11397	-7.97124	SeuratProject	550	368	1.63636	0	5	5	7	9	9	7
ACCTACCGCTGAGAAAG	-18.8912	13.264	5.39374	3.54998	SeuratProject	551	411	2.35935	0	2	2	2	0	0	2
AGCTACAATGCCATAAG	-12.268	14.0309	4.58392	4.13972	SeuratProject	551	409	1.81488	0	2	2	2	0	0	2
GGTGTCGTACAATGCAC	-13.6679	14.8059	4.62347	4.30454	SeuratProject	551	407	2.54083	0	2	2	2	0	0	2
GCTACCTCGACGCCAGT	-6.69876	20.3013	4.27476	5.31428	SeuratProject	552	385	4.71014	0	2	2	2	0	0	2
TAAGTCGATGCACACCT	-3.77317	18.4011	3.88192	5.40434	SeuratProject	552	402	2.17391	0	2	2	2	0	0	2
CAAGAGGCGAAAGTGTA	-14.8305	15.7842	5.07411	4.17124	SeuratProject	553	398	3.79747	0	2	2	2	0	0	2
TCTCAGCATGAATCTTC	-6.41905	21.7521	4.97249	5.56837	SeuratProject	553	416	2.16998	0	2	2	2	0	0	2
TGACCCTGCTACAGTCT	-4.87456	16.4285	4.21031	5.51405	SeuratProject	553	387	5.96745	0	2	2	2	0	0	2
TGCCGAGATGTAGCAAC	-5.50768	16.0214	4.24311	4.76696	SeuratProject	553	399	1.98915	0	2	2	2	0	0	2
AGAGCAGATGTTTCAGT	-9.29607	15.1615	4.7308	4.51095	SeuratProject	554	423	1.08303	0	2	2	2	0	0	2
AGTACTGATGGTCTACC	-24.9602	-36.3553	0.107477	-6.94274	SeuratProject	554	371	3.4296	0	0	20	21	24	25	21
CGTAATGCGACCAAAGG	-12.7459	30.921	4.7754	5.83109	SeuratProject	554	391	1.62455	0	2	2	2	0	0	2
TACCCGTGCTGTGCTTA	-12.4449	13.3757	4.6473	3.98644	SeuratProject	554	425	1.26354	0	2	2	2	0	0	2
TATTGGGGCTTTGTTGG	7.85024	15.2675	3.5226	6.45047	SeuratProject	554	371	0.180505	0	3	3	3	18	18	3
AGGGTTTATGGCGTTGA	32.7627	-13.5001	0.798037	-14.6221	SeuratProject	555	229	0.900901	0	12	15	11	25	26	11
GTGAGCCGCTTTACACG	-4.48223	18.5213	4.09795	5.69764	SeuratProject	555	387	1.8018	0	2	2	2	0	0	2
TCACGGGCGAGATTAAG	-1.81492	16.3947	3.67265	5.58869	SeuratProject	555	405	4.14414	0	2	2	2	0	0	2
TGATCAGATGTACGTCT	-0.176968	19.2649	3.83492	5.198	SeuratProject	555	396	2.34234	0	2	2	2	0	0	2
TGCTGAATACTTGGAAT	-9.72547	16.0266	4.65366	4.64769	SeuratProject	555	409	2.52252	0	2	2	2	0	0	2
CAGGCCATACGTGTGGC	7.57473	15.2404	3.37828	6.46421	SeuratProject	556	362	0.359712	0	3	3	3	18	18	3
CCAATGACGAGACCGAA	39.5805	-5.76424	2.81022	-11.8488	SeuratProject	556	216	4.67626	0	10	10	10	11	12	10
CGGTCAGTACGTAACAC	-12.8297	19.6648	5.071	5.0132	SeuratProject	556	406	1.25899	0	2	2	2	0	0	2
GAAGGGTCGACGCCAGT	38.3903	-6.90604	2.89994	-12.0993	SeuratProject	556	242	5.93525	0	10	10	10	11	12	10
GGGTGAAATGTCTCCTC	-8.2209	18.909	4.30676	5.54763	SeuratProject	556	426	2.51799	0	2	2	2	0	0	2
TCAGCCTCGAAGCGGAT	-6.56661	17.774	4.07332	5.57023	SeuratProject	556	401	3.59712	0	2	2	2	0	0	2
TTCTCTCCGATCTTTCA	3.08801	30.1802	-7.88633	-3.58377	SeuratProject	556	456	0.179856	0	12	15	11	25	26	11
TTGTGTTATGTGCATGA	-6.64746	22.9794	4.56966	5.42409	SeuratProject	556	430	1.97842	0	2	2	2	0	0	2
CACACAATACCTGTACC	-6.52034	20.0139	3.98398	5.84441	SeuratProject	557	406	1.97487	0	2	2	2	0	0	2
CAGGGCTATGACCACGA	-8.44606	12.3477	4.42105	5.1019	SeuratProject	557	412	3.05206	0	2	2	2	0	0	2
GTCATGAGCTGCACCCA	-7.80721	19.5466	4.19963	5.65186	SeuratProject	557	418	2.87253	0	2	2	2	0	0	2
TTACAGGTACCACGTAA	-24.8746	-36.5085	0.104264	-6.91984	SeuratProject	557	355	3.7702	0	0	20	21	24	25	21
ACAGGGATACGTAACCA	37.6533	-5.77089	2.9117	-11.9677	SeuratProject	558	249	8.60215	0	10	10	10	11	12	10
CCGGACATACAGTTGTA	-8.8134	18.0777	4.59906	5.13744	SeuratProject	558	420	3.58423	0	2	2	2	0	0	2
TCCATGCGCTATGCTCA	-4.16264	16.7104	4.24162	5.43387	SeuratProject	558	411	1.6129	0	2	2	2	0	0	2
TCTTTGAATGGTCATTC	-8.92322	19.6405	4.40177	5.06568	SeuratProject	558	415	2.32975	0	2	2	2	0	0	2
TGGGCTGATGCTCCACG	-12.8135	20.3795	4.55449	5.29169	SeuratProject	558	402	3.58423	0	2	2	2	0	0	2
TTACCATGCTACAGTAA	4.5205	41.4518	-8.25368	-1.72573	SeuratProject	558	396	1.6129	0	11	15	11	25	26	11
TTGGATGATGAGCTTGA	-12.683	19.7572	4.71318	4.83565	SeuratProject	558	382	3.40502	0	2	2	2	0	0	2
AGAGCCCCGAATCTGCA	-1.85542	18.9429	3.76213	5.89073	SeuratProject	559	397	4.65116	0	2	2	2	0	0	2
ATGGAGGATGATAAGGA	-12.1285	14.8269	4.56077	4.29011	SeuratProject	559	416	2.86225	0	2	2	2	0	0	2
TATTTCGTACTGCTCAT	-1.55843	17.9794	3.61242	5.42029	SeuratProject	559	401	2.14669	0	2	2	2	0	0	2
CATAAGCGCTAACACGG	-5.2184	19.1833	4.64665	5.39505	SeuratProject	560	400	2.5	0	2	2	2	0	0	2
CGTCAAAATGGTTCTCG	-12.5449	13.5681	4.40261	4.18356	SeuratProject	560	411	3.21429	0	2	2	2	0	0	2
GTCCACTCGATTCGTTT	39.4858	-7.77044	2.7052	-12.3767	SeuratProject	560	248	8.21429	0	10	10	10	11	12	10
ATCTCTAATGTTCTGGC	-9.98553	17.3371	4.60021	4.6674	SeuratProject	561	394	1.42602	0	2	2	2	0	0	2
ATGGGTTTACGACCATA	39.0402	17.8432	7.925	-10.9624	SeuratProject	561	377	0.356506	0	9	8	8	10	10	8
GGCACGTGCTCAGTCGC	40.7269	-11.5705	2.46174	-12.8261	SeuratProject	561	252	7.84314	0	10	10	10	11	12	10
TATCCTAGCTGTTACTG	-8.22112	23.9111	4.849	5.65406	SeuratProject	561	393	2.31729	0	2	2	2	0	0	2
TCCTAATTACATGGTCG	-6.55403	18.0534	4.20549	5.50092	SeuratProject	561	403	2.49554	0	2	2	2	0	0	2
CAACAACGCTTGCACTA	-5.38247	19.1831	3.92665	5.93321	SeuratProject	562	386	1.77936	0	2	2	2	0	0	2
GTCCACTATGTAGTCTC	38.7098	-5.53562	2.9068	-11.8254	SeuratProject	563	220	2.6643	0	10	10	10	11	12	10
ATCCATTGCTATAGGGC	-55.505	-5.13064	-7.48254	-13.8718	SeuratProject	564	404	3.5461	0	13	19	19	22	23	19
CCCTTAGCGACACAGAG	39.7405	-9.15915	2.3436	-12.6212	SeuratProject	564	282	8.68794	0	10	10	10	11	12	10
TCAGTCCATGACCACGA	1.11012	29.6609	-8.08817	-3.93254	SeuratProject	564	400	2.83688	0	12	15	11	25	26	11
TTTCGATATGTTCCCGA	-8.82199	16.6725	4.43239	4.91959	SeuratProject	564	404	1.24113	0	2	2	2	0	0	2
ACATCGAATGGCTCTAT	-13.0181	22.311	4.8021	4.92199	SeuratProject	565	427	2.83186	0	2	2	2	0	0	2
GGATGTTATGGATTTCT	-9.5744	16.3123	4.76815	5.15509	SeuratProject	565	412	1.59292	0	2	2	2	0	0	2
ACCTACCATGGGCTTCC	-3.57517	15.8619	4.27452	5.39658	SeuratProject	566	407	1.94346	0	2	2	2	0	0	2
CAGCGTGGCTAACACCT	-7.75319	21.69	5.13155	5.50677	SeuratProject	566	390	2.29682	0	2	2	2	0	0	2
CGCCAGACGAAGGTAGC	37.7564	-8.05847	2.87165	-12.6421	SeuratProject	566	282	9.71731	0	10	10	10	11	12	10
GTGAGGAATGGTCAGAT	41.4187	-8.78246	2.61145	-12.3387	SeuratProject	566	318	1.59011	0	10	10	10	11	12	10
TTCCTCTGCTCGGATCC	38.9338	-12.003	2.22306	-13.2037	SeuratProject	566	255	3.53357	0	10	10	10	11	12	10
ATCGTAGGCTGTGCTTA	-5.70145	19.7589	4.63195	5.47929	SeuratProject	567	412	3.52734	0	2	2	2	0	0	2
CAGTTAGATGTAAACGC	1.65024	48.6626	-8.9868	-0.336962	SeuratProject	567	403	1.94004	0	11	14	15	16	16	15
GCTGGGTCGAGAATTAG	-7.01701	16.9384	3.38231	6.63266	SeuratProject	567	416	2.29277	0	2	2	2	0	0	2
GTGCTTCATGCCAGTGG	39.1961	-10.3801	2.43896	-12.8958	SeuratProject	567	236	5.82011	0	10	10	10	11	12	10
GTTTGGAGCTTTCACAG	-5.61513	14.5947	4.19339	4.66176	SeuratProject	567	418	2.1164	0	2	2	2	0	0	2
TCAGTTTATGATGCAGC	38.996	17.928	7.9576	-10.9593	SeuratProject	567	353	0.881834	0	9	8	8	10	10	8
TCATTACGCTACGGGTA	-12.1851	18.8057	4.97572	4.71205	SeuratProject	567	423	1.76367	0	2	2	2	0	0	2
TCCTTTCCGAGCTTCCT	1.0344	15.1085	2.4157	6.16077	SeuratProject	567	435	0.705467	0	2	2	2	0	0	2
TGGCGTGCGACGTGGTC	38.9049	18.004	7.91116	-11.0102	SeuratProject	567	342	0	0	9	8	8	10	10	8
TTAATCCTACAGACAAA	-10.0578	16.9004	4.71935	4.22788	SeuratProject	567	410	2.1164	0	2	2	2	0	0	2
ATACTTCGCTCCAGCTG	38.6214	-9.7277	2.60554	-12.7618	SeuratProject	568	272	9.85915	0	10	10	10	11	12	10
CATACTTATGTATGAGT	-13.2306	32.1447	1.92809	14.0308	SeuratProject	568	401	1.93662	0	6	11	13	13	15	13
CATGCCTGCTAGGGTCA	-1.33595	21.2966	4.13556	5.44606	SeuratProject	568	402	3.16901	0	2	2	2	0	0	2
CTCTGGTATGGGCTGGT	39.7454	-8.63529	2.66463	-12.4029	SeuratProject	568	246	7.04225	0	10	10	10	11	12	10
TTGATGGGCTTACTCAG	11.2794	14.4812	3.23307	7.79581	SeuratProject	568	381	0	0	3	3	3	18	18	3
CTCCACAATGGGTCTAA	-3.56146	20.0551	4.35013	5.38839	SeuratProject	569	427	2.6362	0	2	2	2	0	0	2
GGGTATTGCTCAGTCTA	-6.23565	19.5379	4.89507	5.43903	SeuratProject	569	395	1.40598	0	2	2	2	0	0	2
GTGTTAGCGACCTAAAC	-3.9434	14.2764	3.73818	5.07189	SeuratProject	569	408	2.6362	0	2	2	2	0	0	2
TACCCACTACTCTCCGA	-16.7769	-21.3682	1.51433	-6.2059	SeuratProject	569	327	8.08436	0	0	0	0	2	1	0
TACGGGCGCTAGTCCCG	-15.1731	14.1483	5.21926	3.57779	SeuratProject	569	411	3.86643	0	2	2	2	0	0	2
GAGTCTATACATGGTCG	38.9379	-9.78681	2.60709	-12.6522	SeuratProject	570	248	8.77193	0	10	10	10	11	12	10
GATGAGGGCTCCAACAT	0.446079	15.7041	3.00943	5.97046	SeuratProject	570	408	2.45614	0	2	2	2	0	0	2
GGTCACGATGTCTCCTC	-6.49819	16.2557	3.86434	5.49428	SeuratProject	570	387	1.92982	0	2	2	2	0	0	2
ACTTAGGGCTAATGCGG	-5.90218	18.8015	4.46348	5.55463	SeuratProject	571	398	2.10158	0	2	2	2	0	0	2
CCCGGAATACTCGGGAT	-17.5999	12.369	5.10132	3.91378	SeuratProject	571	399	1.75131	0	2	2	2	0	0	2
GTGAGGAGCTTCGAACT	-4.38694	14.4579	3.78116	5.07615	SeuratProject	571	414	2.97723	0	2	2	2	0	0	2
CTACAGAGCTGAGAATT	-4.69098	19.4997	4.65381	5.28425	SeuratProject	572	407	1.74825	0	2	2	2	0	0	2
GCCATGGTACCGAACGC	6.05585	41.7964	-7.73354	-2.19141	SeuratProject	572	336	3.84615	0	11	15	20	23	24	20
GCCTGTTGCTGTCGCTG	-5.65493	15.4213	3.99441	5.32702	SeuratProject	572	407	2.7972	0	2	2	2	0	0	2
AACCTGAATGTAAACTG	-16.0777	19.4993	5.33897	4.64891	SeuratProject	573	418	3.14136	0	2	2	2	0	0	2
CAATGACGCTGGAGAAA	1.11404	21.5324	3.74216	5.30161	SeuratProject	573	413	5.06108	0	2	2	2	0	0	2
CCCTTAGCGAGAGGACT	37.8559	-4.25201	2.91558	-11.6034	SeuratProject	573	352	8.90052	0	10	10	10	11	12	10
CGCAGGTATGGGCTTCT	-13.2826	32.953	1.98764	14.1822	SeuratProject	573	419	0.52356	0	6	11	13	13	15	13
GAGTTGTGCTGGACTGA	-55.3926	-5.33276	-7.44548	-13.9543	SeuratProject	573	365	0.52356	0	13	19	19	22	23	19
CGTCCATTACATCGCCT	-3.37935	19.2139	4.20996	5.69193	SeuratProject	574	418	2.26481	0	2	2	2	0	0	2
TGATCTTATGTAAACTG	-11.8432	18.6961	4.73891	5.51661	SeuratProject	574	419	1.56794	0	2	2	2	0	0	2
TTGTGTTTACCGTACGG	-6.10092	25.7552	4.59387	5.36198	SeuratProject	574	409	3.48432	0	2	2	2	0	0	2
ACATCCCTACTTTCAGT	-15.5946	-20.2123	1.98222	-6.19395	SeuratProject	575	378	0	0	0	0	0	2	1	0
CATGCTCGCTGGTGTTT	-6.11489	15.298	4.03776	5.11964	SeuratProject	575	422	1.91304	0	2	2	2	0	0	2
CCGTAGGATGACCTACC	-5.66279	17.4148	4.08661	5.61624	SeuratProject	575	423	2.78261	0	2	2	2	0	0	2
CTGATCCATGCCTGACC	-14.3809	18.7136	4.96001	4.53055	SeuratProject	575	431	2.6087	0	2	2	2	0	0	2
TCAGGTAATGCACGTAA	-13.9343	14.8495	4.78331	4.1137	SeuratProject	575	444	1.56522	0	2	2	2	0	0	2
ACTCTCGGCTGAACATA	-15.6221	-19.7673	1.90442	-6.22246	SeuratProject	576	366	2.95139	0	0	0	0	2	1	0
CTAGACAGCTGCGTAGA	-4.23418	15.7213	3.61684	5.33712	SeuratProject	576	416	3.125	0	2	2	2	0	0	2
CTCCCAACGATCTTGTT	-8.09986	13.2414	4.02979	6.17567	SeuratProject	576	423	2.43056	0	2	2	2	0	0	2
GTAACCAGCTGAGCTCC	39.5865	-4.50663	2.63884	-11.8939	SeuratProject	576	390	5.20833	0	10	10	10	11	12	10
GTGGAGAGCTGATTAGA	-5.41043	23.0819	4.75758	5.85846	SeuratProject	576	416	2.60417	0	2	2	2	0	0	2
ACCACAACGAACAAGTA	-16.3472	22.4681	4.4676	4.2926	SeuratProject	577	412	2.07972	0	2	2	2	0	0	2
TTGGGATTACAAGTCCG	39.6693	-5.88672	2.73713	-11.852	SeuratProject	577	223	4.15945	0	10	10	10	11	12	10
AAGCCATATGTGGCCGA	30.5358	-16.7058	-0.329939	-15.8207	SeuratProject	578	380	2.42215	0	7	6	5	6	6	5
ACGTCCTCGATCAAGGG	-15.9315	12.5663	5.27776	3.40664	SeuratProject	578	421	1.55709	0	2	2	2	0	0	2
AGCCACGGCTTAACTCG	-14.5436	17.8037	4.76789	4.2596	SeuratProject	578	423	2.76817	0	2	2	2	0	0	2
AGGGTTTGCTAGTTAGA	-9.00135	18.5371	4.64021	5.16965	SeuratProject	578	408	1.90311	0	2	2	2	0	0	2
ATTCCTACGATAACGGG	-2.88937	24.4697	4.55396	5.69794	SeuratProject	578	422	1.55709	0	2	2	2	0	0	2
CACCAAAATGCCTGAAG	-7.56603	26.2218	4.77896	5.77918	SeuratProject	578	418	2.94118	0	2	2	2	0	0	2
GTCCACTGCTGTCAGTT	-0.736249	18.4646	3.68486	5.48388	SeuratProject	578	423	1.7301	0	2	2	2	0	0	2
GTGTTCCGCTCACACTA	-15.6039	-20.2637	1.95855	-6.02924	SeuratProject	578	382	0.17301	0	0	0	0	2	1	0
TCCCACAATGAGGAACG	-18.4049	12.34	5.05745	3.52492	SeuratProject	578	437	1.55709	0	2	2	2	0	0	2
TCGGGCATACATTTCGT	-3.83126	16.6915	4.23519	5.36806	SeuratProject	578	413	2.94118	0	2	2	2	0	0	2
TCTGTCGCGAGTCGTTA	-20.3392	8.43434	-7.04372	2.3707	SeuratProject	578	396	4.84429	0	2	2	2	0	0	2
AGCGCTGATGAGAGTTC	41.7301	-13.0233	1.9153	-12.8791	SeuratProject	579	300	4.4905	0	10	10	10	11	12	10
CACTGAATACCGAAGGA	-6.80381	24.214	4.96568	5.71439	SeuratProject	579	417	3.45423	0	2	2	2	0	0	2
CCCTAACTACGCGTTTC	-8.15974	24.6195	4.58016	5.64359	SeuratProject	579	447	2.59067	0	2	2	2	0	0	2
CGATCGGGCTGGTACGA	38.0208	-10.8858	2.46682	-13.09	SeuratProject	579	274	5.69948	0	10	10	10	11	12	10
GACCGTGGCTGTTACAC	-24.2163	30.7766	-0.735208	15.1362	SeuratProject	579	286	0.518135	0	6	9	9	12	11	9
GATGTTGGCTAGCGGAT	-6.54766	16.5977	3.77467	5.55677	SeuratProject	579	429	3.45423	0	2	2	2	0	0	2
GGGCTACTACCGTATAA	-13.816	11.7197	4.69993	4.03146	SeuratProject	579	417	1.38169	0	2	2	2	0	0	2
TGCTCCACGAGTGGACA	41.2617	-11.4234	2.32193	-12.8029	SeuratProject	579	307	1.5544	0	10	10	10	11	12	10
TGCTTCGTACTTGGAAT	-9.95607	24.2592	4.9178	5.24995	SeuratProject	579	414	2.07254	0	2	2	2	0	0	2
CAATCGATACTGCTACT	39.0412	17.7955	7.93046	-11.011	SeuratProject	580	401	1.89655	0	9	8	8	10	10	8
ACTTAGGGCTAATGATG	-5.05715	17.5042	4.16653	5.6303	SeuratProject	581	426	2.58176	0	2	2	2	0	0	2
CAACCAACGAACAGTAA	-5.36504	17.7248	4.34793	5.22842	SeuratProject	581	417	2.75387	0	2	2	2	0	0	2
GGGACCTCGACAGTGTT	32.8895	-13.469	1.81487	-13.7221	SeuratProject	582	437	6.18557	0	10	10	10	11	12	10
GTCGTAATACAGCCGAT	-0.0483559	16.7695	3.65988	5.78384	SeuratProject	582	415	1.71821	0	2	2	2	0	0	2
TTCCTCTGCTCGTGTGC	-9.70713	16.1605	4.52096	4.76788	SeuratProject	582	424	3.60825	0	2	2	2	0	0	2
AAAGGATCGAAGTCCAT	-6.04423	22.6701	4.83827	5.70034	SeuratProject	583	413	3.43053	0	2	2	2	0	0	2
CCCGGAATACTGTGCTC	-12.4689	19.5245	4.96396	5.29828	SeuratProject	583	413	2.05832	0	2	2	2	0	0	2
CGGAGAATACTCATAGA	-10.6633	16.6713	4.99715	4.66995	SeuratProject	583	423	2.5729	0	2	2	2	0	0	2
CTGAGGCGCTGCACGAA	-16.2549	13.266	4.65831	4.26918	SeuratProject	583	418	2.5729	0	2	2	2	0	0	2
GTAGAAACGACCTGCGA	-10.9596	24.108	5.00931	5.32501	SeuratProject	583	420	3.94511	0	2	2	2	0	0	2
GTGTGATATGTATGCAA	2.13588	20.6623	-3.86732	1.021	SeuratProject	583	367	0.171527	0	4	4	4	1	3	4
TACACCCGCTAGTTCCA	-21.5262	-25.6832	1.59075	-6.12736	SeuratProject	583	379	0	0	0	0	0	2	1	0
TCACATTGCTCAGCATT	-14.1963	8.84748	5.19395	4.45864	SeuratProject	583	416	3.25901	0	2	2	2	0	0	2
TCATACTATGCTCCACG	-5.49387	19.6548	4.23878	5.42637	SeuratProject	583	415	1.88679	0	2	2	2	0	0	2
ACGTACATACCTCCACG	2.1445	20.5783	-3.83586	1.06163	SeuratProject	584	402	3.25342	0	2	2	2	0	0	2
GGGAAGTCGAGCCTGCA	-14.2065	17.5138	4.92065	4.49839	SeuratProject	584	430	2.22603	0	2	2	2	0	0	2
GGGCTACATGGGCATAT	-5.51116	23.3962	4.97584	5.59092	SeuratProject	584	424	2.05479	0	2	2	2	0	0	2
ACTTCGCATGCACGTCC	-9.73325	22.0112	4.90292	5.48581	SeuratProject	585	424	2.39316	0	2	2	2	0	0	2
ATTCACTATGCCAGTAG	40.2848	17.3605	7.44744	-11.6065	SeuratProject	585	374	0	0	9	8	8	10	10	8
GCTGGGTTACGAGAAAT	-37.2804	6.41487	4.54396	1.89319	SeuratProject	585	390	0.34188	0	15	17	17	20	20	17
GGATGTTATGCATTTGT	-7.38757	19.2867	4.20998	5.51641	SeuratProject	585	428	1.7094	0	2	2	2	0	0	2
GTCCTCACGACAACGCC	-4.79348	16.0901	4.21628	5.48541	SeuratProject	585	408	2.05128	0	2	2	2	0	0	2
TGTGTGATACTGTGTTC	-10.6632	17.457	4.81761	4.5731	SeuratProject	585	425	3.4188	0	2	2	2	0	0	2
AGGACTTATGCATCTTG	-12.3676	12.988	4.36025	4.09589	SeuratProject	586	405	2.55973	0	2	2	2	0	0	2
CGGGACTGCTGTGGACA	39.9099	-5.94548	2.84569	-11.9134	SeuratProject	586	190	1.36519	0	10	10	10	11	12	10
CTAGGTAGCTACACAAA	-14.6395	16.8512	5.2995	4.26764	SeuratProject	586	436	2.38908	0	2	2	2	0	0	2
TCATCATATGTGTTCAC	-7.07682	19.0608	4.16777	5.45701	SeuratProject	586	414	2.04778	0	2	2	2	0	0	2
TGTTTGTCGATTAAGCC	-7.44776	25.3782	4.65436	5.6865	SeuratProject	586	420	2.38908	0	2	2	2	0	0	2
CACAACAGCTCTATGTG	38.7603	-9.01818	2.77408	-12.59	SeuratProject	587	221	7.83646	0	10	10	10	11	12	10
CATGCCTATGTTCCCAG	-8.42278	16.7258	4.40551	5.53784	SeuratProject	587	432	2.72572	0	2	2	2	0	0	2
TAAGCCAGCTTATCCAG	-6.09042	20.4482	4.48569	5.70848	SeuratProject	587	426	2.21465	0	2	2	2	0	0	2
CAACGATGCTGTTGAGG	-8.34437	25.5448	4.81798	5.14253	SeuratProject	588	422	3.57143	0	2	2	2	0	0	2
TCTACCGGCTCGTGGAA	-7.71996	21.094	4.87356	5.25505	SeuratProject	588	414	2.72109	0	2	2	2	0	0	2
ATCACGACGATGTGCCG	31.0964	-17.0602	-0.0852016	-15.2494	SeuratProject	589	392	2.20713	0	7	6	5	6	6	5
CTGTAGACGAACTGTGT	-9.89972	19.045	4.60529	4.83885	SeuratProject	589	427	3.56537	0	2	2	2	0	0	2
GCGTTTCATGACTGCTC	-26.7399	-17.0664	-2.26053	-8.34943	SeuratProject	589	404	5.09338	0	5	5	7	9	9	7
TTGATGGGCTTACACTG	-27.3586	27.569	-2.36046	14.6154	SeuratProject	589	416	1.69779	0	6	9	9	12	11	9
ACCGTTCATGCTCCCTT	-25.3219	-17.6354	-1.89544	-8.3593	SeuratProject	590	393	7.45763	0	5	5	7	9	9	7
GATCCCTGCTGGCTTAT	10.339	25.1159	-4.12087	0.745939	SeuratProject	590	385	0.169492	0	4	4	4	1	3	4
GGAGATGGCTGGTACGA	-7.02547	22.0145	4.91644	5.43058	SeuratProject	590	442	4.0678	0	2	2	2	0	0	2
TTATTGCATGGTCAGAT	-7.38657	16.5933	4.25897	5.26024	SeuratProject	590	416	1.18644	0	2	2	2	0	0	2
TTGATGGGCTGGTACAG	-6.84028	19.8977	4.49178	5.31876	SeuratProject	590	405	3.55932	0	2	2	2	0	0	2
CCGTGAGCGAGCTTTGA	10.2796	14.8528	3.12496	7.58652	SeuratProject	591	443	2.36887	0	3	3	3	18	18	3
TCATGTTCGACTGCATA	-4.77329	15.7573	4.17344	5.11566	SeuratProject	591	414	2.70728	0	2	2	2	0	0	2
TTACTGTTACTGCATAG	10.1834	24.7248	-3.81997	1.00066	SeuratProject	591	388	9.64467	0	4	4	4	1	3	4
TTGGTTTATGGGAAGGT	-23.8586	29.3584	-0.943796	14.6316	SeuratProject	591	431	3.38409	0	6	9	9	12	11	9
AAAGGTATACATGGTCG	-4.80214	14.1635	3.99637	4.79189	SeuratProject	592	416	2.02703	0	2	2	2	0	0	2
ACTTCGCTACACGATCA	37.9477	-7.66149	2.89931	-12.5714	SeuratProject	592	349	3.37838	0	10	10	10	11	12	10
ACTTTCAATGATCGCCT	-18.2451	17.9113	5.36132	4.1964	SeuratProject	592	423	2.7027	0	2	2	2	0	0	2
TAGGTACTACTGCTAGG	37.7861	-11.1934	2.26565	-13.3491	SeuratProject	592	350	2.02703	0	10	10	10	11	12	10
TCGTGCTATGGAGAAGC	-15.2405	-19.8786	2.20895	-5.92559	SeuratProject	592	417	2.19595	0	0	0	0	2	1	0
ACTATCTGCTGTCGGAA	-25.0245	-36.1653	0.132206	-6.90971	SeuratProject	593	382	3.70995	0	0	20	21	24	25	21
CTCAGTCCGACAGTGAG	40.2206	-7.26161	2.68268	-12.3031	SeuratProject	593	296	4.38449	0	10	10	10	11	12	10
GATCCCTATGGAGGTTC	-2.56909	17.5843	4.06017	5.34122	SeuratProject	593	439	1.85497	0	2	2	2	0	0	2
GGGTATTATGACTGGGC	-7.42915	24.7731	4.73293	5.66995	SeuratProject	593	441	1.85497	0	2	2	2	0	0	2
ATACCTTATGGTTAAAC	-13.5878	14.1398	4.84709	3.96113	SeuratProject	594	436	2.3569	0	2	2	2	0	0	2
GGGACTCTACGTAAAGG	-26.2806	-18.9877	-1.98597	-7.65463	SeuratProject	594	399	2.3569	0	5	5	7	9	9	7
TCGCTCACGACGAGTTT	-6.42735	20.4068	4.66944	5.63679	SeuratProject	594	419	2.18855	0	2	2	2	0	0	2
TGGAGAGCGAGACCTAT	-22.0645	9.61128	5.31798	2.72845	SeuratProject	594	409	2.52525	0	2	2	2	0	0	2
ATAGAGAATGTATGATG	-14.3254	19.8969	5.12926	4.86035	SeuratProject	595	424	3.19328	0	2	2	2	0	0	2
CAACAGTGCTAGGAGGG	-14.3537	17.4104	5.04762	4.43368	SeuratProject	595	423	3.36134	0	2	2	2	0	0	2
CAGCAGCTACGGAGGTG	-2.85085	17.6225	3.62971	5.48266	SeuratProject	595	426	4.70588	0	2	2	2	0	0	2
CTGTGAAATGTCATCCA	41.0588	-12.989	2.05421	-12.8754	SeuratProject	595	322	3.86555	0	10	10	10	11	12	10
TCAAGTGGCTGCATTGT	39.8685	-8.80761	2.45234	-12.4966	SeuratProject	596	251	6.37584	0	10	10	10	11	12	10
TTGAGTGGCTCGAGTGA	-8.04335	20.2249	4.72529	5.60395	SeuratProject	596	428	2.51678	0	2	2	2	0	0	2
CACTGTCATGATGCATG	-25.4778	-19.2703	-1.79833	-7.49483	SeuratProject	597	410	2.01005	0	0	0	0	2	1	0
CTAACTTATGCCGATAG	40.0812	-8.21878	2.73807	-12.3298	SeuratProject	597	234	5.36013	0	10	10	10	11	12	10
GAATAGAATGTAAAGCT	-9.13448	21.2338	4.54449	5.49249	SeuratProject	597	439	2.51256	0	2	2	2	0	0	2
GCTGAATGCTAGACTGG	-11.6823	19.564	4.63012	5.33184	SeuratProject	597	438	3.01508	0	2	2	2	0	0	2
GCTGCAGGCTCCTGGGT	38.7285	-10.7953	2.36869	-13.0165	SeuratProject	597	237	2.34506	0	10	10	10	11	12	10
TCTTGCGGCTAGCGGAT	-26.4715	-18.7313	-1.98377	-7.8214	SeuratProject	597	403	2.01005	0	5	5	7	9	9	7
TGATCTTATGCTCCACG	7.94528	15.4406	3.30879	6.42524	SeuratProject	597	391	0.335008	0	3	3	3	18	18	3
TTGAGTGATGTGCAGGT	-12.2808	21.2316	4.78446	4.70219	SeuratProject	597	425	2.17755	0	2	2	2	0	0	2
AGAACAAATGAGTTGTA	-8.77857	21.0168	4.79781	5.44141	SeuratProject	598	428	1.67224	0	2	2	2	0	0	2
CTCAATTTACACCTCAC	-24.9	-36.4477	0.115302	-6.89756	SeuratProject	598	373	3.17726	0	0	20	21	24	25	21
TCATTCATACGGAGTAG	-13.2249	13.9641	4.61838	4.24309	SeuratProject	598	422	3.84615	0	2	2	2	0	0	2
TCGATTTATGGGTCGGT	-27.9141	13.7051	-6.44737	-5.95263	SeuratProject	598	418	1.17057	0	12	13	11	17	17	11
CAGTTCCGCTTGTGGAG	-27.0063	-17.5709	-2.30297	-8.06506	SeuratProject	599	388	5.34224	0	5	5	7	9	9	7
CATCGCTTACTCACACT	32.6714	-17.6024	0.380086	-14.5772	SeuratProject	600	300	8.5	0	7	6	5	6	6	5
TTGTTCAGCTGGAGAAA	-10.2318	18.4117	4.56308	4.71896	SeuratProject	600	439	2	0	2	2	2	0	0	2
AAGATAGGCTCCTGGGT	-12.8463	18.424	5.19547	4.72827	SeuratProject	601	440	3.32779	0	2	2	2	0	0	2
AATGACCATGAAGCGAA	-12.4609	14.8142	4.63492	4.0644	SeuratProject	601	434	2.99501	0	2	2	2	0	0	2
ATCACTTGCTCTCGCGA	-7.04943	17.7155	4.73551	5.07002	SeuratProject	601	423	2.82862	0	2	2	2	0	0	2
ATTCCCGATGCTGTACC	32.3392	-14.6938	0.510558	-14.7596	SeuratProject	601	393	7.15474	0	7	6	5	6	6	5
CATTGAGTACGCGTTAG	41.5504	-9.18371	2.53867	-12.4063	SeuratProject	601	321	6.82196	0	10	10	10	11	12	10
CCACCATATGTCCCATG	-17.9717	20.0679	5.21315	4.45299	SeuratProject	601	446	0.665557	0	2	2	2	0	0	2
CTGTGAAATGCGCACTT	-6.97819	15.0102	4.33591	5.25411	SeuratProject	601	438	1.66389	0	2	2	2	0	0	2
CTTCCTTCGAAGATTGA	39.3149	19.1584	9.99245	-11.6321	SeuratProject	601	390	0	0	8	7	6	8	8	6
GATTCGACGATGACTTG	-6.67901	22.0085	4.80318	5.66639	SeuratProject	601	418	2.49584	0	2	2	2	0	0	2
GCCATTCATGTGGCCAG	-13.1872	23.7062	5.16867	4.77955	SeuratProject	601	439	2.16306	0	2	2	2	0	0	2
GGACGTCCGAGCCATTA	-4.20796	15.6379	3.90815	5.25961	SeuratProject	601	441	2.66223	0	2	2	2	0	0	2
GACGCTGTACGCTCTCG	0.737455	30.2732	-8.08113	-4.03517	SeuratProject	602	420	3.98671	0	12	15	11	25	26	11
GCACATAGCTGGTACGA	-10.2374	18.6787	4.55537	4.46648	SeuratProject	602	436	3.98671	0	2	2	2	0	0	2
TATTTCGGCTAGTCCCG	-26.5489	-17.9278	-2.14282	-8.16108	SeuratProject	602	337	1.3289	0	5	5	7	9	9	7
TGCAGTAATGAGAGTTC	2.43051	14.82	3.23166	5.6243	SeuratProject	602	407	2.15947	0	2	2	2	0	0	2
AATGGCTCGAATGCTTG	5.45571	16.2476	3.59071	5.90131	SeuratProject	603	396	0.995025	0	3	3	3	18	18	3
GGTGTTAATGGTAACAC	-12.0952	20.0246	5.00214	4.87487	SeuratProject	603	446	2.6534	0	2	2	2	0	0	2
TGTGAGTATGTTCTGTA	2.70889	14.5489	2.9387	5.99962	SeuratProject	603	423	0	0	3	3	3	18	18	3
AGTTCCCTACGCAGTCG	38.6021	-5.04985	2.79997	-11.7357	SeuratProject	605	216	4.6281	0	10	10	10	11	12	10
GTCTAGAATGTTTCAGT	39.9491	-7.81832	2.70699	-12.2698	SeuratProject	605	277	5.61983	0	10	10	10	11	12	10
TCTACCGATGACACGAT	39.1687	-7.14626	2.88317	-12.2363	SeuratProject	605	226	1.65289	0	10	10	10	11	12	10
CACACAATACGATTTGA	-14.2705	23.9336	5.01591	5.68274	SeuratProject	606	416	1.65017	0	2	2	2	0	0	2
TGTCCTGGCTGCATTTG	-4.0151	18.8688	4.42039	5.81061	SeuratProject	606	438	2.47525	0	2	2	2	0	0	2
ACAGGGAATGGTCATCT	0.87961	29.749	-8.24411	-4.03225	SeuratProject	607	416	3.95387	0	12	15	11	25	26	11
CACGTTCATGCATGAAT	-15.2922	15.6907	5.00934	4.09189	SeuratProject	607	429	2.14168	0	2	2	2	0	0	2
GCTCAAACGATCGGGTC	-10.9836	16.3863	4.7941	4.87886	SeuratProject	607	416	2.9654	0	2	2	2	0	0	2
GTTACAGATGAATCTTC	-18.744	14.4553	5.59223	3.50411	SeuratProject	608	442	1.80921	0	2	2	2	0	0	2
TCGGGACTACGCGTTTC	-9.00951	22.7725	4.80924	5.0488	SeuratProject	608	431	5.26316	0	2	2	2	0	0	2
AAAGGATTACATAAGGA	1.26907	29.5628	-8.13023	-3.98713	SeuratProject	609	424	3.94089	0	12	15	11	25	26	11
AGCTCAAATGACCTCAC	-10.7099	23.1073	4.97132	4.93535	SeuratProject	609	457	1.80624	0	2	2	2	0	0	2
AGGCTGCCGACGTGGTC	-2.94397	19.8838	4.21892	5.62057	SeuratProject	609	426	3.44828	0	2	2	2	0	0	2
CTTGATTATGTTCCCAG	-8.42644	17.5432	4.41161	4.78551	SeuratProject	609	451	2.13465	0	2	2	2	0	0	2
GGGTAGATACTCATAGA	-10.318	12.3403	5.10251	4.58302	SeuratProject	609	453	3.44828	0	2	2	2	0	0	2
GTTGTAGCGAGGACTGA	-37.1933	5.81557	-6.82068	2.41287	SeuratProject	609	453	0.656814	0	15	17	17	20	20	17
TATCTTGATGGCTCTCA	-8.7218	23.0434	5.0312	5.43029	SeuratProject	609	450	2.79146	0	2	2	2	0	0	2
CAGTTCCTACATGCAGT	-4.94416	23.3484	4.788	5.82214	SeuratProject	610	440	2.78689	0	2	2	2	0	0	2
CTCAACCTACCACACAA	-3.11354	23.3904	4.42082	5.48533	SeuratProject	610	454	1.31148	0	2	2	2	0	0	2
TGATCAGGCTCTGTGGC	-15.7517	19.6537	5.33793	4.3721	SeuratProject	610	422	2.62295	0	2	2	2	0	0	2
TGTTGGAGCTAGGGTCA	-13.6299	21.6087	5.14569	4.88787	SeuratProject	610	448	2.78689	0	2	2	2	0	0	2
TTCAGGAGCTCTCGGAC	0.914911	21.8081	3.57259	5.07252	SeuratProject	610	434	3.27869	0	2	2	2	0	0	2
AAAGGGCCGACCAGCGT	-3.75416	13.1688	3.98655	5.0635	SeuratProject	611	439	2.94599	0	2	2	2	0	0	2
CCTAACCTACGTTCTAT	37.4517	-4.52636	2.90755	-11.6749	SeuratProject	611	287	4.41899	0	10	10	10	11	12	10
CGCGTGATACCTCCCTT	-3.78107	14.6213	3.84686	5.23891	SeuratProject	612	446	1.47059	0	2	2	2	0	0	2
GCCGTGACGAACGAAAT	-6.61831	14.9079	4.53856	5.05611	SeuratProject	612	434	3.26797	0	2	2	2	0	0	2
TGGATCAATGATTTGCC	-37.3042	6.62988	4.65496	1.9684	SeuratProject	612	419	0.326797	0	15	17	17	20	20	17
ACATTTCCGAGCGAACA	-6.05365	17.2123	3.7449	5.88988	SeuratProject	613	440	2.93638	0	2	2	2	0	0	2
GAGGCCTCGATGGGTCC	-54.4631	-5.94932	-7.49588	-13.9211	SeuratProject	613	466	2.44698	0	13	19	19	22	23	19
GGACGTCTACGTAGCCA	37.7642	-5.86091	2.99082	-12.0638	SeuratProject	613	290	7.34095	0	10	10	10	11	12	10
ACCAACATACATGATTG	-12.6262	14.7322	4.78924	4.23345	SeuratProject	614	441	1.4658	0	2	2	2	0	0	2
AGGTCATTACCCTATCA	-2.43461	18.5526	3.91019	5.61659	SeuratProject	614	442	3.09446	0	2	2	2	0	0	2
TAAGCGTGCTGAGAATT	37.6889	-7.69951	2.65032	-12.7792	SeuratProject	614	339	0.488599	0	10	10	10	11	12	10
TTCCTTCTACTCAATCC	-2.78785	17.9135	3.67311	5.73647	SeuratProject	614	428	1.62866	0	2	2	2	0	0	2
TTCTTCCATGTATGATG	-18.806	15.3039	5.29061	3.57561	SeuratProject	614	448	1.4658	0	2	2	2	0	0	2
ATCACGATACCGTAGTA	-11.0716	25.2209	5.37365	5.45454	SeuratProject	615	438	2.92683	0	2	2	2	0	0	2
CATTCTACGAACAGTCT	-10.7953	15.0621	4.95602	4.25576	SeuratProject	615	416	2.11382	0	2	2	2	0	0	2
CCTCTAGATGGTCTAAG	-15.5663	19.6309	5.22279	4.8184	SeuratProject	615	439	2.43902	0	2	2	2	0	0	2
CGACAGCTACGATTTGA	-4.04978	16.7155	4.5658	5.55539	SeuratProject	615	424	3.57724	0	2	2	2	0	0	2
TAACGACTACCGTGCTC	2.37854	20.1944	3.26718	5.34829	SeuratProject	615	401	0.487805	0	2	2	2	0	0	2
ACTTCGCATGTGTTCAC	-16.5455	14.1351	5.15747	3.95311	SeuratProject	616	464	1.46104	0	2	2	2	0	0	2
ATAGAGAATGTTCCAGT	-11.4607	19.5675	4.84339	5.18042	SeuratProject	616	434	3.40909	0	2	2	2	0	0	2
CTGAATGATGTGAGGCT	-8.18677	18.8956	4.44025	5.30097	SeuratProject	616	429	3.8961	0	2	2	2	0	0	2
GGGACAAATGAGAGTTT	-19.1503	13.4118	5.53764	3.64138	SeuratProject	616	453	3.08442	0	2	2	2	0	0	2
GTACAGTTACTAGTCAG	38.4825	-7.29265	3.00922	-12.2555	SeuratProject	616	306	6.65584	0	10	10	10	11	12	10
GTTTACTATGTAGTCTC	-23.9273	28.5504	-1.2036	14.7522	SeuratProject	616	438	2.92208	0	6	9	9	12	11	9
TAACGACATGTAATACG	40.1074	-6.07527	2.81361	-12.0078	SeuratProject	616	313	2.75974	0	10	10	10	11	12	10
TCCTCCCTACGTTAAAC	-0.165228	19.267	3.58401	5.46669	SeuratProject	616	441	1.78571	0	2	2	2	0	0	2
AACCATGCGAGTCAGTT	40.1959	-8.81923	2.66173	-12.4504	SeuratProject	617	250	9.5624	0	10	10	10	11	12	10
AACGGGATACGACCACG	-24.0675	28.4167	-1.49511	14.8191	SeuratProject	617	464	2.10697	0	6	9	9	12	11	9
AGCGATTTACAGATCGC	-19.7171	10.0769	5.09888	3.1866	SeuratProject	617	433	2.91734	0	2	2	2	0	0	2
CACTGAAGCTGGCATCC	-3.99655	19.1136	3.60836	5.89777	SeuratProject	617	458	3.07942	0	2	2	2	0	0	2
CCTCCTCTACGGAGGGT	-6.59183	19.6033	4.26957	5.64789	SeuratProject	617	449	1.45867	0	2	2	2	0	0	2
GGGACAAATGGTCTAAG	-21.7025	11.8523	5.28894	3.19927	SeuratProject	617	455	1.78282	0	2	2	2	0	0	2
GGGTTTACGAAGCGTAG	-8.62664	17.68	4.35399	4.93628	SeuratProject	617	425	2.91734	0	2	2	2	0	0	2
TCCGATCATGTTGGAAC	5.66028	15.1224	3.19819	6.32785	SeuratProject	617	410	5.02431	0	3	3	3	18	18	3
AGGTCATATGGAAAGGT	-10.4057	15.1917	4.28283	4.66006	SeuratProject	618	435	3.55987	0	2	2	2	0	0	2
CAACGATGCTGCTTTCC	-37.0775	5.64423	-6.91559	2.30257	SeuratProject	618	438	0.323625	0	15	17	17	20	20	17
CCGTTCAGCTTCAACGT	-13.2755	16.5531	5.10148	4.65727	SeuratProject	618	448	1.45631	0	2	2	2	0	0	2
CTCTCGACGATGACTTG	-10.0388	18.6448	4.39171	4.69529	SeuratProject	618	432	2.75081	0	2	2	2	0	0	2
GATCCCTATGGTTCGCT	-9.69276	23.1493	4.89983	5.33481	SeuratProject	618	454	2.75081	0	2	2	2	0	0	2
GCATCTCGCTTCCGCGA	41.5869	-12.1612	2.16655	-12.7817	SeuratProject	618	296	3.8835	0	10	10	10	11	12	10
TATCAGGTACTTACTCG	-6.83117	21.2804	4.78576	5.73011	SeuratProject	618	429	2.91262	0	2	2	2	0	0	2
TGGGATTGCTGTAGAAT	-8.56858	18.0562	4.38182	5.05576	SeuratProject	618	424	4.20712	0	2	2	2	0	0	2
TGTGGCGATGGGCTGTG	-0.936356	18.12	3.98392	5.63829	SeuratProject	618	302	1.45631	0	2	2	2	0	0	2
AATTTCCCGAAGGTCAG	1.66405	16.85	2.57976	5.89538	SeuratProject	619	421	3.87722	0	2	2	2	0	0	2
CTCCGATCGACACAGAG	39.5253	-6.09998	2.8318	-12.0022	SeuratProject	619	286	7.43134	0	10	10	10	11	12	10
GACCCTTTACGTTCTAC	0.925459	16.1472	3.09875	5.98316	SeuratProject	620	443	1.29032	0	2	2	2	0	0	2
GCGAGAACGATACACCA	39.236	-5.2377	2.84036	-11.7632	SeuratProject	620	196	6.93548	0	10	10	10	11	12	10
GTAGAAAATGAAGTCAT	4.63324	13.5734	2.44846	6.24406	SeuratProject	620	412	5	0	3	3	3	18	18	3
GTTTACTGCTCAACGCC	30.4237	-16.7011	-0.637393	-16.6104	SeuratProject	620	444	4.51613	0	7	6	5	6	6	5
TCAATCTGCTCGGCACT	-11.4463	19.6594	4.90009	4.79389	SeuratProject	620	453	1.93548	0	2	2	2	0	0	2
CATTTCAATGAACTCCT	-5.77474	16.9088	3.97592	5.19121	SeuratProject	621	461	1.28824	0	2	2	2	0	0	2
CCGAACGGCTCACAGAG	-3.40251	17.4554	3.89818	5.84845	SeuratProject	621	438	2.57649	0	2	2	2	0	0	2
CGTGCTTATGGCCTTGT	2.62523	16.6586	3.10668	5.67056	SeuratProject	622	462	1.60772	0	2	2	2	0	0	2
GTCTTTAATGCTAATCC	1.01094	28.9723	-8.2078	-4.24325	SeuratProject	622	441	4.98392	0	12	15	11	25	26	11
TAGGAGGCGACAGCCTG	38.8282	-12.2728	2.1941	-13.1915	SeuratProject	622	321	3.69775	0	10	10	10	11	12	10
TCAAGTGCGATCATGAC	-23.6938	28.6466	-1.16391	14.4976	SeuratProject	622	446	1.92926	0	6	9	9	12	11	9
TGTGGCGGCTATCTGCA	-7.03965	25.0016	5.09493	5.59973	SeuratProject	622	437	3.53698	0	2	2	2	0	0	2
TTAGGCAATGCATCTGC	8.46252	14.517	3.1549	6.91758	SeuratProject	622	410	0.96463	0	3	3	3	18	18	3
TTCCGTGATGTGCATAG	-6.06307	18.884	4.32467	5.77827	SeuratProject	622	426	5.62701	0	2	2	2	0	0	2
TTGTGTTGCTAGGACCA	-6.94242	18.5439	4.56193	5.43611	SeuratProject	622	447	2.73312	0	2	2	2	0	0	2
ACGTACATACTAGATCA	-23.0386	12.5649	5.60839	3.28941	SeuratProject	623	454	2.4077	0	2	2	2	0	0	2
TACATTCGCTCAGCCTG	-14.3645	21.3674	5.50715	4.68096	SeuratProject	623	459	2.08668	0	2	2	2	0	0	2
CACTGTCATGGTGCGAC	39.2815	-5.15998	2.80972	-11.7443	SeuratProject	624	189	3.36538	0	10	10	10	11	12	10
CCACTTGTACGATCATA	38.4636	-11.7302	2.32921	-13.0807	SeuratProject	624	297	5.76923	0	10	10	10	11	12	10
TCTTAGTATGCTAACAG	-9.58073	14.5831	4.71889	4.52493	SeuratProject	624	447	1.60256	0	2	2	2	0	0	2
TTGGATGCGAACGGCTC	-11.3711	20.922	4.8538	5.09973	SeuratProject	624	446	3.04487	0	2	2	2	0	0	2
ATGGGAGCGACTGCATA	1.90111	31.047	-8.13921	-3.89797	SeuratProject	625	412	4	0	12	15	11	25	26	11
CAACCAACGAATGCTTG	-10.3233	18.0328	4.82093	4.71685	SeuratProject	625	434	2.24	0	2	2	2	0	0	2
TGGTTAGGCTGAGGATC	31.8522	-15.8511	0.311572	-15.0397	SeuratProject	625	394	2.4	0	7	6	5	6	6	5
CGATGGCTACAAGCCTA	-12.1638	16.5583	4.57774	4.79851	SeuratProject	626	438	4.15335	0	2	2	2	0	0	2
TACCTGCCGATACGGAG	-26.0254	-19.1241	-1.82118	-7.58377	SeuratProject	626	407	1.91693	0	5	5	7	9	9	7
TCAAGTGATGGATTTCC	-1.76763	17.8651	3.51417	5.46946	SeuratProject	626	461	0.958466	0	2	2	2	0	0	2
TCGACCTTACAGAATAG	-17.7881	21.5898	5.23579	4.29699	SeuratProject	626	448	2.23642	0	2	2	2	0	0	2
GGAGGATGCTAGACGTG	1.04076	14.8507	2.76447	6.02056	SeuratProject	627	430	3.0303	0	2	2	2	0	0	2
GGGATGACGATTGTTGG	-4.9888	16.4057	4.28299	5.39216	SeuratProject	627	441	3.18979	0	2	2	2	0	0	2
GTAGAGGGCTCAAGCAG	4.39765	41.4998	-8.91285	-0.866269	SeuratProject	627	407	5.42265	0	11	14	15	16	16	15
ACCCTTGATGTCGGTCT	-9.27367	17.9805	4.78001	4.91593	SeuratProject	628	460	2.2293	0	2	2	2	0	0	2
AGATAGAATGCTAATCC	-11.0863	24.7066	5.18353	5.46273	SeuratProject	628	450	1.75159	0	2	2	2	0	0	2
AGTTCCCCGATTAAGGA	-14.7296	15.2512	4.67729	3.90852	SeuratProject	628	446	2.38854	0	2	2	2	0	0	2
GAGGCCTTACGCCATAA	-3.24566	24.2844	4.77157	5.4386	SeuratProject	628	435	4.14013	0	2	2	2	0	0	2
GATTCGACGAGTCATCA	-17.6853	37.3745	4.36743	15.2916	SeuratProject	628	340	0	0	6	11	13	31	32	13
GATTCTTATGGTGCGAT	-19.3416	-18.4695	-0.486736	-8.03541	SeuratProject	628	475	5.57325	0	0	0	0	2	1	0
GGGTGAAGCTGAGCTCC	-6.67581	17.708	4.27615	5.47977	SeuratProject	628	428	2.38854	0	2	2	2	0	0	2
CGGAGAAATGCTAATCC	0.327779	15.772	2.85221	6.04601	SeuratProject	629	453	1.11288	0	2	2	2	0	0	2
GATGGAGTACGGCTTCT	-7.48236	19.4816	4.7444	5.35987	SeuratProject	629	467	2.22576	0	2	2	2	0	0	2
GGTAACTCGAGCTCGTG	11.7771	14.3537	3.10333	8.09334	SeuratProject	629	459	5.24642	0	3	3	3	18	18	3
TACACCCGCTGGTAACG	-13.2206	32.4253	1.98957	13.9576	SeuratProject	629	439	1.90779	0	6	11	13	13	15	13
TCTATCACGAGCCTGCA	-5.82339	20.6045	4.77258	5.79694	SeuratProject	629	451	2.7027	0	2	2	2	0	0	2
TCTCCGAATGCTCCACG	-27.2661	4.78254	-3.73067	-6.76371	SeuratProject	629	472	1.74881	0	0	5	7	2	1	7
AAAGGTATACATGGTAC	-9.98571	24.1583	4.98305	5.18258	SeuratProject	630	451	1.42857	0	2	2	2	0	0	2
CTGAATGTACCTAGCCC	-16.2835	9.01639	4.86565	3.50838	SeuratProject	630	467	1.42857	0	2	2	2	0	0	2
GCCATTCATGCCATACC	-9.27787	16.0629	4.55422	4.75882	SeuratProject	630	447	1.11111	0	2	2	2	0	0	2
GTAGAAAATGCGGACAT	32.6984	-15.9419	0.53288	-14.5542	SeuratProject	630	324	10	0	7	6	5	6	6	5
AGTGTTGCGACTGCGCA	-24.1615	30.5423	-0.770902	14.9956	SeuratProject	631	259	2.85261	0	6	9	9	12	11	9
GAACACTGCTCCCGTAG	-11.5697	38.198	2.98872	14.5291	SeuratProject	631	367	0	0	6	11	13	13	15	13
GCCCGAAGCTACCGATT	5.29644	17.0779	3.6618	5.75031	SeuratProject	631	444	0.316957	0	2	2	2	18	18	2
GGGCGTTTACGGAGGGT	40.1793	-11.4981	2.16064	-12.9065	SeuratProject	631	300	9.35024	0	10	10	10	11	12	10
GGGTCACATGTGAGGTT	0.252755	15.9076	3.24606	5.83875	SeuratProject	631	450	1.90174	0	2	2	2	0	0	2
TACTGCCTACACCTACC	-11.8271	37.2323	4.02211	15.2175	SeuratProject	631	423	1.42631	0	6	11	13	13	15	13
TCTTAGTGCTACTCATG	42.1875	-11.1812	2.17273	-12.8317	SeuratProject	632	292	7.59494	0	10	10	10	11	12	10
GTTACCCATGCTAGCGG	-26.6159	12.9253	5.62344	3.13187	SeuratProject	633	368	0.157978	0	2	2	2	0	0	2
CAGCAGCTACTGCTAGG	-7.75137	21.6849	5.17473	5.3164	SeuratProject	634	434	3.3123	0	2	2	2	0	0	2
GGAAGTGGCTTCATGAC	38.6082	-4.88258	2.86803	-11.6862	SeuratProject	634	195	8.35962	0	10	10	10	11	12	10
GGTGGCTATGAGAAGGT	1.70125	31.2195	-8.05233	-3.85017	SeuratProject	634	430	9.14826	0	12	15	11	25	26	11
TATTGCTCGACCAGCGT	-11.0475	16.0333	4.68697	4.71539	SeuratProject	634	454	1.73502	0	2	2	2	0	0	2
TCTGGCTGCTAACGTGG	-9.91083	18.6715	4.43778	4.72632	SeuratProject	634	457	2.36593	0	2	2	2	0	0	2
AGGGCTCATGGACCACG	-12.6327	15.4643	4.72334	4.32071	SeuratProject	635	462	2.20472	0	2	2	2	0	0	2
CCTAAGATACGCCAGTG	-4.67838	37.2661	10.0975	-3.20274	SeuratProject	635	407	1.88976	0	17	11	24	28	29	24
CGAAGTTATGACCGTTT	-11.5525	12.2473	4.67478	4.28022	SeuratProject	635	452	2.51969	0	2	2	2	0	0	2
CTCATCGTACCGAACTG	-15.4393	-20.0311	1.98773	-5.98052	SeuratProject	635	381	0.629921	0	0	0	0	2	1	0
GGACGTCTACAGAATAG	-37.4062	6.86327	4.47839	1.68974	SeuratProject	635	497	0	0	15	17	17	20	20	17
GGCTGTGCGAACTGTGT	-8.81704	23.8993	4.87283	5.26316	SeuratProject	635	460	1.5748	0	2	2	2	0	0	2
TACGTCCGCTGACCGAA	41.0324	-7.26767	2.87813	-12.3098	SeuratProject	635	300	8.18898	0	10	10	10	11	12	10
AAGAACATACCTTCGAC	-8.01384	24.1876	4.96325	5.62837	SeuratProject	636	462	2.20126	0	2	2	2	0	0	2
ATCGTAGGCTTTCACAG	8.11166	15.434	3.36173	6.6429	SeuratProject	636	421	2.04403	0	3	3	3	18	18	3
CCACGTTGCTGAGAAAG	-13.139	23.7522	5.3922	5.14036	SeuratProject	636	444	2.35849	0	2	2	2	0	0	2
GCGTGCAATGAAGCCTA	-9.72883	16.9897	4.8674	4.40389	SeuratProject	636	461	2.35849	0	2	2	2	0	0	2
GTTTACTTACGCAACAT	38.0058	-14.0165	1.56021	-13.6159	SeuratProject	636	356	3.30189	0	10	10	10	11	12	10
TACCCGTATGTAAACGC	-13.2486	19.9557	4.84832	4.38534	SeuratProject	636	453	1.88679	0	2	2	2	0	0	2
TCAGTTTTACCATGAAT	-7.29959	25.4933	4.81857	5.74046	SeuratProject	636	446	2.83019	0	2	2	2	0	0	2
CTTAGGAGCTCTATGTG	-5.35203	18.2078	4.43098	5.61562	SeuratProject	637	449	3.13972	0	2	2	2	0	0	2
TCCTTCTCGAGTCGGAA	-8.47207	23.0146	5.0953	5.46995	SeuratProject	637	468	2.66876	0	2	2	2	0	0	2
TGGGTTATACATTTCGT	38.4883	-5.86187	2.88661	-11.9798	SeuratProject	637	253	4.86656	0	10	10	10	11	12	10
ACCAACACGAAGGTAGC	39.139	25.4394	5.43992	-15.7669	SeuratProject	638	445	1.41066	0	18	21	22	26	27	22
CGTGTCTCGACCGTGGT	6.04112	14.9392	3.20895	6.1786	SeuratProject	638	428	0.783699	0	3	3	3	18	18	3
CTGTGGGGCTTGGATCT	-23.789	28.4945	-1.23979	14.562	SeuratProject	638	450	2.50784	0	6	9	9	12	11	9
TCTGTCGTACAACTACG	-12.42	15.3969	4.57153	4.319	SeuratProject	638	448	2.82132	0	2	2	2	0	0	2
CCATAAGGCTAAGTAGT	-4.19317	18.6828	4.25761	5.38679	SeuratProject	639	474	2.03443	0	2	2	2	0	0	2
CTTTCGGATGCATAAGC	41.9146	-12.125	2.21346	-12.7668	SeuratProject	639	335	7.35524	0	10	10	10	11	12	10
GCGAGAAGCTGTACTAC	10.4797	24.6358	-3.87196	0.889526	SeuratProject	639	420	6.57277	0	4	4	4	1	3	4
GTCACGGATGGTTCTAT	-15.7722	19.6759	5.20026	4.46969	SeuratProject	639	485	3.75587	0	2	2	2	0	0	2
AGGACTTCGAATCTCGA	-25.4929	-34.855	-7.98187	4.54269	SeuratProject	640	415	0.15625	0	0	20	21	24	25	21
GGAACCCTACCCATAAG	-8.26992	20.8276	4.66725	5.46241	SeuratProject	640	454	3.59375	0	2	2	2	0	0	2
GTCAAACGCTTTCTATC	1.179	30.0409	-8.09914	-4.03371	SeuratProject	640	448	4.375	0	12	15	11	25	26	11
TGATTCTTACTTGGAAT	-17.5009	16.9323	5.32285	3.91746	SeuratProject	640	451	1.40625	0	2	2	2	0	0	2
TTGGATGGCTCCGATCG	0.40232	15.8935	3.18403	5.87159	SeuratProject	640	439	2.8125	0	2	2	2	0	0	2
ACCTGAAATGACTAAGT	-8.55258	20.615	4.82427	5.01978	SeuratProject	641	449	1.56006	0	2	2	2	0	0	2
AGGCATTGCTTGCGGCT	-2.05407	16.9129	3.98884	5.40178	SeuratProject	641	449	3.58814	0	2	2	2	0	0	2
TGTTCCGATGAAACCCA	-7.48679	21.803	5.05196	5.28441	SeuratProject	641	435	2.18409	0	2	2	2	0	0	2
ACCCTTGTACGAGAAGC	-13.031	11.9145	5.06803	4.17038	SeuratProject	642	447	1.86916	0	2	2	2	0	0	2
AGATAGAATGAAATGAG	39.2644	-9.39417	2.64323	-12.5396	SeuratProject	642	254	4.82866	0	10	10	10	11	12	10
CCACCATATGTGTTCAC	0.956382	29.7267	-8.23462	-4.07082	SeuratProject	642	441	4.20561	0	12	15	11	25	26	11
GAAGCCCTACCACGTGG	-13.1848	11.9873	5.0616	4.86975	SeuratProject	642	450	3.27103	0	2	2	2	0	0	2
GCACATACGATTGCAGT	-7.51272	20.2904	4.46737	5.44431	SeuratProject	642	442	2.80374	0	2	2	2	0	0	2
TACCGAAATGCTGTACC	0.959671	29.6591	-8.13062	-4.12035	SeuratProject	642	436	3.89408	0	12	15	11	25	26	11
AGTGCCGCGAGAACCGA	-14.5388	23.026	5.00017	4.84336	SeuratProject	643	449	1.71073	0	2	2	2	0	0	2
CTACATTTACGTCATAA	41.9347	-9.44567	2.54605	-12.3721	SeuratProject	643	313	3.7325	0	10	10	10	11	12	10
GATCACACGAAGGTAGC	-8.48579	17.3744	4.40677	5.41169	SeuratProject	643	468	1.86625	0	2	2	2	0	0	2
GATGACTCGAATCTCGA	-2.98466	16.3589	3.95063	5.19359	SeuratProject	643	446	2.9549	0	2	2	2	0	0	2
GCAGTTAATGAGATCGC	-11.3813	17.9558	4.68796	4.84795	SeuratProject	643	455	2.64386	0	2	2	2	0	0	2
GTCATCCTACCAGCAGT	38.3648	-7.00587	2.95175	-12.2983	SeuratProject	643	322	4.04355	0	10	10	10	11	12	10
GTCATGACGACGTAATC	-15.9122	18.5564	5.18983	4.53398	SeuratProject	643	450	2.79938	0	2	2	2	0	0	2
AGAGAATTACATAAGGA	-10.573	15.8377	4.79206	4.65975	SeuratProject	644	443	4.03727	0	2	2	2	0	0	2
CCACCATCGAATCTCGA	-8.86165	20.1163	4.59424	5.61465	SeuratProject	644	435	4.65839	0	2	2	2	0	0	2
CCGATCTGCTCGCGCAT	39.8883	-12.1278	2.24249	-13.0285	SeuratProject	644	304	5.12422	0	10	10	10	11	12	10
GTGGTTACGAAAGTATG	-9.99313	21.3501	4.91827	5.38634	SeuratProject	644	457	1.86335	0	2	2	2	0	0	2
CAACGATATGTCCCATG	-11.55	12.6312	4.93343	4.06778	SeuratProject	645	466	1.24031	0	2	2	2	0	0	2
CGAATTGTACCGTAGTA	-6.56308	12.4099	4.28717	4.71839	SeuratProject	645	475	1.86047	0	2	2	2	0	0	2
GGGAAGTGCTCTACCCT	-8.82642	16.0496	5.00728	4.77003	SeuratProject	645	468	2.32558	0	2	2	2	0	0	2
TGGGCGTATGTAGATCG	-37.2145	5.86122	-6.81881	2.29717	SeuratProject	645	445	2.32558	0	15	17	17	20	20	17
TGGTTAGCGAAGGTACG	-10.3523	16.0965	4.92596	4.95552	SeuratProject	645	451	3.72093	0	2	2	2	0	0	2
TCACATTTACAGCCCAG	-4.20535	17.4467	4.107	5.54839	SeuratProject	646	438	4.64396	0	2	2	2	0	0	2
TGGGCGTATGGGCAGTC	-7.92975	17.0204	4.44299	4.78827	SeuratProject	647	458	4.01855	0	2	2	2	0	0	2
TTCCACGGCTGATACAA	-13.2146	12.2337	4.86528	4.55791	SeuratProject	647	476	2.78207	0	2	2	2	0	0	2
AGGGTGAGCTTTGATCG	-15.7092	17.8048	5.43255	4.16989	SeuratProject	648	459	2.46914	0	2	2	2	0	0	2
CCAATTTCGAGCCATTA	-23.8761	28.4849	-1.25162	14.5602	SeuratProject	648	448	1.69753	0	6	9	9	12	11	9
CGGGTCATACCCTGACC	-10.4143	20.3735	5.11302	5.27648	SeuratProject	648	465	2.77778	0	2	2	2	0	0	2
CTCACTGCGACTCTAGA	-16.4212	15.9241	5.25107	4.0366	SeuratProject	648	465	1.85185	0	2	2	2	0	0	2
GAAGTAACGACCGTTTC	-10.234	17.3718	4.78744	4.49254	SeuratProject	648	451	2.77778	0	2	2	2	0	0	2
GAGACTTATGATAACAC	-12.4079	17.5375	4.75902	4.48602	SeuratProject	648	445	1.54321	0	2	2	2	0	0	2
GTGTGATGCTGATTAGA	-10.9666	21.0947	4.80157	5.28423	SeuratProject	648	443	3.08642	0	2	2	2	0	0	2
GCCGATGCGACTACATG	-12.6033	13.5358	4.50638	4.17708	SeuratProject	649	468	2.61941	0	2	2	2	0	0	2
GTGTGGCATGAGAAGGT	40.8297	-13.7114	1.85795	-13.0744	SeuratProject	649	324	8.47458	0	10	10	10	11	12	10
TCATCATCGAATAGCTC	-9.27118	20.3576	4.63945	5.12666	SeuratProject	649	452	1.38675	0	2	2	2	0	0	2
TCATGTTCGACACTACA	38.4308	-13.4823	1.60081	-13.4393	SeuratProject	649	309	0	0	10	10	10	11	12	10
AGCGTCGTACTAGTCAG	30.9557	-16.5351	0.0591798	-15.3152	SeuratProject	650	407	0.153846	0	7	6	5	6	6	5
TGTGTGAATGGCAGGTT	-8.96078	-5.77061	1.2852	3.60803	SeuratProject	650	420	2.92308	0	8	7	6	8	8	6
ACAACCAGCTAGATTAG	-10.7149	16.9797	4.4753	4.71291	SeuratProject	651	449	2.91859	0	2	2	2	0	0	2
ACCCTTGATGCATCTGC	-10.9835	25.246	5.08186	5.31207	SeuratProject	651	477	3.37942	0	2	2	2	0	0	2
CATACTTGCTCCTGGTG	2.74377	17.6459	2.796	5.58104	SeuratProject	651	460	1.5361	0	2	2	2	0	0	2
TCGGGACATGTAGTCTC	38.409	-11.5333	2.27844	-13.1823	SeuratProject	651	290	3.84025	0	10	10	10	11	12	10
ACTGTGAGCTGGTAATA	-8.05797	23.8664	4.82099	5.40209	SeuratProject	652	475	2.30061	0	2	2	2	0	0	2
ACTTTGTGCTGATTCGT	32.2751	-16.6674	0.298278	-14.7821	SeuratProject	652	355	3.68098	0	7	6	5	6	6	5
AGGTGTTCGATACGGAG	-26.1757	-19.1646	-1.8733	-7.53231	SeuratProject	652	414	3.68098	0	5	5	7	9	9	7
ATCGGATGCTTACACCA	-16.2068	18.0107	5.64553	3.65281	SeuratProject	652	454	2.60736	0	2	2	2	0	0	2
CAAGAGGATGCTCCGAC	38.4551	-11.4191	2.3584	-13.1155	SeuratProject	652	280	6.90184	0	10	10	10	11	12	10
CCTCCTCTACTGAGGTC	-4.58238	-33.3776	2.33141	-2.82635	SeuratProject	652	437	0	0	0	0	0	2	1	0
CGGGCATGCTGTTACCA	-14.4168	9.92332	5.32049	4.14394	SeuratProject	652	455	2.30061	0	2	2	2	0	0	2
GAGCTGCCGAAAGCACG	-18.1653	12.1746	4.88626	3.82584	SeuratProject	652	473	1.53374	0	2	2	2	0	0	2
TCCCACAATGTTCTGTA	-8.55711	17.1502	4.46771	4.8892	SeuratProject	652	465	2.14724	0	2	2	2	0	0	2
TGTAACGCGATCAAGGG	-15.478	16.7725	5.25906	4.14923	SeuratProject	652	456	2.45399	0	2	2	2	0	0	2
AGAGAATATGATTCGGA	1.31831	30.6969	-8.02514	-3.91109	SeuratProject	653	423	4.13476	0	12	15	11	25	26	11
CATGCCTTACTCAATCT	-18.0761	15.0573	5.48207	3.83953	SeuratProject	653	465	1.99081	0	2	2	2	0	0	2
CGAGTGCCGAGCGTGAA	-35.4522	4.62312	-7.2995	2.23539	SeuratProject	653	457	4.2879	0	15	17	17	20	20	17
GGGACAACGAAACGTGG	-26.6255	-19.1423	-2.06841	-7.62638	SeuratProject	653	408	1.83767	0	5	5	7	9	9	7
TCCTAATCGAAGGTACG	-20.0429	-1.85986	1.40055	3.11985	SeuratProject	653	427	0.765697	0	8	7	6	8	8	6
TTTGACTGCTGTCAGAG	-9.62561	16.965	4.6087	4.67373	SeuratProject	653	437	3.67534	0	2	2	2	0	0	2
ATGGGTTGCTCTTGAAC	39.2465	-6.37862	2.8839	-11.9392	SeuratProject	654	206	0.764526	0	10	10	10	11	12	10
ATTCTACGCTCCTGGGT	0.291056	16.0342	3.10426	5.96089	SeuratProject	654	459	1.68196	0	2	2	2	0	0	2
GACCAATTACAAACACT	-36.495	7.43777	4.53993	1.56326	SeuratProject	654	424	0	0	2	2	2	0	0	2
GAGGGTAGCTGCGAACA	38.2803	-10.3887	2.50888	-13.0411	SeuratProject	654	317	6.11621	0	10	10	10	11	12	10
GGAGAACTACTAATTCC	-11.8077	17.5187	4.81753	4.61001	SeuratProject	654	466	2.59939	0	2	2	2	0	0	2
GAGGCAACGAGCCATTA	-23.6816	27.3733	-1.84827	14.9723	SeuratProject	655	453	1.67939	0	6	9	9	12	11	9
GCTTCACGCTCAGCCTG	32.4647	-15.2415	0.575512	-14.6667	SeuratProject	655	278	3.96947	0	7	6	5	6	6	5
TGAGACTATGAACTCTT	-4.27556	20.638	4.48151	5.24792	SeuratProject	655	449	2.29008	0	2	2	2	0	0	2
AATGCCATACAAGTCCG	40.1152	-8.73498	2.41628	-12.4783	SeuratProject	656	264	7.0122	0	10	10	10	11	12	10
ATACCTTGCTGGAGAAA	-7.01518	20.6767	4.41825	5.21617	SeuratProject	656	472	2.28659	0	2	2	2	0	0	2
GAGATGGTACTGTGCTC	-4.24095	18.249	4.41476	5.69224	SeuratProject	656	465	2.89634	0	2	2	2	0	0	2
AAGCATCCGACATCCCT	-28.0114	13.0449	-5.64795	-6.39847	SeuratProject	657	487	5.47945	0	12	13	11	17	17	11
ACGATCATACCGGACTG	-0.777181	20.4177	3.74517	6.04225	SeuratProject	658	466	1.97568	0	2	2	2	0	0	2
AGTGTTGATGAGGTAAA	-27.0333	-17.552	-2.33876	-8.0521	SeuratProject	658	481	3.64742	0	5	5	7	9	9	7
TCCCAGTTACGATCACG	-12.6784	14.8757	4.60742	4.18045	SeuratProject	658	454	3.34347	0	2	2	2	0	0	2
GTGCTGGCGATGCAAGG	-14.3069	9.43803	4.77076	4.20513	SeuratProject	659	488	3.33839	0	2	2	2	0	0	2
AGGTTGTATGCTGACCC	1.01955	14.9861	3.11952	6.41035	SeuratProject	660	445	0.909091	0	2	2	2	0	0	2
GTAATGCCGAGCTCGGT	36.8509	-14.7259	1.07443	-13.848	SeuratProject	660	446	1.81818	0	10	10	10	11	12	10
TCCTGCAATGATCACCC	39.3503	-8.14432	2.90907	-12.2263	SeuratProject	660	260	4.09091	0	10	10	10	11	12	10
ATTGGGTTACGTTCTAT	-26.0523	-19.0636	-2.02218	-7.87885	SeuratProject	661	434	1.66415	0	5	5	7	9	9	7
CAGATCAATGTTAGAAC	-6.28752	20.3247	4.64479	5.38125	SeuratProject	661	450	3.47958	0	2	2	2	0	0	2
TCAAGACGCTTGCGGTC	2.29848	4.74885	-1.25099	7.83442	SeuratProject	661	448	3.32829	0	2	2	2	0	0	2
AATTTCCGCTATGCTAC	40.8345	-12.9414	2.05745	-12.9059	SeuratProject	662	325	6.34441	0	10	10	10	11	12	10
AGCTCAAATGTCTTCCC	-3.33872	20.0563	4.23677	5.78322	SeuratProject	662	468	3.17221	0	2	2	2	0	0	2
ATCCGTCGCTGGTAACG	-18.8259	10.7249	5.05276	3.32697	SeuratProject	662	460	1.66163	0	2	2	2	0	0	2
GGGATCCGCTCTCGGGT	-2.55598	24.6894	4.48895	5.49028	SeuratProject	662	458	3.17221	0	2	2	2	0	0	2
TTCCACGGCTGTCGCTG	-6.42062	13.7329	4.74173	5.19097	SeuratProject	662	467	3.17221	0	2	2	2	0	0	2
AGTACCAGCTTCAACCA	0.545956	29.6349	-8.11603	-4.03143	SeuratProject	663	445	4.22323	0	12	15	11	25	26	11
ATGGAGGATGAGTTGTA	-54.3116	-5.90579	-7.47784	-13.7835	SeuratProject	663	466	4.37406	0	13	19	19	22	23	19
ATTATCCTACAGCCATG	-16.8943	22.6542	4.56565	4.34196	SeuratProject	663	465	3.31825	0	2	2	2	0	0	2
CATAGACGCTTAGCTAC	10.1139	-3.92051	-2.2443	6.84858	SeuratProject	663	467	3.61991	0	1	1	1	3	2	1
CGCCATTCGATTGCAAC	-10.893	18.3948	4.94366	4.94814	SeuratProject	663	477	3.16742	0	2	2	2	0	0	2
GACTATGATGGTAAAGG	-11.8937	15.1386	4.57916	4.17732	SeuratProject	663	467	2.26244	0	2	2	2	0	0	2
TCGTGCTGCTCTGCATA	3.37608	14.6298	1.82337	5.96623	SeuratProject	663	485	1.05581	0	3	3	3	18	18	3
TGGATCAGCTTTACACG	-5.89249	12.8501	4.21402	4.73403	SeuratProject	663	456	2.41327	0	2	2	2	0	0	2
TTCGCTGTACAGATGCC	-9.9672	14.6425	4.28422	4.57936	SeuratProject	663	466	2.11161	0	2	2	2	0	0	2
TTGCATTTACTAAACGC	39.6028	17.5773	7.58371	-11.4481	SeuratProject	663	451	3.92157	0	9	8	8	10	10	8
CTGAGCGGCTGCTTTGA	-26.3696	-16.362	-1.949	-8.52226	SeuratProject	664	429	8.88554	0	5	5	7	9	9	7
GTCCTCACGACGTAATC	-8.10761	15.2184	4.36635	4.18159	SeuratProject	664	436	5.72289	0	2	2	2	0	0	2
TTTCCTCCGACGTGGTC	-5.42185	16.218	4.24884	5.13134	SeuratProject	664	439	1.65663	0	2	2	2	0	0	2
AGCTTCCATGTGAGGTC	-7.33791	24.3654	4.84852	5.5928	SeuratProject	665	498	1.65414	0	2	2	2	0	0	2
GAGGCAAATGCGTGGCA	-9.75268	18.7233	4.27767	4.77206	SeuratProject	665	438	1.80451	0	2	2	2	0	0	2
TGGATGTTACAGGTATT	-19.0768	-18.4448	-0.225506	-7.69907	SeuratProject	665	417	2.55639	0	0	0	0	2	1	0
GTCTTTAATGGACCAAT	40.9588	-8.19459	2.63232	-12.354	SeuratProject	666	329	6.15616	0	10	10	10	11	12	10
TCATGTTATGACCTACC	39.7744	17.5878	7.46207	-11.7042	SeuratProject	666	450	1.35135	0	9	8	8	10	10	8
ATCTCTAGCTGGCTTAT	-6.5692	18.5095	4.09277	5.7706	SeuratProject	667	459	2.09895	0	2	2	2	0	0	2
CAATGACGCTTTGCCGG	-9.64156	23.1393	4.73792	5.4673	SeuratProject	667	471	3.14843	0	2	2	2	0	0	2
CACTAAGATGAACTCTT	-13.3259	14.3623	4.62601	4.28715	SeuratProject	667	458	1.49925	0	2	2	2	0	0	2
CCGATGGTACTAGTCAG	38.146	-5.08287	2.90871	-11.7076	SeuratProject	667	207	2.54873	0	10	10	10	11	12	10
GCTCAAAATGTAAGGGA	-8.12438	18.9965	4.40654	5.62943	SeuratProject	667	479	2.09895	0	2	2	2	0	0	2
GTGGCGTATGCTGGTGA	-55.4737	-5.09293	-7.48235	-13.806	SeuratProject	667	489	0.5997	0	13	19	19	22	23	19
TGTTACTGCTTCGGCTG	-24.3663	29.7375	-1.11064	14.6575	SeuratProject	667	470	1.7991	0	6	9	9	12	11	9
CACTGGGCGACTGTGGC	-7.27224	14.2727	4.55193	5.02929	SeuratProject	668	465	2.84431	0	2	2	2	0	0	2
CTTGAGACGAGCTTTCC	-7.33898	21.829	4.86512	5.47685	SeuratProject	668	461	1.94611	0	2	2	2	0	0	2
TCAAGTGATGAAGTCTA	-26.966	-17.1519	-2.37758	-8.38316	SeuratProject	668	468	3.14371	0	5	5	7	9	9	7
ACTGTGACGATATCGGT	-6.14943	14.9807	4.24046	4.75254	SeuratProject	669	468	3.28849	0	2	2	2	0	0	2
ATTGGGTTACGCCAGTG	-7.79278	18.1439	4.20527	5.36016	SeuratProject	669	467	2.39163	0	2	2	2	0	0	2
CCCTCTCTACAGGGTGG	-7.16426	24.2368	4.6352	5.60243	SeuratProject	669	477	2.39163	0	2	2	2	0	0	2
GCTTGGGATGTACGGTA	-24.1595	28.0581	-1.64879	14.9002	SeuratProject	669	443	1.79372	0	6	9	9	12	11	9
GGAACCCTACACGTCGA	-15.6931	12.5629	5.13498	3.89127	SeuratProject	669	477	2.69058	0	2	2	2	0	0	2
GTGTTAGATGGAAATCC	-12.7602	12.9773	4.76989	3.72215	SeuratProject	669	476	3.73692	0	2	2	2	0	0	2
TTCAGGAATGCTCCCTT	-11.0658	24.6451	5.12212	5.38436	SeuratProject	669	454	2.24215	0	2	2	2	0	0	2
ATACTTCTACAGACAAA	-7.42371	14.8166	4.38636	5.12296	SeuratProject	670	464	2.08955	0	2	2	2	0	0	2
GACCGTGTACAGAAGGT	10.7962	15.3487	3.23081	7.9721	SeuratProject	670	488	7.01493	0	3	3	3	18	18	3
TCCATCGCGACAACGTT	-10.8175	19.7106	4.66644	4.62247	SeuratProject	670	471	2.08955	0	2	2	2	0	0	2
AGGCCACATGTAGTGAC	-15.2063	17.3715	5.27684	4.03206	SeuratProject	671	460	1.63934	0	2	2	2	0	0	2
CATCCACGCTCTGTGTA	-12.6495	38.1723	2.00754	14.9368	SeuratProject	671	383	1.19225	0	6	11	13	13	15	13
CCAAGCGCGACGAGTTT	-18.3318	12.6893	5.1683	3.44525	SeuratProject	671	468	1.78838	0	2	2	2	0	0	2
GAAGCCCTACGGTCTAA	-11.2744	18.7145	4.55864	4.92414	SeuratProject	671	488	2.68256	0	2	2	2	0	0	2
GGGAAGTCGAAGCGCCT	38.2829	-12.3022	2.00083	-13.4355	SeuratProject	671	325	7.30253	0	10	10	10	11	12	10
ACTGATGATGCCGATAG	-9.78556	19.9908	5.07586	4.64144	SeuratProject	672	482	2.52976	0	2	2	2	0	0	2
CTCAGAAGCTTTGCCGG	-13.2945	25.191	5.20453	5.14551	SeuratProject	672	446	3.27381	0	2	2	2	0	0	2
CTTCAATTACGTAGCAC	-26.3064	-19.2229	-2.13663	-7.57405	SeuratProject	672	445	2.82738	0	5	5	7	9	9	7
TTGATGGTACTAGATCA	-9.44121	15.4752	4.68394	4.51524	SeuratProject	672	462	2.52976	0	2	2	2	0	0	2
AGACCATTACACCTACC	-6.41475	17.8347	4.03398	5.48638	SeuratProject	673	452	2.97177	0	2	2	2	0	0	2
CACGTGGTACTTGGAAT	-17.6976	16.3989	5.44057	3.59378	SeuratProject	673	492	1.78306	0	2	2	2	0	0	2
CGCGTGACGACACAGCC	41.3184	-13.7547	1.88568	-12.7928	SeuratProject	673	377	0.742942	0	10	10	10	11	12	10
TTGGGATTACAGTCCGA	-13.0201	19.43	5.23195	4.7761	SeuratProject	673	467	2.526	0	2	2	2	0	0	2
TAACCAGCGATCGATAC	-13.1171	15.7583	5.06506	4.31578	SeuratProject	674	459	1.33531	0	2	2	2	0	0	2
AGATCGTATGTAATACG	-12.8885	32.0627	2.00522	13.9846	SeuratProject	675	439	2.66667	0	6	11	13	13	15	13
AGATCGTGCTCCCATAA	41.157	-13.7614	1.80712	-13.049	SeuratProject	675	353	9.77778	0	10	10	10	11	12	10
CTCCTTTCGAGCCAAGA	-13.7562	17.3657	4.82124	4.75514	SeuratProject	675	464	3.55556	0	2	2	2	0	0	2
TAACGACGCTTACGGAG	-15.7315	12.446	5.38164	4.04177	SeuratProject	675	471	2.37037	0	2	2	2	0	0	2
TCCGAAACGAACAGTAA	39.2873	-12.5535	2.05737	-13.393	SeuratProject	675	382	6.81481	0	10	10	10	11	12	10
TTAGGCAGCTGTTGAGG	-25.0398	-36.0322	0.131585	-6.89486	SeuratProject	675	422	4	0	0	20	21	24	25	21
TAGGGTTATGTTCTCAA	0.805582	14.9495	2.82934	6.11431	SeuratProject	676	468	1.33136	0	2	2	2	0	0	2
TGCTCGTGCTCGATGCC	-13.372	14.5591	5.07005	4.21298	SeuratProject	676	469	3.10651	0	2	2	2	0	0	2
TTACTGTATGCAACTTC	5.37451	16.3163	3.43952	5.96084	SeuratProject	676	430	0.147929	0	3	3	3	18	18	3
AATGGAAATGCTCCACG	-14.1221	22.8921	4.84857	4.69163	SeuratProject	677	473	1.32939	0	2	2	2	0	0	2
ACACAGTATGAAGTCAT	-11.4494	18.1042	4.21669	5.21634	SeuratProject	677	472	2.36337	0	2	2	2	0	0	2
AGTACTGGCTGGAGACT	-9.05418	19.8714	4.62295	4.97568	SeuratProject	677	494	3.24963	0	2	2	2	0	0	2
GCTTGGGCGAAGCGCCT	-17.471	-20.0144	3.27587	-1.59759	SeuratProject	677	506	3.39734	0	0	0	0	2	1	0
GGTTCTCATGGATTTCT	0.949182	29.0657	-8.14607	-4.09138	SeuratProject	677	463	2.65879	0	12	15	11	25	26	11
TATCCTAGCTTAGCTGT	-5.06891	23.0429	4.84814	5.67893	SeuratProject	677	476	2.36337	0	2	2	2	0	0	2
TGCGACGGCTTGCGTAT	39.913	-5.93196	2.94802	-12.0326	SeuratProject	677	279	0.886263	0	10	10	10	11	12	10
CGAGGAATACCAACTTC	-3.86013	20.977	4.17652	5.34639	SeuratProject	678	460	2.80236	0	2	2	2	0	0	2
CTGCGAGCGACGACAGA	-28.7	16.3806	-7.29204	-5.68644	SeuratProject	678	493	1.32743	0	12	13	11	17	17	11
GGGACAACGATTGCCGG	-9.08929	22.4197	4.81037	5.39068	SeuratProject	678	478	2.94985	0	2	2	2	0	0	2
GTGCACGATGTCTTGGT	1.02263	30.4246	-8.10126	-3.94132	SeuratProject	678	486	3.09735	0	12	15	11	25	26	11
TAACTTCCGAGCAGAAC	-8.69351	18.4267	4.88135	5.12715	SeuratProject	678	473	2.80236	0	2	2	2	0	0	2
AAAGGTACGAGGACTTT	-8.60489	14.6806	4.6544	4.63395	SeuratProject	679	482	2.35641	0	2	2	2	0	0	2
ACTCTCGATGTCGAAAT	-2.50401	19.1988	4.21858	5.37027	SeuratProject	679	479	1.7673	0	2	2	2	0	0	2
CAGCACGTACGTGCTAG	-7.82973	22.1834	4.7494	5.50619	SeuratProject	679	476	3.09278	0	2	2	2	0	0	2
CCTTGTGATGCACGTCT	-35.4156	5.39653	-6.70086	1.6605	SeuratProject	679	521	0.736377	0	15	17	17	20	20	17
GACACGCCGATTCGTGA	-14.6407	12.8721	4.89775	4.00737	SeuratProject	679	473	6.77467	0	2	2	2	0	0	2
TGCGGGTATGGGCTTCC	8.30256	27.4062	-5.54896	-0.384923	SeuratProject	679	464	0.147275	0	4	4	4	1	3	4
AGGAGGTCGAGGCATCC	41.9198	-11.4366	2.18132	-12.8997	SeuratProject	680	327	3.82353	0	10	10	10	11	12	10
ATCGCCTATGGCTCTCG	38.5753	-9.12517	2.77427	-12.5922	SeuratProject	680	283	2.5	0	10	10	10	11	12	10
GACTATGGCTGACCGAA	-17.8964	11.4534	4.7661	3.70124	SeuratProject	680	484	2.05882	0	2	2	2	0	0	2
GTGTGGCGCTGAGTTTC	-6.02526	21.7563	5.01182	5.66358	SeuratProject	680	483	2.20588	0	2	2	2	0	0	2
TGGTAGTCGACATCGCG	31.0913	-16.3569	0.0835975	-15.2951	SeuratProject	680	442	2.94118	0	7	6	5	6	6	5
TGTAACGGCTTCGAACT	-5.46647	13.0677	3.74193	5.01563	SeuratProject	680	472	1.32353	0	2	2	2	0	0	2
ACTGTGATACAAATGGG	8.17011	15.0844	3.35601	6.72835	SeuratProject	681	440	3.67107	0	3	3	3	18	18	3
TAGTGCACGAGTTACAC	-2.94435	20.3902	4.4049	5.53771	SeuratProject	681	488	2.0558	0	2	2	2	0	0	2
TCGGGTGCGAACCGATT	-14.8904	17.9974	4.92147	4.74305	SeuratProject	681	468	2.0558	0	2	2	2	0	0	2
TGAGCGCGCTTTGCCGG	-9.18557	14.2157	4.82022	4.50189	SeuratProject	681	480	2.79001	0	2	2	2	0	0	2
ATGCGATCGATTACCAG	-8.68921	16.7049	4.76524	4.89235	SeuratProject	682	480	2.93255	0	2	2	2	0	0	2
GCCAGTGCGATTGCAAC	-2.71516	22.36	4.72976	5.68595	SeuratProject	682	474	1.75953	0	2	2	2	0	0	2
GGTGTTAGCTAGTTACC	-9.25628	13.6157	4.94256	4.3529	SeuratProject	682	497	1.46628	0	2	2	2	0	0	2
TCGAAGTTACCAGCAGT	-22.6565	11.3888	5.51414	3.00505	SeuratProject	682	488	1.17302	0	2	2	2	0	0	2
TGCGGCATACCCGAGGT	-3.42435	18.2276	3.95664	5.62715	SeuratProject	682	469	3.51906	0	2	2	2	0	0	2
TGGAGGATACCTTCGTA	-16.9232	12.2272	5.09573	3.35427	SeuratProject	682	475	2.78592	0	2	2	2	0	0	2
ACCTGTCTACAACTCTT	30.7565	-16.7088	-0.0751666	-15.35	SeuratProject	683	450	6.58858	0	7	6	5	6	6	5
CAGTTCCTACAAGTCGT	-19.3044	15.1965	5.62666	3.50373	SeuratProject	683	466	2.78184	0	2	2	2	0	0	2
CTCCTCCGCTCTTGACA	-42.8948	-4.02415	-6.74093	-11.3501	SeuratProject	683	389	3.80673	0	13	22	23	27	28	23
TACGGTAATGCTAGCCC	-7.2775	15.9836	4.15567	5.13748	SeuratProject	683	475	1.90337	0	2	2	2	0	0	2
AAAGAACTACAGCCCAA	-8.15294	20.0726	4.583	5.36931	SeuratProject	684	479	1.90058	0	2	2	2	0	0	2
GACTATGTACGCCAGAC	-6.62502	15.9705	3.52305	5.97086	SeuratProject	684	491	1.75439	0	2	2	2	0	0	2
GCCAGGTCGACTGCATA	-14.9003	13.0507	4.72374	3.92893	SeuratProject	684	493	2.77778	0	2	2	2	0	0	2
TCAGTGAATGCCAACCC	11.658	14.7639	3.14857	8.26446	SeuratProject	684	504	3.07018	0	3	3	3	18	18	3
AGACCATCGAGCCTTTC	-6.51978	16.4719	4.49748	5.15776	SeuratProject	685	482	1.89781	0	2	2	2	0	0	2
AGGTGTTTACGGCAGTC	-1.92235	15.6411	3.82179	5.22908	SeuratProject	685	471	3.35766	0	2	2	2	0	0	2
GGCAGTCCGATTGTTGG	-10.2898	13.8601	5.02677	4.88062	SeuratProject	685	480	3.94161	0	2	2	2	0	0	2
TACCTCGGCTATTCACG	-24.0091	29.5608	-1.04853	14.6046	SeuratProject	685	484	1.16788	0	6	9	9	12	11	9
CAAGCTAATGTGAGGCT	-3.62123	16.8165	4.00128	5.41634	SeuratProject	686	484	3.06122	0	2	2	2	0	0	2
CTACGGGGCTACACAAA	-17.4957	15.9356	5.4681	4.16315	SeuratProject	686	485	1.89504	0	2	2	2	0	0	2
GATCAGTGCTCATCCGG	-10.2285	18.7501	4.52576	4.58107	SeuratProject	686	494	1.16618	0	2	2	2	0	0	2
GGACGTCGCTGTTGAGG	11.1697	13.8375	3.03769	7.89442	SeuratProject	686	481	1.74927	0	3	3	3	18	18	3
GGGACAAATGGATTTCT	-4.71905	14.113	4.10982	4.37062	SeuratProject	686	490	2.18659	0	2	2	2	0	0	2
TCAATCTTACCTTCTAA	-24.9475	28.9779	-1.53867	14.8824	SeuratProject	686	464	2.33236	0	6	9	9	12	11	9
TCACATTTACATGGTAT	-2.3386	17.5579	3.88622	5.25314	SeuratProject	686	461	2.91545	0	2	2	2	0	0	2
TCAGGGCGCTGCTTTGA	-7.18315	20.1643	4.10187	5.43386	SeuratProject	686	394	1.89504	0	2	2	2	0	0	2
CAACAGTATGCGTACGG	-13.1043	37.7274	1.78786	15.1224	SeuratProject	687	333	1.16448	0	6	11	13	13	15	13
GCGGAAAATGAACTCCT	-9.91993	19.052	4.54729	4.61306	SeuratProject	687	478	3.20233	0	2	2	2	0	0	2
AACCTGACGAGCATTGT	-13.1296	20.1023	5.00536	4.86706	SeuratProject	688	473	2.03488	0	2	2	2	0	0	2
CCCTCAACGAGAACGCA	-5.04826	13.7263	4.22421	4.62234	SeuratProject	688	477	2.32558	0	2	2	2	0	0	2
GGATCTAGCTGGAGACT	40.9272	-11.4917	2.38212	-12.774	SeuratProject	688	244	9.30233	0	10	10	10	11	12	10
TTCATTGGCTCCAGCTG	-0.315951	14.4009	2.6544	6.23589	SeuratProject	688	476	2.47093	0	2	2	2	0	0	2
TTCCTAATACAAACCAT	-17.014	13.5908	5.17551	3.59411	SeuratProject	688	489	2.03488	0	2	2	2	0	0	2
CTCCATGCGAGGCTCTG	-8.50977	21.1864	4.58143	5.45476	SeuratProject	689	475	2.75762	0	2	2	2	0	0	2
TGAGGAGATGTATGACA	38.9362	-6.64915	2.91575	-12.1528	SeuratProject	689	275	4.35414	0	10	10	10	11	12	10
CGAGTGCCGATTAAGCC	-19.2245	-18.2715	-0.226646	-7.53924	SeuratProject	690	432	3.33333	0	0	0	0	2	1	0
TCAGTTTGCTGATTCAC	15.4107	13.0894	2.96036	9.26654	SeuratProject	690	492	4.49275	0	3	3	3	4	4	3
TCTTTGAGCTCACAGAG	-4.76486	17.6559	4.25237	4.98379	SeuratProject	690	477	2.6087	0	2	2	2	0	0	2
TTACCGCATGATGGTCG	39.5698	-6.22143	2.88698	-12.1079	SeuratProject	690	295	3.47826	0	10	10	10	11	12	10
ACCCAAAGCTGAGGACT	-26.0469	-17.5053	-1.87454	-8.0882	SeuratProject	691	416	2.60492	0	5	5	7	9	9	7
AGACACTCGACTCTAGA	-10.7896	25.1739	5.07344	5.32523	SeuratProject	691	462	2.4602	0	2	2	2	0	0	2
AGTAACCCGATGGTACT	-11.5345	16.3676	4.84428	4.8488	SeuratProject	691	474	2.4602	0	2	2	2	0	0	2
ATGTCCCCGACGAATGG	-7.41831	32.0786	3.5025	13.3438	SeuratProject	691	468	0.868307	0	17	11	26	30	31	26
GCTCAAAGCTGAATTGA	41.8325	-8.8861	2.55517	-12.4037	SeuratProject	691	318	1.01302	0	10	10	10	11	12	10
GTGTGGCGCTTCTCAGA	-6.68845	23.0698	4.74875	5.70643	SeuratProject	691	489	2.31548	0	2	2	2	0	0	2
TTGCATTATGGTCGTCC	-12.1268	14.2602	4.72323	4.16933	SeuratProject	691	447	2.89436	0	2	2	2	0	0	2
AACCATGTACACCGTTT	3.11108	30.2705	-7.88805	-3.11623	SeuratProject	692	399	1.44509	0	12	15	11	25	26	11
ACGTTCCCGAGAGAATT	-15.1896	14.8365	5.07428	3.43677	SeuratProject	692	498	1.5896	0	2	2	2	0	0	2
CAGGCCAATGCATTTGC	-4.46027	17.316	4.28518	5.04927	SeuratProject	692	485	2.02312	0	2	2	2	0	0	2
GAAATGAGCTCGTGGTC	-15.9641	19.7495	5.3569	4.50845	SeuratProject	692	474	4.04624	0	2	2	2	0	0	2
GAGTTGTCGAACTAGCT	10.5923	14.9707	3.1855	7.72022	SeuratProject	692	487	1.44509	0	3	3	3	18	18	3
TCCACGTCGAAGCAATA	-18.8225	9.45211	4.875	3.30364	SeuratProject	692	485	2.16763	0	2	2	2	0	0	2
TCTTTGAATGTCGAACA	-56.0278	-4.97452	-7.50218	-13.9643	SeuratProject	692	459	0.867052	0	13	19	19	22	23	19
TGCGATAATGTCATAGA	0.85673	14.9382	2.80552	5.99474	SeuratProject	692	489	2.31214	0	2	2	2	0	0	2
TGTGTGATACAGTTGTA	-8.45419	22.341	5.04508	5.31373	SeuratProject	692	477	2.45665	0	2	2	2	0	0	2
CATCCCATACGGTCGGT	7.30367	14.5961	3.04761	6.76467	SeuratProject	693	508	2.886	0	3	3	3	18	18	3
CCTAACCCGACCGCTAG	-12.1165	14.1018	4.53346	4.11667	SeuratProject	693	496	2.0202	0	2	2	2	0	0	2
CTACTATATGGATTTCT	10.8085	24.8066	-3.87686	0.70989	SeuratProject	693	463	0.865801	0	4	4	4	1	3	4
AGACCATGCTTGTGCAT	-2.71707	16.9246	4.00284	5.21268	SeuratProject	694	465	2.88184	0	2	2	2	0	0	2
CCTAACCCGACGTAACT	-5.03759	13.8798	4.27147	4.76942	SeuratProject	694	459	1.29683	0	2	2	2	0	0	2
GAACGTTTACGCCAGTG	-3.46928	19.9256	4.45573	5.3138	SeuratProject	694	466	9.65418	0	2	2	2	0	0	2
AGCGTATCGACGTAATC	-6.48637	15.5836	4.39689	5.01129	SeuratProject	695	481	2.44604	0	2	2	2	0	0	2
AGGTGTTTACCATTTGT	-23.8464	29.2686	-1.03728	14.5913	SeuratProject	695	484	1.58273	0	6	9	9	12	11	9
CCCTCTCTACACAGAGG	-13.6008	18.5853	5.01578	4.52112	SeuratProject	695	511	2.73381	0	2	2	2	0	0	2
CGGAATTGCTGGTAACG	-17.394	17.0005	5.36049	4.15369	SeuratProject	695	479	2.73381	0	2	2	2	0	0	2
TCTCCGATACATGATTG	-26.9037	-18.1015	-2.22482	-7.82195	SeuratProject	695	446	1.72662	0	5	5	7	9	9	7
AGGCCACCGACCGTTTC	2.67615	17.3641	3.13835	5.74491	SeuratProject	696	473	2.44253	0	2	2	2	0	0	2
TATCGCCATGCTAATCC	-13.4325	18.556	5.13005	4.5801	SeuratProject	696	480	1.72414	0	2	2	2	0	0	2
CAGGCCATACAAACCAT	-10.8912	21.6128	4.87321	5.19841	SeuratProject	697	472	1.14778	0	2	2	2	0	0	2
TCCGGGAGCTAACACGG	-13.9104	14.6392	4.92979	4.0244	SeuratProject	697	476	4.16069	0	2	2	2	0	0	2
TTCAGGACGAACAAGTA	-24.9396	-36.3265	0.124366	-6.89741	SeuratProject	697	430	2.43902	0	0	20	21	24	25	21
TTCTAACGCTTGCGTAT	-13.8539	15.3445	5.02324	3.87954	SeuratProject	697	494	1.14778	0	2	2	2	0	0	2
TTGCTGCTACATCGCTC	1.93397	29.4188	-8.00846	-3.69567	SeuratProject	697	492	5.59541	0	2	2	2	0	0	2
AGGTAGGGCTTTGTGGT	-17.2858	16.3237	5.39152	4.26371	SeuratProject	698	489	3.15186	0	2	2	2	0	0	2
TAGCACAGCTCCGTGGT	-14.2919	15.9852	4.91146	4.18884	SeuratProject	698	501	2.5788	0	2	2	2	0	0	2
TGGTGATGCTTCTTGCC	-5.32724	25.6396	4.72631	5.90355	SeuratProject	698	474	1.2894	0	2	2	2	0	0	2
ACTCTCGATGTCTTGGT	38.1551	-4.89801	2.88295	-11.7282	SeuratProject	699	316	1.43062	0	10	10	10	11	12	10
CAATTTCGCTTACACCA	-16.0589	10.0646	4.9209	3.6066	SeuratProject	699	495	1.8598	0	2	2	2	0	0	2
CATTGAGTACTAAACGC	-10.9084	9.09634	-1.41429	-7.60485	SeuratProject	699	513	2.28898	0	0	2	2	2	1	2
CGGGTGTGCTCTACCCT	41.923	-11.3707	2.11884	-12.7096	SeuratProject	699	300	7.4392	0	10	10	10	11	12	10
AAGCCATCGAGTCAGAG	-7.33364	16.8054	4.20732	4.93428	SeuratProject	700	473	2.42857	0	2	2	2	0	0	2
ATGAAAGCGAGGCTCTG	-18.6811	10.9764	4.94701	3.40462	SeuratProject	700	472	2.28571	0	2	2	2	0	0	2
ATTACCTATGCAGCACA	-13.5226	13.1905	4.75266	4.30399	SeuratProject	700	492	2.42857	0	2	2	2	0	0	2
GTCACGGATGCTCCATA	-27.0789	17.4236	-7.62862	-5.10931	SeuratProject	700	517	3.71429	0	12	15	11	25	26	11
GTTGCTCGCTACCGATT	-17.252	14.6922	5.2775	4.02634	SeuratProject	700	479	2.42857	0	2	2	2	0	0	2
TGCAGATCGAGCCTTTC	-9.99867	24.2297	4.54382	4.88888	SeuratProject	700	483	2.71429	0	2	2	2	0	0	2
AGCCAATTACAGAAGGT	-14.7959	12.0198	5.29521	4.10632	SeuratProject	701	488	1.85449	0	2	2	2	0	0	2
CGGAGAAATGTAGCAAT	-16.4665	23.4885	4.52534	4.50209	SeuratProject	701	490	2.1398	0	2	2	2	0	0	2
GAGTTACTACGCCAGAC	-12.2715	21.2859	5.25335	5.1985	SeuratProject	701	494	2.56776	0	2	2	2	0	0	2
GTACAACTACCATACTT	-13.7388	21.6092	5.28789	4.39742	SeuratProject	701	504	2.56776	0	2	2	2	0	0	2
GTTATGGATGGAAGTGA	-20.5197	9.65566	5.06336	2.9759	SeuratProject	701	494	3.42368	0	2	2	2	0	0	2
TCCTTCTTACCGAGTCA	0.862846	30.0021	-7.92667	-3.83515	SeuratProject	701	470	4.13695	0	12	15	11	25	26	11
CTAACTTCGAGTTACAC	-10.4015	17.7642	4.73391	4.68378	SeuratProject	702	495	1.9943	0	2	2	2	0	0	2
GATGTTGGCTGGAGAAA	-7.49847	18.4032	4.73241	5.04978	SeuratProject	702	482	2.42165	0	2	2	2	0	0	2
TACCGGGCGACAGCCAC	-11.2438	22.3746	5.26767	5.06481	SeuratProject	702	507	2.2792	0	2	2	2	0	0	2
AGGGTTTTACCTAAGTG	5.42812	13.7572	2.8111	6.17013	SeuratProject	703	492	2.41821	0	3	3	3	18	18	3
CTACAGATACGCCTTGT	-11.228	12.5012	2.68366	7.46941	SeuratProject	703	495	1.99147	0	2	2	2	0	0	2
CTTTCAACGAGATAAAC	38.4062	-4.62072	2.83723	-11.6349	SeuratProject	703	344	9.10384	0	10	10	10	11	12	10
CATCGCTGCTTGGAGAC	-11.4433	21.3897	4.90404	5.10106	SeuratProject	704	483	1.84659	0	2	2	2	0	0	2
TATCTTGATGCTGTAAG	4.50722	41.4369	-8.09428	-1.96296	SeuratProject	704	450	0.994318	0	12	15	11	25	26	11
AAACGCTCGAAGGACCA	-6.53782	21.4559	5.08735	5.6549	SeuratProject	705	485	3.40426	0	2	2	2	0	0	2
CTAGACAATGCAGCACA	-8.75455	-2.82186	1.70826	4.64548	SeuratProject	705	482	0	0	8	7	6	8	8	6
GGTGAAGCGATTCAGAC	-8.80478	17.4652	4.28185	5.01683	SeuratProject	705	500	4.39716	0	2	2	2	0	0	2
TCATGCCGCTATCCCTC	0.494033	22.3972	-4.114	0.867438	SeuratProject	705	484	1.13475	0	2	2	2	0	0	2
TCCGGGAGCTGAGAATT	6.65982	10.5209	1.92116	7.14658	SeuratProject	705	504	2.97872	0	3	3	3	18	18	3
CCACTTGTACACCGTTT	2.00226	12.3765	2.3168	6.59704	SeuratProject	706	482	2.12465	0	3	3	3	18	18	3
CTACTATCGAAGTGTGG	-9.2598	15.0908	4.78576	5.28194	SeuratProject	706	496	2.83286	0	2	2	2	0	0	2
GTATTGGATGGCAGTGC	-27.4465	17.5644	-7.73223	-5.05002	SeuratProject	706	499	1.983	0	12	15	11	25	26	11
ATGCGATTACGGAGTAG	-18.9511	13.6398	5.45776	3.73521	SeuratProject	707	474	3.11174	0	2	2	2	0	0	2
CAAAGAATACCCAACCC	41.9025	-9.16757	2.51412	-12.3794	SeuratProject	707	372	1.69731	0	10	10	10	11	12	10
CAGCCAGTACAAATGAG	-10.7757	16.8171	4.75029	4.72359	SeuratProject	707	495	2.9703	0	2	2	2	0	0	2
CCTAAGAATGGCGTTGA	-23.7377	29.9024	-0.330696	14.672	SeuratProject	707	366	0	0	6	9	9	12	11	9
TGTACAGCGAAGTTCCA	-15.4515	16.7635	5.13418	4.25936	SeuratProject	707	478	2.82885	0	2	2	2	0	0	2
TTGTTGTCGATCCGCAG	40.5884	-8.75066	2.55765	-12.4725	SeuratProject	707	271	2.82885	0	10	10	10	11	12	10
AGCGTCGGCTTATCTGG	9.49713	-3.9979	-1.85194	6.82817	SeuratProject	708	471	1.55367	0	1	1	1	3	2	1
AGGTCATGCTTAACCTG	0.468576	15.1673	2.96051	5.95293	SeuratProject	708	495	1.55367	0	2	2	2	0	0	2
CTGTGGGGCTGGCATTT	-19.6593	12.2168	5.43418	3.27867	SeuratProject	708	523	1.27119	0	2	2	2	0	0	2
GCTCAAAGCTTCGAGCC	-13.207	32.3432	1.97334	14.0767	SeuratProject	708	483	1.55367	0	6	11	13	13	15	13
TACCCACGCTCTTGAAC	-24.0406	29.6301	-0.997048	14.7003	SeuratProject	708	492	1.12994	0	6	9	9	12	11	9
ATAGACCCGATCGAAGG	4.96737	13.0636	2.17486	6.40915	SeuratProject	709	496	2.82087	0	3	3	3	18	18	3
CATGGTAGCTCACACTA	-26.7209	32.2977	-0.685621	15.2436	SeuratProject	709	408	0	0	6	9	9	12	11	9
GGCTTGGTACTGCATAG	39.0837	-8.65525	2.93106	-12.4188	SeuratProject	709	292	0.987306	0	10	10	10	11	12	10
TGTCCTGGCTTCCGAGC	40.9575	-9.10813	2.64519	-12.4337	SeuratProject	709	285	1.12835	0	10	10	10	11	12	10
AGGCTGCGCTTTCGTAG	-12.7929	18.0515	4.64821	4.76357	SeuratProject	710	484	2.67606	0	2	2	2	0	0	2
ATCTTCATACGATATGT	-7.43371	19.3392	4.5292	5.40966	SeuratProject	710	487	1.83099	0	2	2	2	0	0	2
CAATGACTACCCTGACC	-14.2164	23.3352	5.014	5.08753	SeuratProject	710	498	2.11268	0	2	2	2	0	0	2
CCGCAAGTACGTCGTGA	-14.1214	-21.6684	2.19541	-5.01424	SeuratProject	710	449	1.83099	0	0	0	0	2	1	0
GCTTTCGTACATGCAGC	-7.28386	17.7791	4.6856	4.99272	SeuratProject	710	489	2.53521	0	2	2	2	0	0	2
TAATCTCATGTGTTCAC	-10.8767	11.504	4.82624	5.29085	SeuratProject	710	495	3.94366	0	2	2	2	0	0	2
TGGTTAGATGAAGTCAT	-4.79266	13.8716	3.92015	4.49369	SeuratProject	710	496	1.97183	0	2	2	2	0	0	2
CTCAGTCCGACACACTA	1.43168	48.3489	-9.11686	-0.455504	SeuratProject	711	493	1.68776	0	11	14	15	16	16	15
GACTATGATGCATGAAT	-25.0744	-35.3485	0.199297	-6.76751	SeuratProject	711	458	1.68776	0	0	20	21	24	25	21
GTGTCCTCGACAGTGTT	38.7653	-10.4725	2.45031	-13.0491	SeuratProject	711	303	1.68776	0	10	10	10	11	12	10
TGGGTTAGCTTCAACGT	-13.8348	17.0517	5.08753	4.37899	SeuratProject	711	486	3.79747	0	2	2	2	0	0	2
TTACGTTTACACCAGAC	-54.5584	-5.92431	-7.45017	-13.9968	SeuratProject	711	494	0.281294	0	13	19	19	22	23	19
AAACGAACGAGACCGCT	-7.8924	15.6118	4.44858	4.6898	SeuratProject	712	453	1.96629	0	2	2	2	0	0	2
CACTGAATACGCAGTGC	-24.068	29.8505	-0.929275	14.7009	SeuratProject	712	499	2.10674	0	6	9	9	12	11	9
CCCTAACTACCGGACTG	-11.9792	14.0592	4.79247	4.02564	SeuratProject	712	511	1.82584	0	2	2	2	0	0	2
CTCCTCCATGTGTGTTC	-24.3264	30.0065	-1.04157	14.7959	SeuratProject	712	522	0.983146	0	6	9	9	12	11	9
ACCGTTCTACCACGTAA	-8.83415	21.6466	4.85348	5.14067	SeuratProject	713	489	2.80505	0	2	2	2	0	0	2
AGGACTTGCTCGGATCC	-15.9185	17.071	5.3377	4.16071	SeuratProject	713	491	2.52454	0	2	2	2	0	0	2
CTGTACCATGATCGCTT	-10.0403	10.2337	4.37034	4.27245	SeuratProject	713	507	1.82328	0	2	2	2	0	0	2
GCAGCTGCGACGGATTT	-13.6172	15.2193	5.07467	4.42954	SeuratProject	713	491	2.38429	0	2	2	2	0	0	2
GCAGTTAGCTAACGGCA	-16.2625	15.7115	5.29253	4.20615	SeuratProject	713	499	2.10379	0	2	2	2	0	0	2
GGCAGTCGCTCACTACA	-54.3449	-5.86189	-7.45959	-13.7719	SeuratProject	713	392	0	0	13	19	19	22	23	19
TACGTCCGCTTTCACCC	-0.205031	19.321	3.82905	5.45397	SeuratProject	713	508	2.80505	0	2	2	2	0	0	2
TCTGCCAGCTGTACGCC	40.9	-9.98523	2.48054	-12.5432	SeuratProject	713	254	8.13464	0	10	10	10	11	12	10
AAGCCATCGACGCGCAT	-14.7311	19.5935	5.28792	4.62086	SeuratProject	714	487	2.94118	0	2	2	2	0	0	2
ACTTATCATGCCATACC	-16.0997	8.81997	4.59552	3.81604	SeuratProject	714	484	1.12045	0	2	2	2	0	0	2
ATTCACTGCTACTAGCT	-5.19688	12.4756	5.13487	4.63603	SeuratProject	714	507	1.40056	0	2	2	2	0	0	2
GCGGAAAGCTTCCGATA	-26.4954	-14.3056	-0.940099	-8.64685	SeuratProject	714	461	8.12325	0	5	5	14	15	14	14
TCCTCTTTACGGAAACG	-14.8921	20.9638	5.10063	4.95693	SeuratProject	714	516	3.36134	0	2	2	2	0	0	2
TGCATGAATGCCTCTTC	-19.8063	13.8994	5.47558	3.18175	SeuratProject	714	514	1.68067	0	2	2	2	0	0	2
TTCTTGAATGAAACCAT	14.5524	13.9364	3.19054	9.31852	SeuratProject	714	497	5.32213	0	3	3	3	4	4	3
ACACTGAATGATGGTCG	-14.934	17.355	5.00695	4.51608	SeuratProject	715	509	2.51748	0	2	2	2	0	0	2
AGGGCTCTACGGCAGTC	-13.3666	18.6779	5.04136	4.59948	SeuratProject	715	488	3.35664	0	2	2	2	0	0	2
CAATTTCGCTTGTGCCG	-3.40028	24.7384	4.7907	5.7812	SeuratProject	715	474	1.95804	0	2	2	2	0	0	2
TCGGTCTTACGTCATTC	41.5284	-9.05952	2.55692	-12.3667	SeuratProject	715	334	3.63636	0	10	10	10	11	12	10
ATGGTTGCGATTCGTGA	-8.77016	12.4981	4.82028	4.59879	SeuratProject	716	493	3.91061	0.139665	2	2	2	0	0	2
CTCCACACGAAGATGTA	-19.0035	-18.5607	-0.292528	-7.96444	SeuratProject	716	443	1.81564	0	0	0	0	2	1	0
GTAGAGGTACGTAACAC	-15.6575	15.5486	5.27641	3.82469	SeuratProject	716	493	2.93296	0	2	2	2	0	0	2
AATGGAAGCTACCGACC	-7.08428	23.901	4.57691	5.68286	SeuratProject	717	497	2.64993	0	2	2	2	0	0	2
TCGGTCTGCTATTTCCT	-4.98176	18.3062	4.39177	5.31767	SeuratProject	717	491	2.7894	0	2	2	2	0	0	2
TGTTCCGATGGAGGGTG	40.6083	-13.4186	1.83558	-13.1103	SeuratProject	717	313	5.29986	0	10	10	10	11	12	10
ACTTCGCATGTAAACTG	-19.5636	10.8454	5.18617	3.03233	SeuratProject	718	518	1.25348	0	2	2	2	0	0	2
CCGGTGACGACGCGCAT	-17.0924	9.11539	5.23905	2.60496	SeuratProject	718	513	1.94986	0	2	2	2	0	0	2
CTCCAACGCTGCTTTGA	-3.23336	24.115	4.99607	5.24952	SeuratProject	718	490	2.64624	0	2	2	2	0	0	2
GGCTTGGATGTGCTACT	-7.30221	32.0849	3.51372	13.3039	SeuratProject	718	492	2.08914	0	17	11	26	30	31	26
TACATTCATGGGAACAA	-11.6591	37.4076	2.98526	14.6523	SeuratProject	718	466	6.26741	0	6	11	13	13	15	13
AGTGTTGATGCCGAGGT	-19.2379	12.8672	5.34556	3.4661	SeuratProject	719	511	1.94715	0	2	2	2	0	0	2
CGAGGCTATGGGCTTCT	39.3084	-17.4021	1.51515	-13.2097	SeuratProject	719	449	0.278164	0	10	10	10	11	12	10
CGGACACGCTCCCGCAA	-10.798	15.2641	4.80324	4.51044	SeuratProject	719	484	3.75522	0	2	2	2	0	0	2
GTAACACGCTGAGCTCC	-8.51411	21.0395	4.68634	5.60372	SeuratProject	719	481	1.5299	0	2	2	2	0	0	2
AACCATGCGATTCACTT	-26.932	30.3449	-1.79492	15.3092	SeuratProject	720	460	0.694444	0	6	9	9	12	11	9
ATCACGAGCTTCATCTT	-7.62145	20.0363	4.56782	5.71514	SeuratProject	720	497	2.22222	0	2	2	2	0	0	2
CAAGCTATACTTGCTGT	40.4359	17.6495	7.61444	-11.8468	SeuratProject	720	449	0.277778	0	9	8	8	10	10	8
CGTGATATACGCCTTGC	4.64999	13.3365	2.31548	6.22698	SeuratProject	720	548	1.80556	0	3	3	3	18	18	3
GAACTGTGCTGAATTAG	34.5675	-16.898	0.604228	-14.1699	SeuratProject	720	406	5.55556	0	7	6	5	6	6	5
GCGAGAAATGGGAACAA	39.8176	-12.6547	1.94704	-13.1489	SeuratProject	720	410	7.08333	0	10	10	10	11	12	10
GGGACAACGAACAATAG	-13.3623	33.4649	1.97739	14.2076	SeuratProject	721	480	3.32871	0	6	11	13	13	15	13
AGACCATCGACAAGCAG	39.5579	-7.55542	2.66215	-12.2816	SeuratProject	722	300	3.1856	0	10	10	10	11	12	10
TTCTAACGCTTACTCAG	-12.0316	23.1183	5.03583	4.94425	SeuratProject	722	509	1.80055	0	2	2	2	0	0	2
TTGCATTTACTAAACGT	39.2168	17.5813	7.8601	-11.128	SeuratProject	722	476	3.3241	0	9	8	8	10	10	8
AATGACCCGACACGTGC	-5.42257	17.5572	3.87229	5.80366	SeuratProject	723	476	2.35131	0	2	2	2	0	0	2
TGTCAGACGACACGTGC	1.97725	14.225	2.25676	6.51431	SeuratProject	723	487	1.1065	0	3	3	3	18	18	3
AGATAGAGCTCTGTGGC	-7.55263	23.3231	4.87208	5.57336	SeuratProject	724	488	3.72928	0	2	2	2	0	0	2
ATCACGACGAAAGTAGT	37.873	-14.1657	1.5811	-13.5652	SeuratProject	724	447	7.87293	0	10	10	10	11	12	10
ATTCTTGGCTTCGAGCC	-5.4778	21.5284	4.93822	5.76378	SeuratProject	724	502	2.62431	0	2	2	2	0	0	2
CCTTGTGATGGTAACTA	-16.8418	17.1845	5.45943	4.14595	SeuratProject	724	504	3.45304	0	2	2	2	0	0	2
CTTTCAAGCTAACGGCA	-24.2639	29.8313	-1.04383	14.6542	SeuratProject	724	495	1.51934	0	6	9	9	12	11	9
AGGGCCTATGTAGCAAT	-4.69989	21.0209	4.83183	5.59071	SeuratProject	725	494	2.48276	0	2	2	2	0	0	2
GATAGAACGATCTTTCA	-16.2638	17.2104	5.43495	4.31405	SeuratProject	725	510	3.44828	0	2	2	2	0	0	2
TTCACCGATGGAGAATA	38.329	18.089	7.97742	-11.1352	SeuratProject	725	494	4.13793	0	9	8	8	10	10	8
GGGCTCACGATTGCAAC	10.6504	15.0491	3.15615	7.73212	SeuratProject	726	499	1.37741	0	3	3	3	18	18	3
GTAAGTCCGAAGACGAC	38.5181	-11.255	2.06354	-12.9952	SeuratProject	726	382	3.99449	0	10	10	10	11	12	10
TTGCTGCATGACCACGA	-8.90643	19.2474	4.29351	5.39004	SeuratProject	726	499	2.75482	0	2	2	2	0	0	2
GTAGGTTGCTTCATCTT	-6.04128	17.2834	3.89784	5.69088	SeuratProject	727	499	2.75103	0	2	2	2	0	0	2
TCATGGACGAAGTCCCG	-3.19026	21.6123	4.72661	5.54108	SeuratProject	727	488	5.63961	0	2	2	2	0	0	2
TGTTGGAATGGTAGCCA	-18.4784	10.6675	5.21056	3.7615	SeuratProject	727	495	1.92572	0	2	2	2	0	0	2
AAAGTGAATGAGAAGGT	0.286046	15.8427	3.20362	5.82739	SeuratProject	728	498	3.84615	0	2	2	2	0	0	2
ATCTTCACGAGGACTGA	-11.8535	20.4287	4.80494	5.11345	SeuratProject	728	513	2.06044	0	2	2	2	0	0	2
CCTCACAGCTTGTGGAG	43.1203	-13.3636	1.88353	-12.6851	SeuratProject	728	361	8.1044	0	10	10	10	11	12	10
GATAGAAGCTGTCGGTC	-15.9471	18.295	5.17322	4.29684	SeuratProject	728	477	2.74725	0	2	2	2	0	0	2
GTGGTTATACCTTCTAA	-11.0252	22.5383	4.98784	5.34948	SeuratProject	728	540	2.33516	0	2	2	2	0	0	2
ACCCTCATACGAGGGTG	-16.0781	8.74401	4.82245	3.91121	SeuratProject	729	496	4.8011	0	2	2	2	0	0	2
AGATCCATACCATTTGC	-4.50436	19.9975	3.56768	13.1938	SeuratProject	729	510	1.64609	0	2	2	2	0	0	2
ATCGCCTATGGCCATAA	-15.4217	-20.1911	2.05247	-5.94529	SeuratProject	729	431	2.88066	0	0	0	0	2	1	0
GACCAATTACGCCATAA	-6.37619	17.6945	4.14421	5.7135	SeuratProject	730	508	1.91781	0	2	2	2	0	0	2
GAGTGAGATGAAACCAT	39.7877	-13.5209	2.03838	-13.2208	SeuratProject	730	350	8.63014	0	10	10	10	11	12	10
AAACCCATACTCCCGAC	-7.26812	12.2325	4.51685	4.6811	SeuratProject	731	494	2.87278	0	2	2	2	0	0	2
AGATCGTGCTGAACCGA	-5.55441	19.6217	4.76895	5.40033	SeuratProject	731	502	3.00958	0	2	2	2	0	0	2
AGGCTGCTACCAGCACA	-9.12327	17.7997	4.8454	5.05513	SeuratProject	731	506	2.18878	0	2	2	2	0	0	2
CATTCCGGCTACGGTAG	11.7824	24.6256	-3.73691	0.356101	SeuratProject	731	491	2.73598	0	4	4	4	1	3	4
CGGACACTACACCGTTT	-10.0345	21.2164	5.08778	5.05375	SeuratProject	731	505	2.18878	0	2	2	2	0	0	2
GAGTTTGTACGGCTTCC	-3.60616	18.3635	4.14214	5.73428	SeuratProject	731	521	2.32558	0	2	2	2	0	0	2
GCACTAACGAGTTACCA	-11.0402	25.242	5.06821	5.46328	SeuratProject	731	507	3.41997	0	2	2	2	0	0	2
TTCACCGGCTGAGAATT	-17.6438	15.7107	5.59863	3.8855	SeuratProject	731	506	1.23119	0	2	2	2	0	0	2
AGGGTCCTACCTTCATG	-7.93494	24.2137	4.90031	5.58323	SeuratProject	732	495	3.14208	0	2	2	2	0	0	2
ATCGTGATACCCTAGGA	-7.0127	25.5782	5.39797	-15.6973	SeuratProject	732	529	2.18579	0	2	2	2	0	0	2
ATTCTACTACGTAACCA	-10.4126	15.2886	4.41554	4.66011	SeuratProject	732	482	1.91257	0	2	2	2	0	0	2
CATACTTGCTTCCGCAG	-15.6679	-19.999	2.03312	-6.05498	SeuratProject	732	501	0.819672	0	0	0	0	2	1	0
CATGCAAGCTCACACTA	-16.7687	-21.523	1.54789	-6.10883	SeuratProject	732	421	0.956284	0	0	0	0	2	1	0
GGTAACTTACAATCTCT	3.5554	9.13799	-9.94611	10.5451	SeuratProject	732	521	0.546448	0	19	23	25	29	30	25
TAACTTCGCTGAACATA	-1.15617	20.8989	-6.54384	-11.6413	SeuratProject	732	524	7.51366	0	2	2	2	0	0	2
TGCGACGATGTGCTAGA	31.5624	-15.577	0.236227	-15.2354	SeuratProject	732	453	0	0	7	6	5	6	6	5
AACGGGAATGCGATAAC	38.0985	-14.3202	1.49395	-13.6076	SeuratProject	733	434	0.409277	0	10	10	10	11	12	10
ACCTGAACGACAAGCAG	39.3959	17.4839	7.64773	-11.4934	SeuratProject	733	468	3.00136	0	9	8	8	10	10	8
CCTCAGTCGATCGGCGT	-13.3203	33.2519	1.98734	14.165	SeuratProject	733	464	2.18281	0	6	11	13	13	15	13
GAAGCGATACCGATAAC	-7.50756	15.1265	4.53414	4.88809	SeuratProject	733	507	2.45566	0	2	2	2	0	0	2
TCTCTGGGCTTTACACG	-17.1517	14.3839	5.36913	3.78353	SeuratProject	733	518	1.77353	0	2	2	2	0	0	2
CATGCAATACACTGCTC	-7.49892	19.303	4.58016	5.33203	SeuratProject	734	491	1.90736	0	2	2	2	0	0	2
CGATGCGATGGCCTTGT	-21.2575	8.66722	5.18622	2.85133	SeuratProject	734	528	1.22616	0	2	2	2	0	0	2
GTTATGGATGAATCTCT	-5.35318	18.3994	4.54001	4.99048	SeuratProject	734	511	2.31608	0	2	2	2	0	0	2
TGCAGGCATGAAGTCTA	-16.6769	16.0463	5.38051	4.09957	SeuratProject	734	494	1.63488	0	2	2	2	0	0	2
ATTCCCGATGTAAACGC	-7.49032	21.5593	4.95937	5.40959	SeuratProject	735	504	2.31293	0	2	2	2	0	0	2
GATCACAATGCCAGTAG	-7.8682	14.1691	4.99007	4.33074	SeuratProject	735	528	2.58503	0	2	2	2	0	0	2
TAACTTCTACGGTCGAC	-8.46391	22.791	4.91943	5.29067	SeuratProject	735	498	2.31293	0	2	2	2	0	0	2
TTCAATCATGCGAGTAC	42.7507	-13.0572	1.8591	-12.8837	SeuratProject	735	409	1.22449	0	10	10	10	11	12	10
CTGCATCATGTTCTGGC	-10.175	21.8633	4.96703	5.35871	SeuratProject	736	531	2.30978	0	2	2	2	0	0	2
GGTCACGCGAGGAGAAA	40.3775	-14.6398	1.51674	-13.2711	SeuratProject	736	466	0	0	10	10	10	11	12	10
GTGGCGTCGATGCAAGG	31.8252	-17.0955	0.218413	-14.8775	SeuratProject	736	445	2.85326	0	7	6	5	6	6	5
GTTGTGACGAATCCTTT	-6.49431	21.4637	5.18734	5.22071	SeuratProject	736	495	2.71739	0	2	2	2	0	0	2
TCTATACTACCCGATAG	-6.58937	11.5431	4.75284	4.58184	SeuratProject	736	501	1.7663	0	2	2	2	0	0	2
TGAGGTTCGAACACAAA	-11.3559	20.984	4.94071	5.29014	SeuratProject	736	523	3.26087	0	2	2	2	0	0	2
TGGAGAGATGAAATGGG	39.5396	-4.56256	2.60119	-12.1152	SeuratProject	736	458	4.75543	0	10	10	10	11	12	10
AAAGGTATACCTGAAGC	-12.105	20.1945	4.93304	4.73249	SeuratProject	737	499	3.79919	0	2	2	2	0	0	2
ACATTTCCGATCGATAC	-19.0344	17.0804	5.62617	3.73347	SeuratProject	737	502	2.7137	0	2	2	2	0	0	2
CATTTCAATGAGGAACG	39.7109	-8.19594	2.2512	-12.4879	SeuratProject	737	352	2.30665	0	10	10	10	11	12	10
CCATCACGCTCCAAATC	0.210049	16.1591	3.2469	6.19052	SeuratProject	737	514	2.03528	0	2	2	2	0	0	2
TGAGGAGGCTTGGAGAC	-10.4108	19.9937	4.95112	4.87969	SeuratProject	737	483	2.98507	0	2	2	2	0	0	2
TCGATTTTACTGCTCAT	-7.97408	14.3492	4.61337	4.60801	SeuratProject	738	510	2.03252	0	2	2	2	0	0	2
TGAGACTCGACTCTAGA	-8.60103	22.0079	4.5401	5.39696	SeuratProject	738	470	4.20054	0	2	2	2	0	0	2
TTAGTCTATGATTTCCA	-17.2628	13.333	5.04094	3.53077	SeuratProject	738	499	2.30352	0	2	2	2	0	0	2
AAGGAATTACAGTCTGG	-8.69876	16.3898	4.65316	4.91741	SeuratProject	739	493	2.84168	0	2	2	2	0	0	2
CAGATCACGATTACACG	-11.1963	24.7157	5.11855	5.16134	SeuratProject	739	483	2.30041	0	2	2	2	0	0	2
CTCTCGACGAAATGCGG	-1.52747	19.7869	4.19866	5.27602	SeuratProject	739	506	2.43572	0	2	2	2	0	0	2
TACGTCCATGGCCAGTG	-10.0396	15.1734	4.93193	4.48179	SeuratProject	739	495	2.02977	0	2	2	2	0	0	2
TCACACCGCTGGTGTGA	38.4014	-9.67575	2.71162	-12.8633	SeuratProject	739	288	7.30717	0	10	10	10	11	12	10
TCATTACATGGCTCTAT	39.5498	-15.2353	1.60463	-13.3829	SeuratProject	739	422	7.03654	0	10	10	10	11	12	10
TTCATGTGCTGTCGGTC	-13.6601	11.7251	4.64672	4.159	SeuratProject	739	523	1.75913	0	2	2	2	0	0	2
ATCTTCAGCTTGCACTA	-11.5837	19.7388	4.66562	5.36803	SeuratProject	740	513	2.56757	0	2	2	2	0	0	2
CCACTTGATGATTTGCC	-5.78813	18.7134	4.2404	5.40377	SeuratProject	740	517	2.2973	0	2	2	2	0	0	2
GATTGGTTACAGAGTTT	-7.98587	24.3429	4.94483	5.40838	SeuratProject	740	523	2.43243	0	2	2	2	0	0	2
GCTTCACATGTGAGTCA	7.12229	15.308	3.53641	6.14237	SeuratProject	740	457	6.62162	0	3	3	3	18	18	3
GTCTAGAGCTAACAAGT	-7.45146	32.0226	3.53658	13.3019	SeuratProject	740	488	4.05405	0	17	11	26	30	31	26
TTCTGTAATGATTTGCT	-13.4563	15.7838	4.91087	4.07827	SeuratProject	740	522	1.35135	0	2	2	2	0	0	2
AACACACATGCACACCC	-16.5522	13.9667	5.088	3.94027	SeuratProject	741	519	1.34953	0	2	2	2	0	0	2
GCGTTTCCGACGATAGG	39.2309	-10.0259	2.52888	-12.847	SeuratProject	741	460	0.809717	0	10	10	10	11	12	10
TCGACGGATGACGTCGA	6.57248	42.0317	-7.66183	-2.15884	SeuratProject	741	446	4.31849	0	11	15	20	23	24	20
TCGTCCAATGATGGTAC	8.84966	27.1562	-5.75854	-0.328087	SeuratProject	741	456	4.99325	0	11	14	15	16	16	15
TGAGACTATGGAACACT	33.1199	-14.5632	1.63351	-13.7857	SeuratProject	741	278	4.99325	0	10	10	10	11	12	10
AACCTGATACGACCATA	-14.9922	14.4256	5.12968	3.68174	SeuratProject	742	503	1.75202	0	2	2	2	0	0	2
CATTCATATGGCTCTCG	37.9685	-6.04228	2.82916	-12.2053	SeuratProject	742	300	9.29919	0	10	10	10	11	12	10
TGAGACTTACGGCATCG	-20.9093	9.57792	5.18322	2.7639	SeuratProject	742	525	1.48248	0	2	2	2	0	0	2
TGTCCTGTACCACACAA	1.24948	10.0664	0.660269	5.7593	SeuratProject	742	483	0.673854	0	2	2	2	0	7	2
AAAGGATGCTCTGCGAC	-11.8113	16.3487	5.07324	4.48758	SeuratProject	743	502	3.36474	0	2	2	2	0	0	2
AGTAGCTGCTACAGTGG	-13.3485	33.1334	2.00867	14.143	SeuratProject	743	504	1.48048	0	6	11	13	13	15	13
GATCACAATGGTAGCCG	-11.1524	13.9178	4.73838	4.66306	SeuratProject	743	522	1.61507	0	2	2	2	0	0	2
GGTTCTCCGAAACGGTG	-8.12956	24.5307	5.16178	5.25104	SeuratProject	743	485	4.17227	0	2	2	2	0	0	2
GTCAAACTACGTAACAC	-11.2112	13.9078	4.70311	4.48561	SeuratProject	743	505	3.23015	0	2	2	2	0	0	2
TCATGGATACGTGCCTC	-7.12071	14.835	4.40906	5.17242	SeuratProject	743	524	1.48048	0	2	2	2	0	0	2
TGCGGGTCGAGTCGTTA	32.1089	-18.4145	-0.0639613	-14.8352	SeuratProject	743	434	2.28802	0	7	6	5	6	6	5
AGACTCAATGCCAGTAG	-7.79495	15.0294	4.38874	4.76991	SeuratProject	744	531	2.01613	0	2	2	2	0	0	2
ATTGGGTTACTGCATAG	-0.701459	14.9261	3.1866	5.85556	SeuratProject	744	493	4.03226	0	2	2	2	0	0	2
CGAGTGCTACTTTCAGT	-4.09124	24.6152	4.49015	5.56785	SeuratProject	744	501	3.36022	0	2	2	2	0	0	2
CTCCCAATACTCGAAAT	41.5273	-11.6859	2.23667	-12.79	SeuratProject	744	359	8.87097	0	10	10	10	11	12	10
TGCGGGTCGATAGGACG	-9.70698	19.451	4.62998	4.95749	SeuratProject	744	486	4.03226	0	2	2	2	0	0	2
CTTAGGACGATAACCCA	-13.2521	16.8375	-8.01175	-1.95599	SeuratProject	745	512	1.61074	0	2	2	2	0	0	2
TAACACGCGATTCACAG	-15.0886	15.1988	4.82885	4.24159	SeuratProject	745	520	2.55034	0	2	2	2	0	0	2
TTGCATTGCTAACAGGC	-10.4258	17.8524	4.59617	4.90733	SeuratProject	745	520	3.22148	0	2	2	2	0	0	2
ACACCAACGAGTCGCTG	-18.8423	10.3889	5.0389	3.31325	SeuratProject	746	517	2.27882	0	2	2	2	0	0	2
CCTATCGATGAGGGTCT	-27.2754	4.79959	-3.70155	-6.81562	SeuratProject	746	506	4.82574	0	5	5	7	9	9	7
CTCACTGTACATTTCCA	-20.1603	15.3617	5.53435	3.39511	SeuratProject	746	531	1.47453	0	2	2	2	0	0	2
GAGAAATGCTGGTACAG	-14.8556	14.6352	5.05286	4.03967	SeuratProject	746	513	2.41287	0	2	2	2	0	0	2
GCACTAACGACCGCTAG	41.6002	-11.8777	2.32908	-12.6695	SeuratProject	746	383	8.71314	0	10	10	10	11	12	10
TCCATGCTACTAATTCC	38.9605	-5.64945	2.79792	-11.867	SeuratProject	746	268	9.24933	0	10	10	10	11	12	10
ACACGCGGCTACGACTT	-6.59644	22.868	4.75201	5.20074	SeuratProject	747	516	2.81124	0	2	2	2	0	0	2
ATCGGCGCGACCGATCG	-7.49402	32.2822	3.49018	13.3937	SeuratProject	747	476	4.41767	0	17	11	26	30	31	26
ACGATCAGCTCAAGCAG	1.64893	31.0875	-8.04014	-3.84537	SeuratProject	748	498	4.0107	0	12	15	11	25	26	11
AACCATGTACGTTACAA	-10.1655	13.7879	4.83819	4.74895	SeuratProject	749	499	4.6729	0	2	2	2	0	0	2
GAGACTTGCTTACTGAC	-9.76766	21.1256	5.08381	5.10452	SeuratProject	749	491	3.07076	0	2	2	2	0	0	2
TCTAACTTACAAACCCG	-4.05021	20.1333	4.60272	5.79586	SeuratProject	749	513	2.00267	0	2	2	2	0	0	2
ACGGTCGATGTCCCATG	-25.7754	12.7703	5.69996	3.3069	SeuratProject	750	532	1.33333	0	2	2	2	0	0	2
ATCCTATGCTGGTTACT	38.9042	24.1252	5.43194	-15.6235	SeuratProject	750	479	1.06667	0	18	21	22	26	27	22
CCGTAGGGCTCGTGTTA	2.15453	17.1597	2.878	5.86529	SeuratProject	750	500	6.66667	0	2	2	2	0	0	2
CTGTCGTGCTTTGCAGT	-21.4223	11.8233	5.41485	3.20622	SeuratProject	750	522	2.4	0	2	2	2	0	0	2
GCACATACGAATTAGGA	-18.9387	-18.9344	-0.124533	-8.13564	SeuratProject	750	434	9.2	0	0	0	0	2	1	0
GCGGATCCGATCTTCGC	39.3125	-13.6671	1.89101	-13.3145	SeuratProject	750	382	2.66667	0	10	10	10	11	12	10
TCATGCCGCTTTCACTT	-4.76365	22.6008	4.91844	5.59797	SeuratProject	750	508	2	0	2	2	2	0	0	2
TCGAACACGATAACTCG	38.9409	17.7244	7.99943	-11.1014	SeuratProject	750	551	6.26667	0	9	8	8	10	10	8
TGAATGCGCTGAATTCC	10.6357	24.5196	-3.61585	0.632817	SeuratProject	750	499	1.73333	0	4	4	4	1	3	4
TTCCAATATGACCATAA	-15.1841	15.6825	4.96243	4.1623	SeuratProject	750	532	2.93333	0	2	2	2	0	0	2
TTGTTCACGACTTGAAC	-23.9808	29.4962	-1.03799	14.6073	SeuratProject	750	485	2	0	6	9	9	12	11	9
ACGATCATACCATACTT	-6.69537	17.7456	4.25608	5.61078	SeuratProject	751	500	2.52996	0	2	2	2	0	0	2
TAAGTCGTACGTTAAAC	6.80275	42.3366	-7.68291	-2.14488	SeuratProject	751	430	1.06525	0	11	15	20	23	24	20
TACCTCGGCTTGACTCA	-9.82658	20.0525	4.78923	5.00103	SeuratProject	751	528	1.73103	0	2	2	2	0	0	2
TGCAGTAATGCGCACTT	39.8963	-16.3402	1.31022	-13.2922	SeuratProject	751	420	9.05459	0	10	10	10	11	12	10
AAACGCTTACGGTCGAC	-5.16235	17.2973	4.30948	5.2281	SeuratProject	752	493	4.3883	0	2	2	2	0	0	2
ATTCTTGATGGGCTTCC	-7.35865	21.9396	4.72174	5.1162	SeuratProject	752	525	2.12766	0	2	2	2	0	0	2
CACTAAGGCTCAAGCAG	43.2272	-13.3081	1.91129	-12.7104	SeuratProject	752	338	6.11702	0	10	10	10	11	12	10
TGCTCCATACAAGCCTG	-12.1586	13.357	4.4411	4.21138	SeuratProject	752	514	1.59574	0	2	2	2	0	0	2
ATACTTCATGTGCAGCG	-3.99743	21.4717	4.29611	5.50129	SeuratProject	753	528	1.59363	0	2	2	2	0	0	2
GTGTGGCGCTAGCGCCT	39.5212	17.0486	7.72839	-11.2689	SeuratProject	753	486	0	0	9	8	8	10	10	8
TAGGTACATGCGAGTAC	-7.13201	31.9379	3.48427	13.2241	SeuratProject	753	484	1.59363	0	17	11	26	30	31	26
TGGAACTATGCTTCTAA	-4.99371	23.4548	5.05847	5.53678	SeuratProject	753	529	1.99203	0	2	2	2	0	0	2
ACACTGAATGACGATAC	-7.19712	14.3716	4.65019	4.95791	SeuratProject	754	527	1.98939	0	2	2	2	0	0	2
ACCGTTCGCTCCAGCTG	-15.3791	10.1527	5.18045	4.15893	SeuratProject	754	513	2.51989	0	2	2	2	0	0	2
ACCTGAAGCTACTCAAC	-13.3937	14.2049	5.05494	4.20707	SeuratProject	754	521	2.25464	0	2	2	2	0	0	2
AGATGAAGCTAGCAATA	-17.7086	14.7641	5.5877	3.76999	SeuratProject	754	537	3.44828	0	2	2	2	0	0	2
CGATGCGGCTGCGTAGA	2.4723	16.3465	3.12562	5.57763	SeuratProject	754	483	3.44828	0	2	2	2	0	0	2
CTCAGAACGATCATCGA	-19.4612	11.2689	5.12183	3.6051	SeuratProject	754	510	2.65252	0	2	2	2	0	0	2
TCATGGATACCAGCAGT	-4.98847	12.6121	4.665	5.25159	SeuratProject	754	512	1.19363	0	2	2	2	0	0	2
TTACAGGTACCACACAG	-12.5878	19.2417	5.05889	4.76215	SeuratProject	754	502	2.65252	0	2	2	2	0	0	2
AACCATGATGGTTCTAT	38.755	-13.0128	1.72543	-13.2892	SeuratProject	755	349	5.82781	0	10	10	10	11	12	10
GGTGGCTATGCATCTGC	-18.1445	12.741	5.11163	3.66908	SeuratProject	755	558	0.927152	0	2	2	2	0	0	2
GGAGCAAATGAGAAGGT	-20.2461	9.91443	5.0832	2.9852	SeuratProject	756	516	3.30688	0	2	2	2	0	0	2
TACGCTCATGGGCAGTC	41.8438	-11.0953	2.22425	-12.7055	SeuratProject	756	424	0.793651	0	10	10	10	11	12	10
TCTGCCAGCTTGTGCCG	-10.6885	15.2976	4.54952	4.51209	SeuratProject	756	525	2.24868	0	2	2	2	0	0	2
TGCTGAATACAGGGTGG	-2.75216	21.2456	5.11479	5.19131	SeuratProject	756	519	3.7037	0	2	2	2	0	0	2
TGGTTAGATGATAGTGT	-10.5767	20.0057	4.78853	4.64769	SeuratProject	756	523	2.51323	0	2	2	2	0	0	2
TCTTGCGCGATCCGCAG	-6.52346	17.1516	3.99179	5.44385	SeuratProject	757	520	2.11361	0	2	2	2	0	0	2
TGCTTGCTACTGCATAG	-12.8826	15.525	5.21978	4.15462	SeuratProject	757	520	2.37781	0	2	2	2	0	0	2
AAACCCATACTCAATCC	-6.7466	21.6765	4.8471	5.73417	SeuratProject	758	512	2.5066	0	2	2	2	0	0	2
ATCCTATTACTATGACA	-7.58085	14.2154	4.82034	4.67111	SeuratProject	758	523	2.77045	0	2	2	2	0	0	2
CCACGAGGCTATTAAGG	-18.8938	11.0957	5.25723	3.52996	SeuratProject	758	533	3.69393	0	2	2	2	0	0	2
CTCGAGGTACCTAACAG	40.3813	-8.54973	2.72649	-12.357	SeuratProject	758	366	4.08971	0	10	10	10	11	12	10
GGCTTGGTACAGCCCAG	39.2341	-13.3894	2.01065	-13.3908	SeuratProject	758	333	7.38786	0	10	10	10	11	12	10
TTACAGGATGGACCCAA	-15.5388	11.6582	5.07996	4.10967	SeuratProject	758	522	2.5066	0	2	2	2	0	0	2
AAAGTGACGAGGTACAG	-20.8325	12.3977	5.5104	3.37524	SeuratProject	759	516	2.37154	0	2	2	2	0	0	2
AGGACGATACTAATACG	-4.69958	36.9668	9.98024	-3.31268	SeuratProject	759	420	2.23979	0	17	11	24	28	29	24
GGGTCTGTACAGCTTGA	-11.0627	12.8755	4.32975	4.4616	SeuratProject	759	532	2.23979	0	2	2	2	0	0	2
TCAGTGATACATTTGCC	-8.35467	14.6963	4.53031	4.76231	SeuratProject	759	520	2.23979	0	2	2	2	0	0	2
TTAATCCCGATCCGCAG	-10.4843	21.3119	5.02922	5.07959	SeuratProject	759	505	1.05402	0	2	2	2	0	0	2
AAACCCAGCTGTTACCA	-14.0193	21.9022	5.1078	4.58041	SeuratProject	760	536	3.15789	0	2	2	2	0	0	2
CATGGATCGATGCGTAT	-15.2175	18.2348	5.05222	4.42887	SeuratProject	760	500	4.34211	0	2	2	2	0	0	2
CCGTTCACGACCGCAGT	-4.6367	15.1484	4.0815	4.70939	SeuratProject	760	538	1.84211	0	2	2	2	0	0	2
CGAATTGGCTGGCTGAA	-15.98	10.0685	4.85525	3.76894	SeuratProject	760	538	1.84211	0	2	2	2	0	0	2
GACCAATCGATCATCGA	-14.5467	13.9939	5.17732	4.12362	SeuratProject	760	499	2.89474	0	2	2	2	0	0	2
CTACAGATACGTCAGAT	-18.2855	14.4072	5.45014	3.57948	SeuratProject	761	531	1.18265	0	2	2	2	0	0	2
GGGAGTACGACGTGTGC	38.1972	17.4749	8.4685	-10.9451	SeuratProject	761	493	3.54796	0	9	8	8	10	10	8
AGATGAACGAGGCATTT	-26.0244	-17.1663	-1.78861	-8.20531	SeuratProject	762	435	1.44357	0	5	5	7	9	9	7
CCCAACTGCTGAGCTCC	-2.60057	21.0451	4.69684	5.14706	SeuratProject	762	498	2.3622	0	2	2	2	0	0	2
GACAGCCTACTCTCCGA	-9.03797	16.9436	4.48889	4.62513	SeuratProject	762	535	2.3622	0	2	2	2	0	0	2
TATGTTCATGCAGCACG	-17.0725	16.3637	5.42931	4.25374	SeuratProject	762	529	2.49344	0	2	2	2	0	0	2
TTGAACGTACGGCATAT	-26.6534	-19.0787	-2.0832	-7.52555	SeuratProject	762	486	2.09974	0	5	5	7	9	9	7
AACAAAGATGACTACGA	-26.2227	-17.1938	-1.91856	-8.27358	SeuratProject	763	430	1.17955	0	5	5	7	9	9	7
ATCCCTGTACTAAGGGA	-5.23767	15.235	4.32915	4.98705	SeuratProject	763	530	2.49017	0	2	2	2	0	0	2
ATTTACCATGAGCCCAA	-11.5291	37.9814	3.02008	14.5513	SeuratProject	763	368	1.83486	0	6	11	13	13	15	13
TAACTTCATGTAGTGAC	-11.7852	17.0112	4.81816	4.36414	SeuratProject	763	527	2.09699	0	2	2	2	0	0	2
TCTCTGGTACTGGCAGT	-5.90979	18.3996	3.86335	5.85267	SeuratProject	763	508	2.62123	0	2	2	2	0	0	2
CACTGGGGCTCGATGCC	-6.75624	12.7089	4.55891	4.90239	SeuratProject	764	528	2.87958	0	2	2	2	0	0	2
CTCAGTCCGATCAAGTC	4.77438	13.8639	2.73519	6.17816	SeuratProject	764	457	1.04712	0	3	3	3	18	18	3
GTCATTTGCTCAGTCGC	-15.0931	15.9134	5.13231	3.8237	SeuratProject	764	529	1.57068	0	2	2	2	0	0	2
TTTGACTCGATGGGTCC	42.1661	-10.068	2.35581	-12.5343	SeuratProject	764	377	3.27225	0	10	10	10	11	12	10
CATGCGGATGCGCACTT	-14.5318	-20.7671	2.1572	-5.56074	SeuratProject	765	437	9.6732	0	0	0	0	2	1	0
TACTTCACGAGGTTACT	-14.9747	15.0291	4.81343	3.92733	SeuratProject	765	513	2.22222	0	2	2	2	0	0	2
TTCAGGAGCTCTGCGAC	-14.7368	15.8352	4.9784	4.55526	SeuratProject	765	495	3.79085	0	2	2	2	0	0	2
TTGCTGCCGACAGATTC	31.3994	-17.9373	-0.386417	-15.3006	SeuratProject	765	487	8.49673	0	7	6	5	6	6	5
CGTCCATGCTGCTTCCT	-14.8604	-20.2716	2.08353	-5.52427	SeuratProject	766	477	1.56658	0	0	0	0	2	1	0
GAAGTAACGAACAGTCT	-9.94764	20.3631	4.86954	5.15455	SeuratProject	766	503	2.34987	0	2	2	2	0	0	2
TTCTAACGCTCCAAAGG	-16.6387	13.3218	5.23698	3.8573	SeuratProject	766	530	1.95822	0	2	2	2	0	0	2
TTGGGATTACATTTCGT	2.71195	17.4805	2.97175	5.64557	SeuratProject	766	488	3.5248	0	2	2	2	0	0	2
ATCAGGTATGGCCATAA	-12.6614	11.9002	4.70193	4.06155	SeuratProject	767	526	2.21643	0	2	2	2	0	0	2
CTACTATATGATCACCC	-10.0802	13.4455	5.22046	4.93898	SeuratProject	767	535	2.08605	0	2	2	2	0	0	2
CTTACCGGCTCTACATG	-23.9086	29.3847	-1.05602	14.5999	SeuratProject	767	527	1.95567	0	6	9	9	12	11	9
GTTCTATGCTTACAGAA	-14.6993	23.9773	5.33753	5.26144	SeuratProject	767	522	2.47718	0	2	2	2	0	0	2
CGTTGGGCGATCTCAGA	-7.32139	32.0269	3.5454	13.2714	SeuratProject	768	506	2.21354	0	17	11	26	30	31	26
TCAGCAAATGTGAGGTC	39.7885	-8.09961	2.46477	-12.5005	SeuratProject	768	402	1.43229	0	10	10	10	11	12	10
TGTTTGTGCTTATCGGT	-9.8713	13.1348	3.05626	7.35406	SeuratProject	768	524	1.95312	0	2	2	2	0	0	2
TTACCATGCTACGACTT	-5.36661	21.0835	4.41818	5.72575	SeuratProject	768	531	2.86458	0	2	2	2	0	0	2
AACCATGCGAGAGAACC	-10.7239	14.7446	4.65183	3.99249	SeuratProject	769	534	1.95059	0	2	2	2	0	0	2
ATTGTTCATGTGCTCAT	-2.45435	14.9621	4.07169	5.26246	SeuratProject	769	519	2.60078	0	2	2	2	0	0	2
CCTAAGACGACTCTAGA	-6.60928	12.5516	4.4218	4.9271	SeuratProject	769	534	1.30039	0	2	2	2	0	0	2
GAGTGTTGCTACTCATG	-26.6813	-18.3685	-2.37797	-7.86145	SeuratProject	769	502	1.56047	0	5	5	7	9	9	7
GTTACGATACAGTCTGG	-10.2762	22.118	4.52987	4.93865	SeuratProject	769	520	3.64109	0	2	2	2	0	0	2
ACTATGGCGATTAAGCC	-11.4698	17.4683	4.52683	4.76146	SeuratProject	770	520	2.98701	0	2	2	2	0	0	2
CCAATTTATGATTCGAA	-20.0345	-1.76769	1.31341	3.18014	SeuratProject	770	515	1.16883	0	8	7	6	8	8	6
GTACAACCGACTTGAAC	-5.35254	22.51	5.08606	5.51611	SeuratProject	770	510	2.33766	0	2	2	2	0	0	2
GTATTTCTACCGGACGT	-13.7518	11.6095	4.64418	3.92753	SeuratProject	770	507	2.72727	0	2	2	2	0	0	2
ATCGTAGTACTCTTGCG	-13.2236	13.2687	4.8552	3.82821	SeuratProject	771	529	2.20493	0	2	2	2	0	0	2
CCCAACTTACCGTAGTA	-3.03711	12.9476	3.82644	5.74621	SeuratProject	771	511	2.07523	0	2	2	2	0	0	2
TCCGGGACGATGCAGCC	-18.1906	9.05866	5.12553	3.59058	SeuratProject	772	526	1.42487	0	2	2	2	0	0	2
TTCCTTCCGATCTTTCA	1.31121	27.9007	2.3496	-12.993	SeuratProject	772	586	0.647668	0	12	15	11	25	26	11
GTGAGGACGAACGGGAT	-13.4384	11.3346	4.76151	4.25915	SeuratProject	773	540	2.45796	0	2	2	2	0	0	2
GTTGCTCGCTGTACGCC	-5.86382	23.8595	5.03736	5.5909	SeuratProject	773	535	1.94049	0	2	2	2	0	0	2
TGTAACGGCTGCGTCGT	-44.4224	-3.77545	-6.84073	-11.6895	SeuratProject	773	433	1.29366	0	13	22	23	27	28	23
GAACTGTGCTTGACTTG	-8.49342	21.4602	5.19119	5.13302	SeuratProject	774	506	3.35917	0	2	2	2	0	0	2
CCCTCAAGCTTCAAGGG	-3.59132	14.1181	3.49284	5.58465	SeuratProject	775	554	2.06452	0	2	2	2	0	0	2
GAATAGATACGGTCGGT	-16.9779	17.1434	5.3654	4.37529	SeuratProject	775	515	2.96774	0	2	2	2	0	0	2
GGAGGATATGGCAGTCG	-1.63769	15.6246	3.54386	5.45845	SeuratProject	775	501	4.64516	0	2	2	2	0	0	2
TCCTTCTCGAGCTTCCT	3.25618	15.4389	1.80125	5.41105	SeuratProject	775	626	0.129032	0	2	2	2	0	0	2
TGTCCCAATGCTGTAAG	7.84832	15.0938	3.36381	6.55963	SeuratProject	775	521	0	0	3	3	3	18	18	3
TGTTCATGCTAGGACCA	-14.7382	12.1625	5.14706	3.948	SeuratProject	775	534	1.93548	0	2	2	2	0	0	2
ACTGTCCTACGAAAGTG	-19.4848	10.9981	5.17654	3.32082	SeuratProject	776	503	2.57732	0	2	2	2	0	0	2
TATCTGTGCTTGACTCA	0.977722	29.8087	-8.20254	-4.01063	SeuratProject	776	499	4.51031	0	12	15	11	25	26	11
TCCTGCAGCTCGCCTAG	38.6676	-11.9806	2.20702	-13.3146	SeuratProject	776	288	8.50515	0	10	10	10	11	12	10
TGAGGGACGATTACCAG	-8.92261	21.1081	4.46594	5.54904	SeuratProject	776	525	2.44845	0	2	2	2	0	0	2
TTCATTGATGTCTTCGA	-9.6339	12.563	4.47975	5.13656	SeuratProject	776	540	1.54639	0	2	2	2	0	0	2
GTTGCGGGCTGAGGACT	-12.0654	22.728	4.77937	4.62374	SeuratProject	777	521	3.0888	0	2	2	2	0	0	2
TCGATTTGCTGCCTTTC	40.3867	-6.37493	2.88388	-12.0731	SeuratProject	777	274	8.23681	0	10	10	10	11	12	10
TTCTGTATACGCTCTCA	-14.9987	14.682	5.00712	3.61207	SeuratProject	777	552	2.9601	0	2	2	2	0	0	2
GATGCTAGCTGACCGTC	-17.6078	9.31104	4.90339	3.42442	SeuratProject	778	536	2.69923	0	2	2	2	0	0	2
CAGTTAGCGAACGGCTC	-10.0623	12.995	4.86176	4.59503	SeuratProject	779	553	2.05392	0	2	2	2	0	0	2
CTTCCGACGAGTTACCA	-3.32201	23.3894	4.70243	5.44966	SeuratProject	779	498	3.20924	0	2	2	2	0	0	2
GATGACTCGATGCAGCC	-14.9123	12.3319	4.93881	4.13245	SeuratProject	779	544	2.9525	0	2	2	2	0	0	2
TGCTGAATACCTGTACC	-9.0713	13.7176	5.17325	4.71147	SeuratProject	779	549	2.43902	0	2	2	2	0	0	2
AGACACTATGTCTTCGA	39.7072	-12.4532	2.0589	-13.1142	SeuratProject	780	336	6.02564	0	10	10	10	11	12	10
CAATTTCATGCAGCAGT	-15.3807	10.3431	5.0488	3.72159	SeuratProject	780	545	1.28205	0	2	2	2	0	0	2
CGAGTGCCGAGAATTCC	-15.2993	13.7551	5.01244	3.90993	SeuratProject	780	541	1.66667	0	2	2	2	0	0	2
TGTTGAGATGGAAGTAG	-54.7442	-5.82714	-7.44273	-13.8816	SeuratProject	780	440	3.46154	0	13	19	19	22	23	19
GCCGATGGCTTGCGTAT	-8.67199	24.1916	4.72292	5.02641	SeuratProject	781	549	2.68886	0	2	2	2	0	0	2
GTCCCATATGAAGCGCT	-24.3614	27.5489	-2.22054	14.739	SeuratProject	781	481	1.15237	0	6	9	9	12	11	9
TCTGTCGGCTACAGTCT	32.1374	-15.7957	0.424469	-14.7281	SeuratProject	781	509	1.66453	0	7	6	5	6	6	5
CTACATTCGAACTGGTT	-17.3648	17.5358	5.22156	4.08144	SeuratProject	782	535	2.17391	0	2	2	2	0	0	2
CTGGCAGTACTGAGGTT	38.4733	-8.61952	2.92206	-12.3508	SeuratProject	782	326	8.31202	0	10	10	10	11	12	10
TCATCCGGCTATTAAGG	-19.2406	9.16786	5.28565	3.02401	SeuratProject	782	527	1.40665	0	2	2	2	0	0	2
TTGTTGTATGCGAGTCA	-4.35367	21.7452	4.49768	5.43991	SeuratProject	782	534	2.68542	0	2	2	2	0	0	2
GAATCGTGCTCAACGCC	-16.5554	13.1753	5.17455	3.72941	SeuratProject	783	529	2.17114	0	2	2	2	0	0	2
TCACTCGCGACACGGAA	-10.2031	20.1272	4.83711	4.9896	SeuratProject	783	542	2.04342	0	2	2	2	0	0	2
AGATGCTTACTTACTCG	-8.43643	25.2779	5.24893	5.13669	SeuratProject	784	549	2.29592	0	2	2	2	0	0	2
GGAGATGATGACCAGCA	-7.16138	13.2193	4.60256	4.96943	SeuratProject	784	529	2.93367	0	2	2	2	0	0	2
TGGGATTGCTATTTCCT	-4.84288	15.7206	4.31218	4.95127	SeuratProject	784	565	2.16837	0	2	2	2	0	0	2
CAAGCTATACGGTCTGG	-12.1127	16.3854	4.65179	4.61335	SeuratProject	785	552	1.65605	0	2	2	2	0	0	2
TTCACGCCGATGGAGAC	-18.2389	9.57274	4.99029	3.18404	SeuratProject	786	551	1.39949	0	2	2	2	0	0	2
GAGTGTTTACATCACCC	-8.72321	14.9285	4.64489	4.83055	SeuratProject	787	522	2.28717	0	2	2	2	0	0	2
TCCTCTTCGACCGCTAG	-15.1326	12.9124	4.8854	3.86285	SeuratProject	787	536	2.1601	0	2	2	2	0	0	2
TCTCAGCGCTCTGCCTT	-2.79411	13.5902	3.60426	5.27342	SeuratProject	787	531	1.90597	0	2	2	2	0	0	2
AGTCACAGCTGCTCTGG	-4.93287	24.6979	5.0269	5.52872	SeuratProject	788	538	2.79188	0	2	2	2	0	0	2
CTGCAGGGCTACGGTAG	30.5004	-19.092	-0.0130968	-15.0664	SeuratProject	788	477	1.14213	0	7	6	5	6	6	5
CTGCATCCGATAGCTGT	-4.42873	23.7108	4.58639	5.63191	SeuratProject	788	538	2.79188	0	2	2	2	0	0	2
GTCATTTTACGCGTGCA	-8.2078	10.7521	4.61706	3.87817	SeuratProject	788	545	2.66497	0	2	2	2	0	0	2
GTTCGCTGCTCCAAAGG	-19.3385	9.99884	5.10215	2.89327	SeuratProject	788	576	1.64975	0	2	2	2	0	0	2
GTTGCTCTACGTCATTC	-4.79587	21.3258	5.00034	5.522	SeuratProject	788	552	2.03046	0	2	2	2	0	0	2
TATTGCTATGTCTTCCC	39.7818	-15.5426	1.4338	-13.3683	SeuratProject	788	414	3.17259	0	10	10	10	11	12	10
TTCACCGATGGCCTTCG	39.4205	17.5541	7.91759	-10.957	SeuratProject	788	479	0.507614	0	9	8	8	10	10	8
ACAAGCTCGAGCATTGT	-11.9491	17.4282	4.66009	4.92114	SeuratProject	789	520	2.02788	0	2	2	2	0	0	2
CGTGATACGACCGTGGT	10.3667	24.8165	-3.96715	0.974956	SeuratProject	789	504	5.32319	0	4	4	4	1	3	4
TCATCCGATGTCTTGGT	39.162	-5.39961	2.85761	-11.7248	SeuratProject	789	208	1.7744	0	10	10	10	11	12	10
TCTTTGATACCGAAGGA	40.8672	-13.172	1.87864	-13.0308	SeuratProject	789	495	1.39417	0	10	10	10	11	12	10
TGTGGCGATGCACGTCT	32.6482	-15.3323	0.579324	-14.624	SeuratProject	789	418	3.67554	0	7	6	5	6	6	5
CGTAGTACGATGTGGAG	-10.5071	20.0909	5.0034	4.83213	SeuratProject	790	508	2.27848	0	2	2	2	0	0	2
CTACATTTACCTAGCCT	-2.55999	13.2313	-4.01399	0.850458	SeuratProject	790	553	2.53165	0	2	2	2	0	0	2
CACAGGCGCTTGACTGT	-14.7889	20.9344	5.40232	4.69499	SeuratProject	791	548	2.65487	0	2	2	2	0	0	2
TACCTCGCGATTCAGAC	39.1315	-9.11464	2.73522	-12.5769	SeuratProject	791	265	3.53982	0	10	10	10	11	12	10
GCATCGGCGATATCTGG	12.4502	13.8218	3.03696	8.18534	SeuratProject	792	544	1.38889	0	3	3	3	18	18	3
GTTACCCGCTGATTAGA	-6.53535	18.5636	4.78727	5.48022	SeuratProject	792	524	2.52525	0	2	2	2	0	0	2
TCTCTGGATGGGCTTCC	10.1141	26.7171	-4.78242	0.17647	SeuratProject	792	480	0.378788	0	4	4	4	1	3	4
TGTTCATGCTGAATTCC	-5.95062	15.7509	4.26131	4.87755	SeuratProject	792	547	2.27273	0	2	2	2	0	0	2
CCTCAGTCGAGCGTGAA	38.8423	23.9607	5.53892	-15.667	SeuratProject	793	467	0.252207	0	9	8	8	10	10	8
GCCAGCAATGATGCATG	-20.7041	13.0467	5.4007	3.15626	SeuratProject	793	567	1.89155	0	2	2	2	0	0	2
TGTCCTGATGTACGGTA	-6.60526	14.2004	4.40835	4.80233	SeuratProject	793	554	1.26103	0	2	2	2	0	0	2
AGACCCGTACCTCCACG	42.3351	-9.52848	2.50494	-12.5675	SeuratProject	794	352	8.81612	0	10	10	10	11	12	10
CGAGTTACGAACGAGCA	-6.11357	22.1696	5.09829	5.34929	SeuratProject	794	534	2.89673	0	2	2	2	0	0	2
CTATAGGGCTTAGCTGT	7.50988	15.2202	3.39069	6.43784	SeuratProject	794	482	0.377834	0	3	3	3	18	18	3
TGTTACTCGAGCCTGCA	38.5741	-8.93092	2.6741	-12.5226	SeuratProject	794	368	2.01511	0	10	10	10	11	12	10
CACGGGTTACGATCACG	-3.7638	12.5789	3.61165	4.90528	SeuratProject	795	536	3.01887	0	2	2	2	0	0	2
ACCACAACGAGGTTACT	40.801	-11.9398	2.37776	-12.925	SeuratProject	797	337	3.51317	0	10	10	10	11	12	10
ATATCCTATGGGCATCG	-13.2818	32.792	1.98201	14.0779	SeuratProject	797	504	0.878294	0	6	11	13	13	15	13
TGTCCTGGCTCTGCGCA	30.6644	-16.6898	-0.0841319	-15.5119	SeuratProject	797	483	1.12923	0	7	6	5	6	6	5
AACAACCGCTCTCAAGT	13.9339	13.9181	3.06301	8.63619	SeuratProject	798	501	0	0	3	3	3	4	4	3
GGAAGTGTACCGGACAT	39.6623	-10.1026	2.6583	-12.6419	SeuratProject	798	421	0.250627	0	10	10	10	11	12	10
TAACACGCGAAGTTAGA	-7.75955	16.1632	4.41467	4.95741	SeuratProject	798	538	3.25815	0	2	2	2	0	0	2
TCTTTGACGAGATACAA	-18.1028	14.913	5.45865	3.73044	SeuratProject	798	512	1.50376	0	2	2	2	0	0	2
TGTTCATCGAGGCTGAA	-15.473	14.1095	5.15571	4.08909	SeuratProject	798	550	2.50627	0	2	2	2	0	0	2
TCTCTGGCGACACAGCC	-12.2166	15.6959	4.90206	4.43836	SeuratProject	799	548	3.25407	0	2	2	2	0	0	2
TGCACGGTACTCCCATG	-15.1497	22.4725	5.02599	4.01093	SeuratProject	799	533	1.62703	0	2	2	2	0	0	2
AGGAATATACGTCATTC	-12.3596	13.1315	4.50601	3.97502	SeuratProject	800	552	2.75	0	2	2	2	0	0	2
CCCTAACTACCACGTGG	-4.65746	37.3374	9.92825	-3.24805	SeuratProject	800	451	1.625	0	17	11	24	28	29	24
GAAACCTTACCTGTACT	41.4047	-7.89843	2.53564	-12.367	SeuratProject	800	323	5.875	0	10	10	10	11	12	10
TATACCTGCTTTGCAGT	-14.2443	8.98177	4.83944	4.16323	SeuratProject	800	516	2	0	2	2	2	0	0	2
TGATTCTCGAACAATAG	-4.58078	22.1246	5.00516	5.57926	SeuratProject	800	545	1.75	0	2	2	2	0	0	2
AGAGCAGATGGCTCTCA	-4.2183	17.563	4.26742	5.65489	SeuratProject	801	542	4.74407	0	2	2	2	0	0	2
CATCCCAATGTGGCCAG	-55.3723	-5.43772	-7.46848	-13.8833	SeuratProject	801	481	1.87266	0	13	19	19	22	23	19
CTCCATGGCTTACGGAG	-13.6735	21.4071	5.22889	4.663	SeuratProject	801	534	3.49563	0	2	2	2	0	0	2
AGTTCGATACCCGAGTG	-26.5183	-16.3812	-2.03173	-8.69313	SeuratProject	802	511	1.74564	0	5	5	7	9	9	7
CCACAAAGCTGAGTTTC	-8.784	16.1537	4.71095	4.51565	SeuratProject	802	549	2.49377	0	2	2	2	0	0	2
CCTTGTGATGAGCCGAT	-9.29902	21.4678	4.9786	5.15033	SeuratProject	802	543	2.24439	0	2	2	2	0	0	2
GCCTGTTATGTATGATG	-14.0894	11.0769	5.1065	3.7707	SeuratProject	802	576	1.74564	0	2	2	2	0	0	2
TGATGGTATGTCATCCA	-13.466	34.0569	1.923	14.2876	SeuratProject	802	510	2.24439	0	6	11	13	13	15	13
AATGCCAATGGTTACAA	2.18483	31.0851	-7.91202	-2.46762	SeuratProject	803	541	2.98879	0	12	15	11	25	26	11
TGGTAGTATGAGATCGC	39.8857	-11.0089	2.44335	-12.8845	SeuratProject	803	361	5.85305	0	10	10	10	11	12	10
AGGAAATCGATATCTCT	-15.6366	13.604	5.0324	3.80222	SeuratProject	804	542	1.24378	0	2	2	2	0	0	2
GAGAGGTGCTTTGCCGG	-23.8151	28.7367	-1.15538	14.5654	SeuratProject	804	529	3.73134	0	6	9	9	12	11	9
TCATGTTTACTCTCCTC	15.6173	13.1202	3.0681	9.25472	SeuratProject	805	560	3.47826	0	3	3	3	4	4	3
TGACCCTTACGTAGCAC	-16.2901	10.1477	5.06667	3.5416	SeuratProject	805	546	2.73292	0	2	2	2	0	0	2
TGTGGCGATGTCTTGGT	7.86029	15.2778	3.41929	6.62201	SeuratProject	805	514	0.993789	0	3	3	3	18	18	3
ACAAGCTTACATGGGCT	-9.1527	23.0662	4.80504	5.21032	SeuratProject	807	548	4.46097	0	2	2	2	0	0	2
ACGTACATACCCTCTTC	-13.3713	33.0828	1.97286	14.1564	SeuratProject	807	548	1.23916	0	6	11	13	13	15	13
TCCGATCGCTCAGTCGC	-6.99173	13.0217	4.57752	4.86824	SeuratProject	807	526	3.71747	0	2	2	2	0	0	2
AACAACCTACGTTAAAC	40.2639	-6.03082	2.77069	-11.9983	SeuratProject	808	324	2.84653	0	10	10	10	11	12	10
AGCGATTTACGACCATA	-8.37835	-20.8621	2.28523	-3.69367	SeuratProject	808	522	0.742574	0	0	0	0	2	1	0
CGGGTCAATGATTCGAA	-22.8155	9.32329	5.35108	2.75723	SeuratProject	808	558	2.59901	0	2	2	2	0	0	2
GTGGGAAATGATAACGT	-22.8569	9.24058	5.34523	2.73142	SeuratProject	808	562	1.60891	0	2	2	2	0	0	2
TCGCACTATGAACTGAC	0.934063	48.8792	-9.31506	-0.418514	SeuratProject	808	560	0.990099	0	11	14	15	16	16	15
TCGCTTGGCTCGAATTC	-6.02263	17.5768	4.4605	5.45581	SeuratProject	808	555	1.73267	0	2	2	2	0	0	2
TCTTCCTTACTGGTTGA	41.1027	-9.1684	2.59323	-12.4813	SeuratProject	808	325	1.23762	0	10	10	10	11	12	10
CTACCTGCGAGAGGACT	-10.5109	19.8976	4.76591	4.74245	SeuratProject	809	542	2.22497	0	2	2	2	0	0	2
GGCTTGGTACTCTCCGA	-17.5045	10.7073	5.00285	3.44715	SeuratProject	809	549	2.22497	0	2	2	2	0	0	2
CATAGACATGAATGCAC	-21.1894	13.7749	5.59172	2.82779	SeuratProject	810	542	1.60494	0	2	2	2	0	0	2
GCCATGGCGATGGGTCC	-29.5869	-7.1061	-0.335237	-9.81684	SeuratProject	810	468	1.85185	0	5	5	14	15	14	14
GCCCAGATACCTGACCC	-7.52797	32.4645	3.39735	13.5544	SeuratProject	810	543	2.22222	0	17	11	26	30	31	26
CTCCGATATGCAGCACG	-8.30006	25.5452	4.87812	5.44721	SeuratProject	811	545	2.5894	0	2	2	2	0	0	2
GGAATGGCGAGTTGAGG	39.1643	-5.40547	2.86637	-11.8387	SeuratProject	811	400	7.27497	0	10	10	10	11	12	10
GTCATTTGCTATTAGGA	-22.1411	13.1913	5.48543	3.165	SeuratProject	811	554	1.60296	0	2	2	2	0	0	2
TATTTCGCGAACGGGAT	-4.85159	14.5798	4.0175	5.15077	SeuratProject	811	533	5.05549	0	2	2	2	0	0	2
AGTACCAATGAGCCATG	-14.3369	19.3693	5.28845	4.63335	SeuratProject	812	556	2.21675	0	2	2	2	0	0	2
ATCCACCATGAGGTAAA	40.3095	14.0028	7.96739	-11.2752	SeuratProject	812	617	0.492611	0	9	8	8	10	10	8
CGAGGCTGCTCCAAATC	40.6978	-11.3407	2.43464	-12.8902	SeuratProject	812	349	2.70936	0	10	10	10	11	12	10
CGGTCAGTACAAGTCAT	-19.9339	14.5481	5.54131	3.29272	SeuratProject	812	536	2.46305	0	2	2	2	0	0	2
AAAGGGCGCTTCGGTAT	-17.4664	16.7967	5.47582	3.94574	SeuratProject	813	536	3.07503	0	2	2	2	0	0	2
ACTTTGTTACGATCACG	-13.4731	18.9783	5.15728	4.74043	SeuratProject	813	547	1.84502	0	2	2	2	0	0	2
AGGGCTCCGACCGACGT	7.39512	15.2896	3.5451	6.27294	SeuratProject	813	488	0.246002	0	3	3	3	18	18	3
CCTCAGTTACTTACTCG	-25.557	-34.7941	-7.9658	4.41245	SeuratProject	813	545	2.46002	0	0	20	21	24	25	21
GCCTGTTTACTTTCAGT	-9.25671	14.5113	4.8695	4.9093	SeuratProject	813	545	2.70603	0	2	2	2	0	0	2
TCTGGCTGCTGGCATGA	38.5319	-7.74959	2.77309	-12.3845	SeuratProject	813	296	6.15006	0	10	10	10	11	12	10
TGGAGGACGATGTGCCG	-17.6913	12.2991	4.99199	3.6355	SeuratProject	813	555	3.81304	0	2	2	2	0	0	2
AACCATGTACCCATAAG	10.8079	14.8862	3.15368	7.74888	SeuratProject	814	519	3.80835	0	3	3	3	18	18	3
ATGCGATCGAGAATTAG	-22.7023	14.0802	5.50733	3.08283	SeuratProject	814	558	2.9484	0	2	2	2	0	0	2
CAAGACTCGACTGCCTT	1.33206	21.2959	3.80608	5.26149	SeuratProject	815	439	1.10429	0	2	2	2	0	0	2
CCATAAGGCTTCATCGA	-7.3503	32.0719	3.52884	13.3075	SeuratProject	815	529	0.981595	0	17	11	26	30	31	26
CGAATTGGCTCTATGAC	-25.441	28.9336	-1.78116	14.9279	SeuratProject	815	459	5.39877	0	6	9	9	12	11	9
TACTTCATACTGCTCAT	39.5932	-5.99453	2.87037	-11.8862	SeuratProject	815	272	5.64417	0	10	10	10	11	12	10
TATTGCTCGATTGTTCT	-3.71124	21.3701	4.79351	5.31964	SeuratProject	815	554	2.57669	0	2	2	2	0	0	2
TGAATGCGCTTCTTGTT	-11.9968	23.7617	5.12069	4.99987	SeuratProject	815	590	2.33129	0	2	2	2	0	0	2
TGGGCGTGCTCTACAGT	-6.49051	21.5478	5.04953	5.53849	SeuratProject	815	533	2.08589	0	2	2	2	0	0	2
TGAGGAGGCTAGACTGG	-14.5992	19.8878	5.27324	4.79484	SeuratProject	816	566	2.45098	0	2	2	2	0	0	2
TTGAGTGCGACTGCATA	37.7948	-7.50335	2.24885	-12.9609	SeuratProject	816	504	2.81863	0	10	10	10	11	12	10
CGAGTTAGCTCGAATGG	42.4784	-10.7337	2.25959	-12.5639	SeuratProject	817	356	6.24235	0	10	10	10	11	12	10
CGGAACCCGACAGCCTG	0.875081	30.472	-8.11992	-4.06777	SeuratProject	817	525	4.16157	0	12	15	11	25	26	11
GTGCTGGCGATGCGGCT	-14.1258	8.96709	4.55589	4.38174	SeuratProject	817	527	1.71359	0	2	2	2	0	0	2
TCCGATCCGATACACCA	-20.0018	13.0987	5.42132	3.65589	SeuratProject	817	530	2.69278	0	2	2	2	0	0	2
CAGAGCCGCTCTACCCT	-16.3811	19.2583	5.24115	4.48169	SeuratProject	818	556	1.46699	0	2	2	2	0	0	2
TGTGCGGATGCGCATAA	-8.25076	-6.59052	0.58463	4.40966	SeuratProject	818	508	0.244499	0	8	7	6	8	8	6
ACCACAATACACACGAT	-9.24147	12.4901	4.80216	5.06461	SeuratProject	819	528	2.1978	0	2	2	2	0	0	2
AGTTCCCTACCTAAGTG	-7.86736	17.6131	4.0763	5.71949	SeuratProject	819	517	1.4652	0	2	2	2	0	0	2
CAACCTCGCTCTACCCT	-15.2854	21.0353	5.14677	4.70246	SeuratProject	819	559	1.4652	0	2	2	2	0	0	2
GTTTGGACGAAAGTGTA	-20.005	-1.79216	1.18143	3.38469	SeuratProject	819	551	1.3431	0	8	7	6	8	8	6
AGAAGTATACTCCCGAC	-13.9613	13.0142	5.22687	4.07766	SeuratProject	820	554	1.58537	0	2	2	2	0	0	2
CCACAAACGACAGTCTA	-18.1492	19.9116	5.34442	4.00299	SeuratProject	820	556	1.82927	0	2	2	2	0	0	2
CTCATTAGCTTGCGGCT	-18.306	11.1387	5.00563	3.49868	SeuratProject	820	541	2.56098	0	2	2	2	0	0	2
GAGACTTGCTATGCTAC	-4.44358	19.1831	4.37936	5.45257	SeuratProject	820	547	2.92683	0	2	2	2	0	0	2
GGGTAGACGAACCGACC	-24.796	-36.5687	0.0334451	-6.85255	SeuratProject	820	469	4.87805	0	0	20	21	24	25	21
TGGTGATGCTGCCTTCT	-24.104	29.6621	-0.972977	14.7097	SeuratProject	820	548	1.21951	0	6	9	9	12	11	9
AAAGGTACGATTACCAG	41.0178	-12.8228	1.93574	-13.0283	SeuratProject	821	391	0.730816	0	10	10	10	11	12	10
CAACGATATGGACCATA	40.2225	14.5441	7.88606	-11.0248	SeuratProject	821	582	7.18636	0	9	8	8	10	10	8
TTTGTTGGCTAGTTAGA	38.624	-11.926	2.22665	-13.1617	SeuratProject	821	380	6.82095	0	10	10	10	11	12	10
ATACCTTCGAGCTCGGT	-8.00304	10.9969	4.07368	4.6629	SeuratProject	822	553	3.40633	0	2	2	2	0	0	2
CCAATGACGACTGTGGC	-20.9314	9.34098	5.02646	3.1243	SeuratProject	822	554	2.91971	0	2	2	2	0	0	2
CTACATTATGAACTACG	-17.138	12.1466	5.14279	3.58641	SeuratProject	822	573	1.82482	0	2	2	2	0	0	2
GCTACAATACCCTGACC	-6.61217	11.5341	4.63291	4.555	SeuratProject	822	568	1.45985	0	2	2	2	0	0	2
GTTAGTGCGACTATGAC	11.0751	12.9186	2.81525	8.07776	SeuratProject	822	483	0.243309	0	3	3	3	18	18	3
GTAATCGTACGATTTCC	-12.2817	23.0696	5.07992	4.89633	SeuratProject	823	573	2.43013	0	2	2	2	0	0	2
GTTGTCCTACGTTAAAC	-54.3497	-5.54778	-7.42985	-13.4982	SeuratProject	823	514	2.67315	0	13	19	19	22	23	19
ATACTTCCGAACTTCCC	-12.7532	11.038	4.58835	3.96654	SeuratProject	824	557	1.69903	0	2	2	2	0	0	2
CACCAAATACCTAAGTA	-16.0443	15.9804	5.13306	4.3099	SeuratProject	824	556	2.30583	0	2	2	2	0	0	2
GCCAGCAGCTTAACGGG	-24.1686	29.672	-1.05355	14.5429	SeuratProject	824	525	3.2767	0	6	9	9	12	11	9
TAGGGTTATGGGTCGAC	7.12736	1.30168	0.568166	6.15857	SeuratProject	824	550	0.121359	0	1	1	1	7	7	1
TCTCACGTACCAAGCAT	-8.03571	20.3	4.77509	5.53458	SeuratProject	824	565	2.30583	0	2	2	2	0	0	2
ACTTCGCTACGTTCGCT	-4.33297	21.7124	4.68472	5.51658	SeuratProject	825	562	2.42424	0	2	2	2	0	0	2
AGGAGGTTACCACGTGG	43.2666	-12.645	2.0373	-12.7104	SeuratProject	825	438	7.51515	0	10	10	10	11	12	10
AGGTGTTCGAATAGGAT	-21.1359	13.097	5.47834	3.11065	SeuratProject	825	553	1.69697	0	2	2	2	0	0	2
GGGCGTTATGTCTTCCC	-15.745	21.6428	5.16226	4.95364	SeuratProject	825	543	2.18182	0	2	2	2	0	0	2
TATATCCTACGGAAACG	-11.4731	15.1257	4.94142	4.19245	SeuratProject	825	569	3.0303	0	2	2	2	0	0	2
GAGCTGCTACATTTCGT	10.1282	24.8282	-3.94647	1.02634	SeuratProject	826	534	0.484262	0	4	4	4	1	3	4
GAGTTTGTACCATACTT	-13.2948	25.1905	5.11406	4.95349	SeuratProject	826	544	2.66344	0	2	2	2	0	0	2
AACCATGGCTTCAACCA	-5.30401	20.9502	3.92754	5.92944	SeuratProject	827	559	1.9347	0	2	2	2	0	0	2
CCCTTAGTACCGGACAT	-8.71422	14.8615	4.62481	4.92859	SeuratProject	827	572	1.9347	0	2	2	2	0	0	2
GTTACCCCGACGAGTGA	-16.8125	18.8151	5.4588	3.966	SeuratProject	827	545	2.17654	0	2	2	2	0	0	2
GTTGCGGTACAGATGCC	-14.1482	17.1549	5.16823	4.42985	SeuratProject	827	555	2.78114	0	2	2	2	0	0	2
TTACCGCGCTAGGTAGC	40.1014	-9.84859	2.55409	-12.7821	SeuratProject	827	384	5.68319	0	10	10	10	11	12	10
AGGAATACGATATCCAG	-16.5397	20.7982	5.06802	4.15762	SeuratProject	828	545	3.01932	0	2	2	2	0	0	2
CCGGGTACGAGCCTTCT	6.31201	14.9328	3.02731	6.45909	SeuratProject	828	594	0.120773	0	3	3	3	18	18	3
GATGCTATACGCCATAA	-5.76445	23.0408	4.87859	5.72353	SeuratProject	828	562	3.26087	0	2	2	2	0	0	2
AGAGAGCGCTTGCACGC	-18.6364	12.6972	5.34685	3.32741	SeuratProject	829	535	4.82509	0	2	2	2	0	0	2
TGTTGAGATGGTTCTCG	-22.3794	10.1351	5.14966	3.04898	SeuratProject	829	588	2.41255	0	2	2	2	0	0	2
ATCTCTATACCGCATCC	37.9251	-3.83572	2.76916	-11.6598	SeuratProject	830	486	8.43373	0	10	10	10	11	12	10
ATGACCATACAGCCCAG	-7.67551	17.2084	4.38893	4.8996	SeuratProject	830	559	2.53012	0	2	2	2	0	0	2
ATTCGTTGCTGAACATA	-12.4446	10.9344	4.7368	4.54813	SeuratProject	830	567	1.92771	0	2	2	2	0	0	2
CCCTTAGCGAACGGGTA	-21.6002	11.1787	5.43837	2.81588	SeuratProject	830	543	1.3253	0	2	2	2	0	0	2
GAAGTAACGATTGTTGG	-8.55348	14.2701	4.46949	3.97627	SeuratProject	830	544	2.77108	0	2	2	2	0	0	2
TAACGACGCTGGCTGAA	-15.5147	16.452	5.15829	4.34505	SeuratProject	830	555	2.28916	0	2	2	2	0	0	2
GAGTGAGGCTTGTGGAG	-7.43967	32.1454	3.48836	13.3683	SeuratProject	831	539	3.00842	0	17	11	26	30	31	26
TTGGATGCGAGCAGAAC	38.2829	-14.525	1.54053	-13.4977	SeuratProject	831	482	2.04573	0	10	10	10	11	12	10
TTTCATGATGCCTGACC	38.6688	-7.0764	2.9416	-12.1021	SeuratProject	831	348	7.94224	0	10	10	10	11	12	10
GAAATGACGATCTTCGC	-27.2708	4.82015	-4.03789	-6.66952	SeuratProject	832	562	3.84615	0	2	2	2	0	0	2
GCTGGGTTACCGTATAA	-15.4144	13.5028	4.89269	3.94271	SeuratProject	832	556	2.52404	0	2	2	2	0	0	2
AAACGAATACCTGACAG	-14.5716	17.7664	5.15644	4.48497	SeuratProject	833	555	2.88115	0	2	2	2	0	0	2
ACCTGAAATGGTAGCAC	-11.8153	22.9436	5.16976	4.84398	SeuratProject	833	534	2.88115	0	2	2	2	0	0	2
AGGGTGAATGGAAATCC	6.49896	15.3852	3.39253	6.07625	SeuratProject	833	478	0.960384	0	3	3	3	18	18	3
ATAGGCTCGAACTCAAC	-10.9214	19.183	4.96547	5.34041	SeuratProject	833	541	3.0012	0	2	2	2	0	0	2
CAATGACTACAGCTTGA	7.37089	15.2464	3.41632	6.369	SeuratProject	833	512	0.120048	0	3	3	3	18	18	3
CCCATTGATGAAGCGAA	39.7781	-14.0401	1.81212	-13.2979	SeuratProject	833	476	4.80192	0	10	10	10	11	12	10
GAAGGGTTACTGTGCTC	0.342802	15.7453	3.07132	5.91272	SeuratProject	833	557	2.52101	0	2	2	2	0	0	2
TCGGGTGATGAGCCGAT	-13.7236	36.2665	1.83266	14.7747	SeuratProject	833	407	3.12125	0	6	11	13	13	15	13
TGGCGTGTACCCGAGTG	3.19027	14.2775	2.85706	6.28727	SeuratProject	833	529	9.0036	0	3	3	3	18	18	3
ATGGTTGATGAGAATCT	-35.6157	5.28794	-7.00518	2.21887	SeuratProject	834	529	0.719424	0	15	17	17	20	20	17
CCGATGGTACTGCTCAT	-16.8702	13.8355	5.12062	3.65565	SeuratProject	834	553	2.15827	0	2	2	2	0	0	2
GATAGAATACGAAGTCC	8.41115	14.814	3.3269	6.747	SeuratProject	834	522	1.07914	0	3	3	3	18	18	3
GTAAGTCGCTTCAACGT	-16.0416	19.6275	5.27081	4.59043	SeuratProject	834	576	2.15827	0	2	2	2	0	0	2
TCTGGCTGCTTACTGAC	-13.1673	15.8003	4.90222	4.1757	SeuratProject	834	580	2.03837	0	2	2	2	0	0	2
AGCTCAACGAATTAGGA	-16.6397	14.7811	5.41503	4.19259	SeuratProject	835	559	2.75449	0	2	2	2	0	0	2
ATCACGACGAATTAGGA	-26.4444	-16.9803	-2.16915	-8.25496	SeuratProject	835	482	1.43713	0	5	5	7	9	9	7
TCAGGGCGCTCACACTA	-2.8408	21.8795	4.51624	5.54761	SeuratProject	835	558	2.75449	0	2	2	2	0	0	2
TTTATGCCGATCGAGCC	-19.4676	12.9411	5.56607	3.42433	SeuratProject	835	578	1.79641	0	2	2	2	0	0	2
AACAGGGGCTGAGGACT	-11.382	22.1171	5.09658	5.03593	SeuratProject	836	556	1.91388	0	2	2	2	0	0	2
AAGTTCGCGATTGTGGT	-14.4574	17.0236	5.11183	4.22776	SeuratProject	836	555	2.7512	0	2	2	2	0	0	2
GGAGATGCGATGGTAGG	-7.73266	32.1233	3.415	13.4321	SeuratProject	836	519	1.19617	0	17	11	26	30	31	26
GGGACAATACGGCATCG	41.1302	-15.164	1.40439	-13.2471	SeuratProject	836	410	9.21053	0	10	10	10	11	12	10
GTGCTGGTACCGAAATC	-13.4732	16.6439	5.28483	4.13504	SeuratProject	836	566	1.43541	0	2	2	2	0	0	2
GCCATGGTACTATGAGT	-2.66015	21.2258	4.64495	5.34661	SeuratProject	837	550	2.98686	0	2	2	2	0	0	2
TTTATGCTACTGTGTGA	39.4372	-16.6525	1.21496	-13.3956	SeuratProject	837	441	3.58423	0	10	10	10	11	12	10
GATGATCTACCCGATCC	-10.9873	19.2338	5.23035	5.53218	SeuratProject	838	543	2.02864	0	2	2	2	0	0	2
AGAGAATGCTTGTGCTA	-19.2491	14.5735	5.40563	3.84797	SeuratProject	839	585	1.90703	0	2	2	2	0	0	2
CATTCCGCGATGCGTGC	-13.1758	17.8671	4.95887	4.4122	SeuratProject	839	556	2.14541	0	2	2	2	0	0	2
CCCTCTCATGATCGCTT	-19.6071	9.63927	4.97662	3.06722	SeuratProject	839	599	1.43027	0	2	2	2	0	0	2
CCTGCATTACTGCAGGT	40.2792	14.1636	8.08377	-10.9833	SeuratProject	839	556	0.476758	0	9	8	8	10	10	8
GAGACCCATGATGGGCT	-20.9172	10.4943	5.36417	2.91882	SeuratProject	839	569	2.2646	0	2	2	2	0	0	2
TCCATGCCGAGGCATGA	-27.2733	4.80961	-3.69941	-6.76991	SeuratProject	839	585	2.38379	0	2	2	2	0	0	2
ATACCGACGAGATTAAG	-13.9853	18.8165	5.16504	4.07411	SeuratProject	840	557	2.2619	0	2	2	2	0	0	2
ATACTTCATGAATCTTC	-12.0258	18.7143	4.73003	5.09769	SeuratProject	840	579	2.02381	0	2	2	2	0	0	2
GGCTTGGATGAACTCTT	-21.9906	15.1041	5.30977	2.80503	SeuratProject	840	579	2.14286	0	2	2	2	0	0	2
GGGATGATACACGCAGT	39.7709	-14.3761	1.74053	-13.1565	SeuratProject	840	430	7.61905	0	10	10	10	11	12	10
ATCCCTGCGAAGTTCCA	-11.4433	18.2612	4.18017	5.6604	SeuratProject	841	554	2.25922	0	2	2	2	0	0	2
TAACGACTACCCAGTAG	5.01362	41.5	-7.89967	-2.06005	SeuratProject	841	439	0.713436	0	11	15	11	25	26	11
TCACTCGATGGGTCTAA	-17.8738	37.7066	4.36235	15.3034	SeuratProject	841	422	0	0	6	11	13	31	32	13
GCAACCGGCTGCTTCCT	-2.22208	23.4601	3.99629	5.86905	SeuratProject	842	558	1.90024	0	2	2	2	0	0	2
GTCTGTCCGAGGCATGA	-3.99549	17.6104	4.21856	5.40203	SeuratProject	842	573	1.78147	0	2	2	2	0	0	2
TTACCGCTACCACACAA	-16.6939	14.7706	5.27358	3.89926	SeuratProject	842	575	1.78147	0	2	2	2	0	0	2
GGTGTTATACCCATACC	-16.1931	14.8593	5.05867	4.51895	SeuratProject	843	589	2.4911	0	2	2	2	0	0	2
CTATCTAATGTTCTCAA	38.7679	-4.55825	2.83705	-11.7921	SeuratProject	844	459	2.72512	0	10	10	10	11	12	10
GATAGCTTACTGTGCTC	-2.63218	15.4352	4.20553	5.41604	SeuratProject	844	554	3.79147	0	2	2	2	0	0	2
TACGGGCCGACCGTTTC	-9.09028	20.4068	5.04382	5.04236	SeuratProject	844	562	2.25118	0	2	2	2	0	0	2
CATCGGGGCTTATCCAG	-16.1803	12.4324	5.25575	3.58224	SeuratProject	845	578	2.01183	0	2	2	2	0	0	2
TATATCCGCTACGAAAT	-16.3369	17.2063	5.40639	4.14372	SeuratProject	845	579	1.89349	0	2	2	2	0	0	2
ATCCACCGCTTTACCAG	0.407765	15.7663	2.9027	5.96339	SeuratProject	846	540	1.77305	0	2	2	2	0	0	2
CATGCCTTACGTAACAC	-14.9543	17.7309	5.32153	4.3274	SeuratProject	846	561	3.07329	0	2	2	2	0	0	2
TCCTCTTTACAAATGGG	0.817721	29.8887	-8.15153	-4.02206	SeuratProject	846	577	4.84634	0	12	15	11	25	26	11
ATGTCCCCGAGGTTACT	-18.2606	20.3246	5.20732	4.16454	SeuratProject	847	570	1.77096	0	2	2	2	0	0	2
CCTCACAGCTCCCGGTA	-9.1248	18.9552	4.89899	4.5678	SeuratProject	847	541	2.71547	0	2	2	2	0	0	2
AGTACTGCGAGGCTCTG	12.6867	12.2848	2.74171	8.26282	SeuratProject	848	561	1.88679	0	3	3	3	18	18	3
CCCTAACCGACGCCAGT	6.94142	7.89079	1.75748	6.84045	SeuratProject	848	617	1.53302	0	3	3	3	18	18	3
TTCATGTCGACGTAATC	-4.43341	21.4956	4.55877	5.33168	SeuratProject	848	554	2.83019	0	2	2	2	0	0	2
ACTATTCTACCGGACAT	28.8998	-19.218	-0.660623	-15.632	SeuratProject	849	510	1.06007	0	7	6	5	6	6	5
AGATCGTGCTTAACCCA	-18.692	14.4956	5.54218	3.66325	SeuratProject	849	565	2.94464	0	2	2	2	0	0	2
CATCCACTACATTTCCA	-4.67232	16.934	4.13317	5.07248	SeuratProject	849	563	2.35571	0	2	2	2	0	0	2
CGTGCTTGCTTCTCACC	-13.4093	33.7167	1.95197	14.2112	SeuratProject	849	563	0.706714	0	6	11	13	13	15	13
CACATGACGATTAAGCC	-14.7503	18.6484	5.06823	4.58116	SeuratProject	850	556	2.47059	0	2	2	2	0	0	2
TTCTAACTACGGTCTGG	38.9046	-5.2668	2.8431	-11.7206	SeuratProject	851	282	0.470035	0	10	10	10	11	12	10
TTGGGCGTACGTCGTGA	38.6378	-12.6663	1.92522	-13.3271	SeuratProject	852	494	3.28638	0	10	10	10	11	12	10
GCCATGGGCTGATACCT	28.5183	-21.3313	-0.804199	-15.6663	SeuratProject	853	522	1.64127	0	7	6	5	6	6	5
GTTGTGACGACCCGCAA	-37.163	5.78844	-6.89039	2.40032	SeuratProject	853	541	0	0	15	17	17	20	20	17
TGACGCGCGACGTGGAA	-17.3166	11.5688	4.88793	2.33515	SeuratProject	853	575	3.28253	0	2	2	2	0	0	2
TGCGGGTCGATGGTAGG	35.7437	-16.61	0.963499	-13.7609	SeuratProject	853	439	5.15826	0	10	10	10	11	12	10
ATGCCTCTACTCATCCA	-26.3448	29.0708	-2.09044	15.1788	SeuratProject	854	415	5.15222	0	6	9	9	12	11	9
TCATCATTACGTAGCCG	-9.21637	12.6597	4.31383	6.00475	SeuratProject	854	564	4.44965	0	2	2	2	0	0	2
CCTTTGGGCTATTGTGC	-10.9792	19.1261	4.65414	5.25346	SeuratProject	855	572	1.87135	0	2	2	2	0	0	2
CTACTATGCTACTGTGT	-13.4286	18.6357	5.09148	4.40865	SeuratProject	856	561	1.98598	0	2	2	2	0	0	2
GTGCACGCGAGGCATGA	-4.00375	12.5284	4.04914	4.6339	SeuratProject	856	580	2.68692	0	2	2	2	0	0	2
AGCGCTGTACACAGCTG	-23.5283	10.8696	5.66817	2.90789	SeuratProject	857	576	1.51692	0	2	2	2	0	0	2
AACCACAGCTTAACGGG	-11.9435	12.8334	4.67699	4.1123	SeuratProject	858	569	3.4965	0	2	2	2	0	0	2
CATCCGTTACCACGTGG	-6.59215	24.8097	4.714	5.83873	SeuratProject	858	574	2.331	0	2	2	2	0	0	2
CTGCCATGCTCTACCCT	-8.74447	15.8654	4.6887	4.46908	SeuratProject	858	602	2.21445	0	2	2	2	0	0	2
GGGTTATCGATTGTGCA	-16.4945	14.4121	5.29468	4.10205	SeuratProject	858	574	2.0979	0	2	2	2	0	0	2
GGTGAAGTACACCTCAC	-17.7141	10.9027	5.2056	3.67663	SeuratProject	858	568	1.28205	0	2	2	2	0	0	2
GTTGTGATACATTTGCT	-3.34949	22.4401	4.80136	5.5258	SeuratProject	858	574	2.44755	0	2	2	2	0	0	2
TTGCCTGCGAATTTCGG	-23.9808	29.681	-0.986486	14.7042	SeuratProject	858	547	6.41026	0	6	9	9	12	11	9
TGTGAGTTACTGGTTCT	-16.8886	22.6775	4.54925	4.16171	SeuratProject	859	574	2.4447	0	2	2	2	0	0	2
GTAATCGCGAAGGACCA	-20.972	11.8093	5.21272	3.45376	SeuratProject	860	555	2.32558	0	2	2	2	0	0	2
TCTAACTATGTATGCAA	7.61004	15.2696	3.40779	6.44451	SeuratProject	860	515	0.465116	0	3	3	3	18	18	3
TTCTTCCGCTTGGATCT	-23.9519	29.5469	-1.00632	14.6686	SeuratProject	860	559	1.16279	0	6	9	9	12	11	9
AATCGTGCGAGATTAAG	42.136	-10.4573	2.31925	-12.5916	SeuratProject	861	424	1.8583	0	10	10	10	11	12	10
GTGCTGGTACGGCTGGT	-25.0227	30.7201	-1.22343	15.2184	SeuratProject	861	397	3.13589	0	6	9	9	12	11	9
TTTCAGTGCTAATGCGG	-5.67478	21.6788	4.97526	5.60091	SeuratProject	861	571	1.74216	0	2	2	2	0	0	2
ACTTCGCGCTGTAGAAT	8.91485	27.1715	-5.4865	-0.541221	SeuratProject	862	472	3.94432	0	4	4	4	1	3	4
CATGAGTATGATAACGT	-13.994	18.5293	4.94127	4.16015	SeuratProject	862	579	3.59629	0	2	2	2	0	0	2
CCACTTGCGACAGCATT	-7.45311	32.0808	3.51812	13.3109	SeuratProject	862	567	1.16009	0	17	11	26	30	31	26
CTCATCGGCTGAATTGA	-11.2137	17.1336	4.65523	4.60586	SeuratProject	862	556	3.36427	0	2	2	2	0	0	2
GCACGTGCGACTTGACA	40.4548	-7.56738	2.71057	-12.318	SeuratProject	862	337	6.49652	0	10	10	10	11	12	10
AGCCACGGCTGTCGGAA	-20.04	13.1656	5.57453	3.36662	SeuratProject	863	572	2.89687	0	2	2	2	0	0	2
AATAGAGTACACCTACC	-19.5158	12.7041	5.33893	3.43702	SeuratProject	864	576	1.85185	0	2	2	2	0	0	2
CAAGACTTACCCATACC	-13.3222	33.711	1.92911	14.3259	SeuratProject	864	560	1.85185	0	6	11	13	13	15	13
CTAACCCATGATAGTGT	-43.8965	-3.59664	-6.71118	-11.3699	SeuratProject	864	525	1.85185	0	13	22	23	27	28	23
GCCGTGACGAGTGGCTC	-19.5894	-23.1455	1.3953	-6.12145	SeuratProject	864	551	3.58796	0	0	0	0	2	1	0
TCATATCTACAAGCGCT	-7.90757	-6.43372	0.881085	5.11247	SeuratProject	865	624	4.39306	0	8	7	6	7	7	6
CTCCTCCCGAACTAGCT	-0.329842	14.3285	3.47604	5.73236	SeuratProject	866	607	2.42494	0	2	2	2	0	0	2
GTTTACTGCTAAGTATG	-17.5327	17.7122	5.34915	3.92288	SeuratProject	866	582	2.07852	0	2	2	2	0	0	2
TGGAACTCGAGTCAGAG	-13.5323	34.5127	1.8797	14.2746	SeuratProject	866	558	0.923788	0	6	11	13	13	15	13
TACCCACTACAGAGTTT	41.0159	-13.5234	1.87116	-13.0308	SeuratProject	867	336	6.68973	0	10	10	10	11	12	10
TGCTCCAATGCCTCTTC	-2.88471	14.8005	4.37289	5.2862	SeuratProject	869	597	1.8412	0	2	2	2	0	0	2
CACTGAACGACCTGGTG	0.821319	29.8355	-8.11004	-4.11347	SeuratProject	871	533	3.55913	0	12	15	11	25	26	11
TGTAAGCTACACCAGCA	1.76615	17.2771	2.6353	5.74285	SeuratProject	871	572	3.44432	0	2	2	2	0	0	2
CCCTCAAGCTTGGTACT	-26.244	-13.1834	-0.731199	-8.22006	SeuratProject	872	550	2.06422	0	5	5	14	15	14	14
CTCCGATCGAAGACTGG	-17.8949	37.752	4.37109	15.2973	SeuratProject	872	395	1.6055	0	6	11	13	31	32	13
CTGAATGTACTGGCAGT	-27.1653	12.8691	2.3345	-12.0372	SeuratProject	872	515	9.97706	0	12	13	11	17	17	11
TAAGTCGCGAGGTACAG	40.942	-10.9741	2.57414	-12.6776	SeuratProject	872	368	1.94954	0	10	10	10	11	12	10
CGCATGGTACAGCCATG	-3.02637	19.8557	4.35029	5.51178	SeuratProject	873	557	2.97824	0	2	2	2	0	0	2
GTGGCGTGCTCGATAGG	-26.3944	-17.0846	-2.02402	-8.28766	SeuratProject	873	456	0.801833	0	5	5	7	9	9	7
TTCAATCTACAGAATCT	-16.3817	17.0386	5.32681	3.88776	SeuratProject	873	579	2.52005	0	2	2	2	0	0	2
CTGCATCCGACTTGCGG	40.4724	-13.4405	1.83811	-13.0243	SeuratProject	874	373	7.20824	0	10	10	10	11	12	10
AGAAGTAGCTTTACCAG	-3.64284	12.8197	3.48188	5.01512	SeuratProject	875	577	2.85714	0	2	2	2	0	0	2
TTCACCGTACAAGTCAT	-18.0638	20.0511	5.44794	4.05915	SeuratProject	875	587	2.17143	0	2	2	2	0	0	2
AAGTACCTACTAAACGC	-26.8959	31.733	-1.06652	14.9707	SeuratProject	876	402	3.19635	0	6	9	9	12	11	9
ACAGAAAGCTGACCTAT	-11.8925	12.9911	4.6633	4.12943	SeuratProject	876	580	6.96347	0	2	2	2	0	0	2
CATTCTAGCTTCGGCTG	-12.9885	32.5704	2.06393	14.1087	SeuratProject	876	562	1.59817	0	6	11	13	13	15	13
GTCCCATATGTTCCCGA	-28.3158	-19.5046	-2.60793	-7.10023	SeuratProject	876	523	2.39726	0	5	5	7	9	9	7
ATGCATGTACTCATAGG	-16.6374	15.4678	5.55558	3.42434	SeuratProject	877	616	2.39453	0	2	2	2	0	0	2
ATTCAGGTACAGGGTGG	-54.6793	-5.70138	-7.52195	-13.9331	SeuratProject	877	528	2.05245	0	13	19	19	22	23	19
CAGGTATCGATACACCA	-11.2776	13.9843	4.58096	4.42306	SeuratProject	877	593	2.2805	0	2	2	2	0	0	2
GAACGTTTACCTTCATG	-16.2852	17.9785	5.33316	4.05061	SeuratProject	877	572	2.05245	0	2	2	2	0	0	2
GCTGCAGTACAAATGCC	-37.2355	5.89085	-6.86069	2.30343	SeuratProject	877	555	0.342075	0	15	17	17	20	20	17
GACTATGGCTCCCGTAG	19.9843	9.96826	2.8869	8.95987	SeuratProject	878	549	0.113895	0	3	3	3	4	4	3
GGAATCTCGATGGTAGG	-27.2685	4.8568	-4.28822	-6.60251	SeuratProject	878	588	4.44191	0	2	2	2	0	0	2
AATAGAGGCTAGCGCTC	38.1593	-10.0636	2.37806	-12.915	SeuratProject	879	506	5.23322	0	10	10	10	11	12	10
CCGATCTCGACAGTCTA	-3.54245	17.9836	4.15489	5.46214	SeuratProject	879	576	2.61661	0	2	2	2	0	0	2
CGTAGTAATGTCTTGCG	4.39535	13.3292	2.10031	6.26274	SeuratProject	879	569	4.09556	0	3	3	3	18	18	3
GCATCTCTACGGCTTCC	-12.4706	16.7573	4.48411	4.74857	SeuratProject	879	571	2.04778	0	2	2	2	0	0	2
GTACAACTACCTAGCGG	39.8036	-6.41942	2.80908	-12.2854	SeuratProject	879	331	3.52673	0	10	10	10	11	12	10
ATAGAGACGACGAATTC	-17.2157	14.9534	5.42917	3.77982	SeuratProject	880	580	2.61364	0	2	2	2	0	0	2
GAACGTTATGCTGTACT	-5.40194	14.9281	4.06453	5.17401	SeuratProject	880	607	1.25	0	2	2	2	0	0	2
GCCTGTTCGATACTCAG	-17.1884	14.611	5.3634	4.04037	SeuratProject	880	600	1.47727	0	2	2	2	0	0	2
TACGTCCCGAACAGTCT	-17.6229	37.2067	4.27575	15.2097	SeuratProject	880	516	0.681818	0	6	11	13	31	32	13
AGATGCTCGAAGTTCCA	41.5679	-9.5278	2.57615	-12.5408	SeuratProject	881	441	0.113507	0	10	10	10	11	12	10
ATCAGGTATGACCGTTT	-12.9808	13.379	4.75308	3.97562	SeuratProject	881	611	3.0647	0	2	2	2	0	0	2
TGATCTTTACAGTCCGA	-14.7608	10.9033	5.39875	3.70787	SeuratProject	881	573	2.83768	0	2	2	2	0	0	2
TGCGGCAATGCAAGAGG	-7.18769	32.079	3.53723	13.2745	SeuratProject	881	550	3.40522	0	17	11	26	30	31	26
GTTCATTCGACGAATTC	-13.0114	17.7703	4.86474	4.64019	SeuratProject	882	580	2.26757	0	2	2	2	0	0	2
AGGCATTATGTTCCAGT	-9.21022	22.2632	4.92589	5.1453	SeuratProject	883	566	2.60476	0	2	2	2	0	0	2
TGGGCTGATGTTCCCGA	-21.8646	15.5329	5.31475	3.15776	SeuratProject	883	635	1.1325	0	2	2	2	0	0	2
TTACCATATGTCCCATG	-10.2251	12.1371	4.92736	4.59502	SeuratProject	884	594	1.35747	0	2	2	2	0	0	2
AACTTCTGCTCAGATTC	-17.5207	15.5275	5.42309	3.72155	SeuratProject	885	612	1.9209	0	2	2	2	0	0	2
AAGTACCGCTGCGTGAA	-29.6179	-19.7049	-2.64508	-7.05849	SeuratProject	886	540	0.790068	0	5	5	7	9	9	7
GCCAGGTCGAGGTTACT	-1.29593	14.1283	2.98286	5.71126	SeuratProject	887	559	2.93123	0	2	2	2	0	0	2
TACCGGGGCTTGACTCA	-5.20349	22.6472	4.86963	5.69896	SeuratProject	887	583	2.70575	0	2	2	2	0	0	2
GAGTCTAGCTTGCACGC	41.1041	-8.6906	2.88458	-12.3307	SeuratProject	888	242	4.72973	0	10	10	10	11	12	10
GCCATTCATGAAATGGG	-3.88028	21.5476	5.03366	5.19603	SeuratProject	888	577	3.94144	0	2	2	2	0	0	2
TATTCCACGATAACCCA	-15.8893	-24.1394	2.05405	-5.72988	SeuratProject	889	555	6.86164	0	0	0	0	2	1	0
TGTCCACATGTCTTCGA	-15.5217	15.377	5.01223	4.04166	SeuratProject	889	587	1.5748	0	2	2	2	0	0	2
TGTGAGTTACCTGAAGC	-14.5111	14.1159	5.17683	4.09159	SeuratProject	889	578	2.69966	0	2	2	2	0	0	2
GAAGTAATACTGGCCGA	-18.5066	11.1238	5.22457	3.28406	SeuratProject	890	584	2.58427	0	2	2	2	0	0	2
TAGGTTGTACACGATCA	-10.2246	22.2195	4.68494	4.91517	SeuratProject	890	581	2.92135	0	2	2	2	0	0	2
GCCCAGACGAGCGTAGA	-23.1559	11.0457	5.60564	3.03288	SeuratProject	891	592	3.47924	0	2	2	2	0	0	2
TACCTCGTACCGAGTCA	-10.2194	26.404	4.74193	5.42274	SeuratProject	891	599	3.367	0	2	2	2	0	0	2
CCGGACATACGTTCTCG	4.669	13.0993	2.11536	6.31716	SeuratProject	892	570	2.69058	0	3	3	3	18	18	3
GGTGATTTACACCTACC	19.0884	11.0656	2.97714	8.96701	SeuratProject	892	596	4.82063	0	3	3	3	4	4	3
GTTGTGAATGCATAAGC	-37.8545	6.79026	4.47309	1.80943	SeuratProject	892	581	0.784753	0	15	17	17	20	20	17
TATCTGTCGAGTACGCC	11.9017	13.8542	3.07389	8.10373	SeuratProject	892	536	0	0	3	3	3	18	18	3
ACCACAATACCATCTTG	-15.3931	17.5436	5.37676	4.37	SeuratProject	893	589	1.56775	0	2	2	2	0	0	2
AGGATCTTACGAAGTCC	0.67091	30.0702	-8.10197	-4.06065	SeuratProject	893	548	3.02352	0	12	15	11	25	26	11
ATTCCTAATGTTACTCG	1.99166	14.2323	-0.436706	8.85438	SeuratProject	893	593	1.45577	0	3	3	3	18	18	3
GAGACCCTACAATCTTC	-13.6481	21.8601	5.12799	4.7269	SeuratProject	893	565	2.68757	0	2	2	2	0	0	2
AGGGCTCTACGTTCTAT	-16.3494	12.2292	4.89814	3.65311	SeuratProject	894	589	1.67785	0	2	2	2	0	0	2
CGGAGAACGAGAGAACC	-0.00328923	30.4392	-7.9258	-4.35033	SeuratProject	894	574	3.24385	0	12	15	11	25	26	11
TCGATTTTACTAATCCC	-16.9947	12.1625	5.18786	3.95931	SeuratProject	894	597	2.23714	0	2	2	2	0	0	2
TTGTGTTCGAAGACGTG	1.23231	48.853	-9.11671	-0.270279	SeuratProject	894	541	4.36242	0	11	14	15	16	16	15
CACGAATTACTGGTTCT	-12.2982	12.4387	1.25646	3.4059	SeuratProject	895	593	1.56425	0	2	2	2	0	0	2
GCAGCCATACCCGAGTG	42.2954	-13.8463	1.87537	-12.8092	SeuratProject	895	412	1.78771	0	10	10	10	11	12	10
GTTGTGAATGCTTCATG	-5.79941	15.6261	3.5667	5.315	SeuratProject	895	553	0.782123	0	2	2	2	0	0	2
TACGGGCATGCATGAGT	-24.1573	12.8285	-7.44396	-5.79395	SeuratProject	895	592	1.89944	0	2	2	2	0	0	2
GACTTCCTACCACACCT	38.2974	-16.9398	1.04355	-13.7038	SeuratProject	896	422	5.24554	0	10	10	10	11	12	10
CATGAGTTACAGTCCGA	11.2593	13.9869	3.11623	7.91922	SeuratProject	897	561	0.111483	0	3	3	3	18	18	3
CGACAGCTACACTACGA	-6.79285	25.0652	4.97499	5.61151	SeuratProject	897	571	2.89855	0	2	2	2	0	0	2
CTCCCAAGCTAGACGAC	-15.8499	11.6766	5.20331	3.67132	SeuratProject	897	596	3.56745	0	2	2	2	0	0	2
GAGTTACCGAGCTCGTG	-19.7031	14.1756	5.44877	3.6116	SeuratProject	897	573	3.45596	0	2	2	2	0	0	2
TATATCCTACGATCACG	-14.6843	14.009	4.92171	4.08369	SeuratProject	897	592	2.89855	0	2	2	2	0	0	2
TGGTTAGGCTAAGTCAA	7.6313	-27.3725	1.48423	-1.81289	SeuratProject	897	676	1.56076	0	0	0	0	5	5	0
ACAGGGACGATAACGGG	-16.8189	14.1107	5.36754	3.57559	SeuratProject	898	564	6.57016	0	2	2	2	0	0	2
ATCGATGCGACAAGCCC	33.2626	-15.2816	0.932583	-14.2346	SeuratProject	898	353	2.89532	0	7	6	5	6	6	5
CTACTATTACCACGTCC	-11.8317	18.7922	4.8364	4.78527	SeuratProject	899	584	1.89099	0	2	2	2	0	0	2
TAACGACTACAGTCGAC	-7.32303	32.12	3.51806	13.3164	SeuratProject	899	521	3.22581	0	17	11	26	30	31	26
ACTTTGTGCTCACGGAA	-8.79399	11.6793	4.59125	4.76639	SeuratProject	900	600	2.22222	0	2	2	2	0	0	2
TAATCTCGCTGTCAGAG	-17.7222	15.7051	5.49412	3.92288	SeuratProject	900	588	2.55556	0	2	2	2	0	0	2
TGGTACAGCTTCCGCAG	-11.2001	15.0469	4.46919	4.52435	SeuratProject	900	571	1.66667	0	2	2	2	0	0	2
AGAAATGTACCTGGTGA	-4.62769	23.3596	4.97918	5.61597	SeuratProject	901	588	2.44173	0	2	2	2	0	0	2
AGAAGCGATGACCTCAC	40.4254	-11.8513	2.2478	-12.9061	SeuratProject	903	465	5.98007	0	10	10	10	11	12	10
CAAGCTATACACTGGGC	-13.6475	19.31	5.18078	4.83891	SeuratProject	903	600	2.43632	0	2	2	2	0	0	2
GCATCTCGCTGGACTGA	-18.4347	11.7809	5.3273	3.49279	SeuratProject	903	566	4.42968	0	2	2	2	0	0	2
TAATTCCGCTCAGCATT	-8.162	22.84	5.05023	5.41469	SeuratProject	903	627	1.77187	0	2	2	2	0	0	2
GTGTTAGCGACTCGGAC	1.35423	14.1378	2.44545	6.203	SeuratProject	905	579	3.53591	0	2	2	2	0	0	2
TACTTCAATGAGTCTGG	0.786359	32.2052	-7.78764	-3.71782	SeuratProject	905	607	2.54144	0	12	15	11	25	26	11
TAGGTTGGCTCGATAGG	12.8115	13.8168	3.03934	8.42699	SeuratProject	905	541	2.20994	0	3	3	3	18	18	3
ATCCGTCCGATCTCACC	41.8966	-10.992	2.2171	-12.6723	SeuratProject	906	409	1.98675	0	10	10	10	11	12	10
CCGTGAGTACCATTTCG	-13.5469	34.0631	1.90326	14.3108	SeuratProject	906	593	1.21413	0	6	11	13	13	15	13
GAGACCCTACGGCTGGT	37.473	-9.78449	1.98779	-13.1001	SeuratProject	906	402	8.71965	0	10	10	10	11	12	10
TATCGCCGCTAATGAGT	-12.6466	16.0467	4.95522	4.53479	SeuratProject	906	573	2.75938	0	2	2	2	0	0	2
ACGGTCGCGACCCGGTA	39.4655	-16.6737	1.1249	-13.4644	SeuratProject	907	472	2.09482	0	10	10	10	11	12	10
ATCATTCCGACCAGGTC	-13.4051	18.9249	4.89316	4.74673	SeuratProject	907	577	2.64609	0	2	2	2	0	0	2
CCACCATGCTTGGAGGT	-12.745	22.165	5.22551	4.63265	SeuratProject	907	588	1.87431	0	2	2	2	0	0	2
CTAGACAGCTCTCGCGA	-5.99211	24.0092	4.72881	5.34837	SeuratProject	907	621	1.6538	0	2	2	2	0	0	2
TACGTCCATGTCGGTCT	-17.9388	14.3045	5.52089	3.43526	SeuratProject	907	615	2.20507	0	2	2	2	0	0	2
GCCAGCAATGCTAAGTG	32.5383	-14.8896	0.610494	-14.6559	SeuratProject	908	306	6.93833	0	7	6	5	6	6	5
GAGTCTATACCTCCACG	-28.0065	-19.5399	-2.42507	-7.29361	SeuratProject	909	568	1.9802	0	5	5	7	9	9	7
ATGAGTCTACCGAGTAC	-26.4283	-16.6604	-2.04432	-8.47904	SeuratProject	910	501	0.659341	0	5	5	7	9	9	7
TCTTAGTTACCGAAGGA	39.5664	-16.5768	1.13082	-13.4842	SeuratProject	910	461	0.43956	0	10	10	10	11	12	10
AAGGTAAGCTAGATTAG	-19.8393	17.1295	5.48611	4.00036	SeuratProject	911	601	3.29308	0	2	2	2	0	0	2
TTACGTTTACTGTGTTC	-15.5705	17.4249	5.50479	4.00241	SeuratProject	912	590	3.07018	0	2	2	2	0	0	2
AAATGGACGATCATCCC	40.0593	-7.47995	2.64721	-12.2609	SeuratProject	913	449	1.09529	0	10	10	10	11	12	10
GGCTGTGGCTGTAGAGC	-16.4548	-23.2987	1.66905	-5.92061	SeuratProject	913	534	0.876232	0	0	0	0	2	1	0
TGTTACTTACTGTGTTC	13.3391	12.1473	2.98413	9.27368	SeuratProject	913	608	1.42388	0	3	3	3	4	4	3
CCACTTGGCTGCCAAGA	0.589221	30.4124	-8.03815	-4.00302	SeuratProject	914	577	3.28228	0	12	15	11	25	26	11
GGATGTTTACCTCCGAC	-9.68095	15.2983	4.22182	4.9231	SeuratProject	914	569	1.85996	0	2	2	2	0	0	2
TTGTGGAGCTTAACGGG	11.4091	14.375	3.18224	7.82382	SeuratProject	914	522	0.109409	0	3	3	3	18	18	3
AAAGGTATACCATAAGC	-13.8726	19.2399	5.05745	4.46886	SeuratProject	915	574	2.84153	0	2	2	2	0	0	2
AGGTCATGCTGCTTTCC	-7.76919	18.3663	4.89533	4.34436	SeuratProject	915	624	1.96721	0	2	2	2	0	0	2
ATGAGGGATGAACTCCT	-26.2865	29.0937	-2.05544	15.113	SeuratProject	915	468	0	0	6	9	9	12	11	9
CAACAGTCGACCAGGTC	-8.31151	16.4968	4.42478	4.64976	SeuratProject	915	617	1.63934	0	2	2	2	0	0	2
CACTTCGATGGGTCGAC	39.9794	-9.69682	2.6185	-12.6216	SeuratProject	915	360	2.29508	0	10	10	10	11	12	10
TCACACCTACGAGAAGC	1.54567	30.9177	-8.06549	-3.95032	SeuratProject	915	582	3.93443	0	12	15	11	25	26	11
TCACGCTGCTAACACCT	-7.10231	23.1078	4.96673	5.1185	SeuratProject	915	603	3.71585	0	2	2	2	0	0	2
ATCTCTAGCTGTGGCTC	4.85745	14.0478	2.77917	6.13553	SeuratProject	916	581	0.655022	0	3	3	3	18	18	3
TCCATGCATGTTCTGTA	9.87984	12.7593	2.77881	7.48884	SeuratProject	917	523	0.654308	0	3	3	3	18	18	3
TTCCTTCGCTATCCTCC	-14.3914	12.8138	4.79934	4.13188	SeuratProject	917	618	1.52672	0	2	2	2	0	0	2
CATGCAAATGTATGACA	40.5059	-9.11265	2.60083	-12.5403	SeuratProject	918	424	9.25926	0	10	10	10	11	12	10
CTCAAGACGACTTGAGT	-21.5179	11.2548	5.38681	3.0332	SeuratProject	918	596	2.06972	0	2	2	2	0	0	2
CCTTGTGCGAGTTACTG	37.6617	-4.38425	2.98786	-11.5677	SeuratProject	919	586	8.70511	0	10	10	10	11	12	10
CTTCAATATGTACGTCT	-17.1164	13.1092	4.97769	3.29248	SeuratProject	920	625	1.63043	0	2	2	2	0	0	2
TCAAGCACGAAAGTAGT	-16.9367	14.5084	5.30293	3.74038	SeuratProject	920	626	2.06522	0	2	2	2	0	0	2
TCTGGCTATGGAGGGTG	-3.41916	5.99773	-0.47096	9.42974	SeuratProject	920	633	3.26087	0	1	12	12	14	13	12
CACCAAAGCTCACACTA	-5.4275	21.5782	4.93424	5.59516	SeuratProject	921	579	2.9316	0	2	2	2	0	0	2
CTCCCAATACCTGTACT	-2.35607	20.1155	4.74948	5.54639	SeuratProject	921	619	1.73724	0	2	2	2	0	0	2
GGAATCTCGATTGTGGT	-21.5942	17.8079	5.49636	4.0834	SeuratProject	921	611	2.9316	0	2	2	2	0	0	2
CTCCACAGCTAGTCGGA	29.0734	-20.2182	-0.588348	-15.5646	SeuratProject	923	522	0.866739	0	7	6	5	6	6	5
GATCATGATGGAGGTTC	3.04639	15.8656	1.79604	4.48043	SeuratProject	923	538	0.866739	0	2	2	2	0	0	2
GTGGAAGTACGGCAGTC	39.1593	17.825	7.89533	-10.9858	SeuratProject	923	511	0.108342	0	9	8	8	10	10	8
TTTACGTCGATCAAGTC	10.2143	24.86	-4.01263	0.926212	SeuratProject	923	546	0	0	4	4	4	1	3	4
GTCTCACCGAGAATTCC	30.1788	-19.2887	-0.11063	-15.1662	SeuratProject	924	429	8.54978	0	7	6	5	6	6	5
AACGAAACGAGGCTCTG	31.3101	-16.9781	0.056046	-15.0893	SeuratProject	925	519	1.62162	0	7	6	5	6	6	5
CATCGGGTACCGAACTG	-28.7092	16.5032	-7.3404	-5.76981	SeuratProject	925	601	0.540541	0	12	13	11	17	17	11
TGACCCTTACGCCTTCG	-16.0722	21.4055	5.27493	4.5252	SeuratProject	925	610	2.16216	0	2	2	2	0	0	2
AAGGTAAATGGGCTTCC	3.93406	15.0931	3.15197	5.87735	SeuratProject	926	575	0.215983	0	2	2	2	0	0	2
GAATAGATACCTGTACT	37.3143	-11.4907	2.10127	-13.3599	SeuratProject	926	349	1.51188	0	10	10	10	11	12	10
GGGAGTACGACCGCAGT	-54.5186	-5.65908	-7.47011	-13.795	SeuratProject	926	611	0.323974	0	13	19	19	22	23	19
ACGCACGGCTTGCGGTC	0.314071	30.6719	-7.98871	-4.20509	SeuratProject	927	570	5.50162	0	12	15	11	25	26	11
AGAACCTGCTTGGATCT	-20.5022	13.3105	5.31317	3.52615	SeuratProject	927	633	2.37325	0	2	2	2	0	0	2
CCTGTTGCGATGCGGCT	-7.30185	32.043	3.57723	13.3175	SeuratProject	927	546	2.48112	0	17	11	26	30	31	26
GTCACTCTACTTCCAGT	9.54219	11.9618	2.34992	7.49122	SeuratProject	927	574	0.970874	0	3	3	3	18	18	3
CTCCACATACGCAGTCA	7.43161	15.1264	3.23961	6.44379	SeuratProject	928	545	0.215517	0	3	3	3	18	18	3
CCGTAGGCGAAGCAATA	-14.5785	-20.2723	2.00788	-5.03717	SeuratProject	929	501	9.79548	0	0	0	0	2	1	0
CTCCCAATACGCCTTGT	-19.8913	12.9514	5.4367	3.59875	SeuratProject	929	641	2.04521	0	2	2	2	0	0	2
GAGGGATGCTGGCTGAA	-21.6763	9.39278	5.27082	2.7967	SeuratProject	929	612	1.61464	0	2	2	2	0	0	2
TGCTTCGGCTGTGGCTC	9.27554	-4.33593	-2.07649	6.71278	SeuratProject	929	582	2.2605	0	1	1	1	3	2	1
TTACGTTCGACTGCGAC	32.7764	-14.965	0.791314	-14.4687	SeuratProject	930	325	0.215054	0	7	6	5	6	6	5
AGTCAACATGCTGTACT	-5.43337	24.7461	4.43716	5.60213	SeuratProject	931	629	1.50376	0	2	2	2	0	0	2
TTACCATGCTAGCGCCT	34.7462	-17.0266	0.817163	-14.0532	SeuratProject	931	524	3.43716	0	7	6	5	6	6	5
GATAGAATACTAGTCAG	-24.0825	29.6566	-1.05912	14.6279	SeuratProject	932	613	1.93133	0	6	9	9	12	11	9
GTCGAATGCTGCTTTCC	39.2288	25.1187	5.4403	-15.7152	SeuratProject	932	612	1.28755	0	18	21	22	26	27	22
GTTCCGTGCTCTTGAAC	-20.0097	10.3914	5.38524	2.78868	SeuratProject	932	627	2.897	0	2	2	2	0	0	2
TTTCATGCGACAGTGAG	-8.07258	32.0648	3.3508	13.4711	SeuratProject	933	612	2.78671	0	17	11	26	30	31	26
AGGGTGATACCACGTCC	-12.55	11.8766	4.7668	4.81949	SeuratProject	934	596	2.03426	0	2	2	2	0	0	2
GAAGGGTGCTTGCGGTC	40.9163	-12.4953	2.19975	-13.0504	SeuratProject	934	460	1.606	0	10	10	10	11	12	10
CACTAAGGCTTCCGCAG	-8.1558	24.1723	4.95837	5.47648	SeuratProject	935	601	1.81818	0	2	2	2	0	0	2
TACTTGTATGTGCAGCG	-19.8937	10.0663	5.01443	2.67918	SeuratProject	935	612	1.92513	0	2	2	2	0	0	2
TCCACCAGCTGCTCGGT	3.22668	18.2198	-3.48855	1.17289	SeuratProject	936	605	9.0812	0	2	2	2	0	0	2
TTACTGTATGAGTTGTA	-17.5138	10.2537	4.80379	3.37824	SeuratProject	936	604	2.35043	0	2	2	2	0	0	2
ACTTCCGGCTAGCGCCT	-11.714	12.8542	4.46952	4.18754	SeuratProject	938	617	2.1322	0	2	2	2	0	0	2
GCAACATGCTCGAGTTT	-4.75101	18.1562	4.38594	5.44506	SeuratProject	938	619	1.91898	0	2	2	2	0	0	2
AAAGTCCATGTAGCAAC	-36.8655	4.98728	-7.14806	2.189	SeuratProject	939	535	0.85197	0	15	17	17	20	20	17
CCCTAACCGAGGTGGAT	0.122791	15.5038	3.12566	5.73696	SeuratProject	939	603	4.04686	0	2	2	2	0	0	2
GACTCTCTACACGTCGA	-7.19706	14.2464	4.48669	4.80391	SeuratProject	939	627	3.51438	0	2	2	2	0	0	2
GCCTGTTCGACACGGAA	-44.5384	-3.34107	-6.62354	-11.3525	SeuratProject	940	558	1.91489	0	13	22	23	27	28	23
CTGTGAATACAAACCCA	-10.5051	23.4969	5.00166	5.25456	SeuratProject	941	596	2.65675	0	2	2	2	0	0	2
AGGATCTCGATTCACCC	-9.60489	12.4794	4.79042	4.70252	SeuratProject	942	622	2.12314	0	2	2	2	0	0	2
GTGTGGCCGAGGTAACG	1.28795	31.532	-7.96081	-3.87584	SeuratProject	942	602	3.7155	0	12	15	11	25	26	11
TGATGCAGCTCAGTGTT	-16.455	41.1441	1.75831	15.7636	SeuratProject	942	532	0.849257	0	6	11	13	13	15	13
TCATGCCTACAAACACT	-7.22351	32.0005	3.52321	13.289	SeuratProject	943	588	2.01485	0	17	11	26	30	31	26
TCTCTGGTACCTAGCCC	38.1357	-4.93511	2.88623	-11.6754	SeuratProject	943	318	5.72641	0	10	10	10	11	12	10
TGTTCTATACTCACACT	-13.5564	20.3093	5.12339	5.06991	SeuratProject	943	607	1.59067	0	2	2	2	0	0	2
CAGCAGCCGAAGACGGT	32.3834	-17.4846	0.246507	-14.6619	SeuratProject	944	400	2.33051	0	7	6	5	6	6	5
CAGGCCAGCTTCGATAC	-26.1339	-16.8188	-1.94333	-8.39839	SeuratProject	944	498	2.11864	0	5	5	7	9	9	7
TGCGGCAGCTTGGTACT	40.9109	-8.39488	2.73892	-12.5102	SeuratProject	946	310	8.77378	0	10	10	10	11	12	10
AGGAAATTACGTCGTGA	41.5692	-11.2507	2.26026	-12.6255	SeuratProject	947	423	6.75818	0	10	10	10	11	12	10
CATCGCTATGAGATCGC	0.797435	31.9562	-7.93099	-3.99805	SeuratProject	947	566	4.85744	0	12	15	11	25	26	11
GATGACTGCTGTACGCC	-26.2172	-13.9078	-0.792201	-8.78308	SeuratProject	947	538	2.42872	0	5	5	14	15	14	14
TACCTGCCGAAGTCCAT	-11.773	22.2363	5.25485	4.77592	SeuratProject	947	619	3.69588	0	2	2	2	0	0	2
TCCATGCGCTATTGTGC	5.3891	14.3395	2.46301	6.46006	SeuratProject	947	724	1.26716	0	3	3	3	18	18	3
TTGAGTGTACCTTCGAC	-20.8061	9.29199	5.23212	2.75799	SeuratProject	947	615	0.95037	0	2	2	2	0	0	2
CTCCTCCGCTACGGCTC	-0.0853913	15.1677	2.89144	5.91075	SeuratProject	948	619	2.1097	0	2	2	2	0	0	2
CTAGACAGCTCGTGTGC	40.4148	-8.86714	2.62143	-12.477	SeuratProject	949	425	2.63435	0	10	10	10	11	12	10
CTGCCATGCTGCAGAAC	-28.2806	32.3172	-1.15908	15.184	SeuratProject	949	542	1.58061	0	6	9	9	12	11	9
TGGTTAGTACAAACACT	38.432	-17.1029	1.05524	-13.6216	SeuratProject	949	547	0.948367	0	10	10	10	11	12	10
TTGAGTGATGTAATTCC	33.9159	-17.6858	0.371475	-14.3411	SeuratProject	949	490	9.16754	0	7	6	5	6	6	5
AGCGCTGGCTTAGCTGT	-22.6102	11.1857	5.59852	2.88501	SeuratProject	950	633	1.89474	0	2	2	2	0	0	2
GAAGTAAGCTTACAGCT	-28.1944	17.5052	-7.6436	-5.34843	SeuratProject	950	606	2.31579	0	12	13	11	17	17	11
ACCTGTCATGAAGTCCG	-55.3526	-5.20965	-7.52451	-13.7858	SeuratProject	952	623	2.10084	0	13	19	19	22	23	19
TAACGACCGATAACTCG	-4.50153	23.4278	4.65579	5.70894	SeuratProject	952	620	2.20588	0	2	2	2	0	0	2
TCCGGGAGCTTCATGAC	41.4744	15.2013	7.55842	-11.5325	SeuratProject	952	562	0.52521	0	9	8	8	10	10	8
GGCTTGGCGACTGCCTT	-23.1502	11.4783	5.61972	3.00696	SeuratProject	953	623	2.09864	0	2	2	2	0	0	2
TCATTGTCGAGTGGACA	-16.5705	14.6223	5.04884	4.02545	SeuratProject	953	592	2.83316	0	2	2	2	0	0	2
TTACAGGCGACCTGCTT	0.579781	30.0972	-8.09566	-4.12035	SeuratProject	953	572	3.98741	0	12	15	11	25	26	11
CCGCAAGCGAATCCTCC	4.7564	13.3818	2.51028	6.24844	SeuratProject	954	673	1.15304	0	3	3	3	18	18	3
TATTCCATACATATGGC	-17.6151	18.346	5.36304	4.66054	SeuratProject	954	611	1.36268	0	2	2	2	0	0	2
AGGAAATATGTTTCAGT	1.00097	31.561	-7.96122	-3.98939	SeuratProject	955	613	3.03665	0	12	15	11	25	26	11
GAGTTGTCGAAACACGG	41.1947	-10.6491	2.54019	-12.7317	SeuratProject	956	349	5.12552	0	10	10	10	11	12	10
TGAGCGCTACCAGCAGT	-6.97351	19.1753	4.39749	5.61948	SeuratProject	956	610	2.71967	0	2	2	2	0	0	2
ACCAACAATGGTCATTC	-13.5185	33.7531	2.02633	14.3897	SeuratProject	957	621	0.626959	0	6	11	13	13	15	13
ATCAGGTTACGTTACAA	-7.16606	31.9966	3.51848	13.2548	SeuratProject	957	604	1.5674	0	17	11	26	30	31	26
TATCTTGCGACGGAAGT	-18.8255	11.6778	5.05221	3.54368	SeuratProject	958	603	3.34029	0	2	2	2	0	0	2
TTAGGGTATGCACGTCC	-7.16575	32.0278	3.54091	13.2844	SeuratProject	958	606	1.35699	0	17	11	26	30	31	26
AGTGTTGTACGAGAAGC	-3.53323	22.2913	4.90625	5.26122	SeuratProject	959	594	4.48384	0	2	2	2	0	0	2
GAGCTGCGCTGGTAACG	-15.609	13.3836	5.02969	3.64379	SeuratProject	959	616	2.50261	0	2	2	2	0	0	2
TCGCACTGCTGAGAACC	40.0414	13.1088	8.1187	-10.9332	SeuratProject	959	678	3.02398	0	9	8	8	10	10	8
TGAATCGGCTCTTGCGG	1.22402	30.6464	-8.08748	-3.99657	SeuratProject	959	581	4.69239	0	12	15	11	25	26	11
CAGGTATTACGCCTTGT	0.988041	29.6211	-8.22401	-4.13339	SeuratProject	963	589	3.21911	0	12	15	11	25	26	11
TCCTTCTGCTACGGGTA	41.4012	-10.8498	2.39902	-12.6767	SeuratProject	963	472	3.32295	0	10	10	10	11	12	10
TCGCACTATGCACACCC	-17.5591	-21.1358	1.09126	-6.13532	SeuratProject	963	674	2.90758	0	0	0	0	2	1	0
TTTGTTGTACGCCTTTG	-10.3744	13.9576	4.99334	4.74176	SeuratProject	963	635	1.66147	0	2	2	2	0	0	2
AGCGCTGCGACCGCAGT	-9.33958	21.8507	4.81034	5.15164	SeuratProject	965	627	2.27979	0	2	2	2	0	0	2
CCGAACGATGTTACGTT	43.7399	-11.9152	2.04219	-12.6506	SeuratProject	965	526	7.87565	0	10	10	10	11	12	10
CCTCCAAGCTACCCTAA	39.1266	-13.0554	2.06581	-13.2674	SeuratProject	965	413	9.43005	0	10	10	10	11	12	10
ACCCAAAATGATCACAG	32.7591	-15.3038	0.608936	-14.63	SeuratProject	966	424	7.66046	0	7	6	5	6	6	5
CACGGGTATGTTGCTGT	-26.9832	32.3729	-0.868505	15.2892	SeuratProject	966	516	3.62319	0	6	9	9	12	11	9
CCTCTCCCGAATTCACG	-17.858	16.0036	5.59648	3.85953	SeuratProject	966	671	1.75983	0	2	2	2	0	0	2
CTAACTTCGACTCACAA	-10.0492	21.2967	4.73174	5.09317	SeuratProject	966	648	2.17391	0	2	2	2	0	0	2
GTAGCTAGCTGTACGCC	-14.878	11.3835	5.2165	3.91944	SeuratProject	966	649	3.20911	0	2	2	2	0	0	2
GCGGAAAATGACCAGCA	-5.9122	17.3542	3.69818	5.84001	SeuratProject	967	515	1.03413	0	2	2	2	0	0	2
TGAGCATATGCCTCTTT	-21.733	14.5361	5.47996	2.858	SeuratProject	967	636	2.68873	0	2	2	2	0	0	2
CTACATTGCTTCGGCTG	-7.4106	32.1086	3.51131	13.328	SeuratProject	968	620	2.68595	0	17	11	26	30	31	26
CTGGTCTCGAAAGATTG	-9.93352	25.1606	4.92272	5.72371	SeuratProject	968	601	3.82231	0	2	2	2	0	0	2
GACTGATTACAATCTTC	-17.6336	13.2248	5.15798	3.80998	SeuratProject	968	631	2.47934	0	2	2	2	0	0	2
TGGGAGAATGAGATCGC	40.4511	-8.78673	2.62943	-12.3865	SeuratProject	968	455	3.71901	0	10	10	10	11	12	10
ACTTTGTGCTACTGGTT	-12.1047	17.2289	4.70929	4.43423	SeuratProject	969	663	2.16718	0	2	2	2	0	0	2
CCGTTCAATGCATGAGT	41.1834	-9.78756	2.24461	-12.6006	SeuratProject	969	430	2.57998	0	10	10	10	11	12	10
CTGTGGGTACAGAATAG	-25.9629	-13.7212	-0.779853	-8.07031	SeuratProject	970	533	2.8866	0	5	5	14	15	14	14
GGCACGTATGGGCTGTG	39.2842	-15.0973	1.70143	-13.351	SeuratProject	970	444	9.79381	0	10	10	10	11	12	10
TGTAGACGCTTGGTAGG	32.4626	-15.4343	0.369191	-14.8049	SeuratProject	970	399	3.81443	0	7	6	5	6	6	5
TCAGTGAATGGGCTGGT	-55.891	-3.92317	-7.46495	-13.62	SeuratProject	971	590	2.78064	0	13	19	19	22	23	19
TTATTGCTACATAACAC	-8.61988	11.011	4.83869	4.21557	SeuratProject	971	637	2.26571	0	2	2	2	0	0	2
ATATCCTCGAGGAGAAA	-9.10007	13.7379	5.22305	4.73425	SeuratProject	972	607	2.36626	0	2	2	2	0	0	2
CATTCATCGACCTGGTG	-22.3886	11.616	5.54737	3.24714	SeuratProject	972	625	1.95473	0	2	2	2	0	0	2
CGCGTGACGAAGGTAGC	-17.8241	37.6515	4.44403	15.2379	SeuratProject	972	451	0.308642	0	6	11	13	31	32	13
GGGTAGACGATAACTCG	1.43725	31.5906	-7.98911	-3.91039	SeuratProject	972	577	3.49794	0	12	15	11	25	26	11
TGCTCGTCGACGGAAGT	-13.5089	34.8541	1.9267	14.6654	SeuratProject	974	587	0.924025	0	6	11	13	13	15	13
CAGTTCCATGGAGGGTG	1.3351	10.3368	0.830802	6.06459	SeuratProject	975	592	0.205128	0	2	2	2	0	7	2
CATCCACTACCTGTACT	0.899196	29.7007	-8.16353	-4.14841	SeuratProject	975	632	2.35897	0	12	15	11	25	26	11
CCTCAGTTACCCTAACT	-20.4904	14.8141	5.61989	3.14374	SeuratProject	975	647	1.4359	0	2	2	2	0	0	2
CTAGGTACGAAGTTAGA	-19.6646	17.5073	5.32687	4.28091	SeuratProject	975	618	2.5641	0	2	2	2	0	0	2
TCCGGGACGATATCTGG	40.8313	-11.9383	2.09955	-12.7808	SeuratProject	975	494	1.23077	0	10	10	10	11	12	10
TCCTTTCCGAACTCATG	-19.1247	10.1362	5.3135	2.97908	SeuratProject	975	602	1.23077	0	2	2	2	0	0	2
TTACCATTACGATTTCT	-12.7495	21.2004	5.43028	4.70452	SeuratProject	975	622	1.64103	0	2	2	2	0	0	2
AATGGAACGAGTTACAC	38.9688	-8.25482	2.83269	-12.3265	SeuratProject	976	361	6.55738	0	10	10	10	11	12	10
GGGCTACATGTCGAAGC	-3.28972	15.2852	4.22571	5.05758	SeuratProject	976	656	1.43443	0	2	2	2	0	0	2
CTCCAACTACACCTCAT	-26.4224	29.1124	-2.18236	15.2928	SeuratProject	977	553	0.102354	0	6	9	9	12	11	9
GAGGCAATACGTAGCCA	-28.4426	12.8264	-5.57482	-6.20848	SeuratProject	977	549	0.921187	0	12	13	11	17	17	11
TATCTTGGCTTGCACTA	-18.0308	14.7266	5.35589	3.65469	SeuratProject	977	644	1.84237	0	2	2	2	0	0	2
TCAATTCTACGGAGGCA	0.317253	30.5389	-7.98401	-4.16433	SeuratProject	977	603	3.7871	0	12	15	11	25	26	11
CTACTATGCTTGTGGAG	-7.16489	17.7433	4.02403	5.72148	SeuratProject	978	622	2.65849	0	2	2	2	0	0	2
GTTCATTGCTAGCGCTC	42.9646	-11.4025	2.02505	-12.7732	SeuratProject	978	573	6.44172	0	10	10	10	11	12	10
ATGAGGGCGAGAACATA	-7.33378	23.3246	5.02161	5.46894	SeuratProject	979	609	3.26864	0	2	2	2	0	0	2
GCATGATGCTCGATAGG	-27.2834	4.78635	-3.81225	-6.72546	SeuratProject	979	622	4.29009	0	5	5	7	9	9	7
CAACCTCTACAAGCCTA	-19.6136	-17.9125	-0.909541	-8.00143	SeuratProject	980	541	3.26531	0	5	5	7	2	9	7
TCACTATTACTCCCTAA	-26.7665	31.9833	-0.944726	15.0115	SeuratProject	980	475	0.102041	0	6	9	9	12	11	9
TTCTGTAATGGGCTGTG	-7.53898	-20.6237	1.88549	-3.3887	SeuratProject	980	568	1.32653	0	0	0	0	2	1	0
AAAGTCCATGCATCTGC	39.0657	-13.5814	1.78394	-13.2935	SeuratProject	981	491	7.7472	0	10	10	10	11	12	10
TGAATGCTACATCACCC	-19.7435	11.4432	5.27366	3.2151	SeuratProject	981	647	1.9368	0	2	2	2	0	0	2
CTCAGGGCGAATCTTCT	38.9833	15.9148	8.72434	-11.8615	SeuratProject	982	651	7.12831	0	9	8	8	10	10	8
TGTGGCGGCTACTGTGT	0.404831	29.7269	-8.07018	-4.14671	SeuratProject	982	630	4.68432	0	12	15	11	25	26	11
GAGATGGGCTTTGTGCA	-13.5523	12.1556	5.183	4.22294	SeuratProject	983	654	2.64496	0	2	2	2	0	0	2
GCAACATGCTAATGATG	28.5334	-20.3832	-0.640378	-15.6853	SeuratProject	984	561	2.3374	0	7	6	5	6	6	5
GTTGTGAATGTAGTCTC	-28.2574	16.392	-7.41876	-5.65099	SeuratProject	984	634	4.97967	0	12	13	11	17	17	11
TCATTGTTACCTGTACC	4.45438	14.2786	2.69833	6.00238	SeuratProject	984	548	0	0	3	3	3	18	18	3
CACAACAGCTCCTGGGT	28.536	-22.1024	-1.11914	-15.6611	SeuratProject	985	620	7.20812	0	7	6	5	6	6	5
CTACCTGGCTGTTGCCG	39.5097	-12.0811	2.11241	-13.1548	SeuratProject	985	465	8.22335	0	10	10	10	11	12	10
TTCACGCATGCTCCCTT	-7.54695	16.4086	4.27522	4.93356	SeuratProject	986	639	2.33266	0	2	2	2	0	0	2
GAAACCTCGATCTTCGC	40.0228	-7.03739	2.8421	-12.1417	SeuratProject	987	352	3.95137	0	10	10	10	11	12	10
GTACAGTGCTCATCCCT	-18.166	18.6837	5.25048	4.19435	SeuratProject	987	677	1.72239	0	2	2	2	0	0	2
AGAAATGATGTGGTTGA	-35.2278	5.58235	-6.4807	1.78813	SeuratProject	989	576	0.202224	0	2	2	2	0	0	2
CATGAGTTACGAAATCC	-19.6156	10.5361	5.22375	3.19665	SeuratProject	989	620	1.82002	0	2	2	2	0	0	2
GTAATCGGCTAGCAATA	38.1051	-4.33132	2.82924	-11.6242	SeuratProject	989	460	9.70677	0	10	10	10	11	12	10
GCTTGGGTACGATATGT	-55.2934	-5.25723	-7.48188	-13.8366	SeuratProject	990	631	1.31313	0	13	19	19	22	23	19
AGACCATTACAGCTTTC	-12.4832	24.0913	5.37617	4.86764	SeuratProject	991	626	1.81635	0	2	2	2	0	0	2
TCAAGCACGACCAAATC	-21.3303	14.1503	5.41426	3.44183	SeuratProject	994	651	1.30785	0	2	2	2	0	0	2
TCCTCGAGCTGCACCCA	-13.2341	32.1096	1.96157	14.0245	SeuratProject	995	623	1.40704	0	6	11	13	13	15	13
TTCCGGTGCTCACACTA	-3.82728	19.1728	4.34969	5.47829	SeuratProject	995	673	2.71357	0	2	2	2	0	0	2
AAACCCACGAGCGAACA	39.042	-6.2714	2.67505	-12.3688	SeuratProject	996	469	6.0241	0	10	10	10	11	12	10
ATGGGAGTACTTCCCAG	33.6281	-16.4194	0.357261	-14.4264	SeuratProject	996	522	1.30522	0	7	6	5	6	6	5
GCCGATGGCTTGTGGAG	-44.1876	-3.36309	-6.76186	-11.3546	SeuratProject	996	574	2.51004	0	13	22	23	27	28	23
ATTGTTCATGCTAAGTA	38.2078	-14.3215	1.42382	-13.4395	SeuratProject	997	449	5.41625	0	10	10	10	11	12	10
GAGTTACGCTTGGAGAC	1.3741	31.6008	-7.99708	-3.939	SeuratProject	997	608	3.00903	0	12	15	11	25	26	11
TCTGTCGATGTAATTCC	-27.3266	12.8567	2.27735	-12.0443	SeuratProject	997	681	1.80542	0	12	13	11	17	17	11
CCTCATGTACCGCAGTG	-21.1074	9.73433	5.26976	2.79027	SeuratProject	998	628	1.80361	0	2	2	2	0	0	2
CGTGAATGCTTGCGGTC	-24.4797	-17.4126	-2.09879	-8.23081	SeuratProject	998	573	1.70341	0	5	5	7	9	9	7
TGGTGATATGCTCCCTT	38.4555	-9.29565	2.76215	-12.6931	SeuratProject	998	368	8.81764	0	10	10	10	11	12	10
GTAGGTTTACTGGTTGG	-17.9908	14.9909	5.3111	3.89183	SeuratProject	999	643	2.7027	0	2	2	2	0	0	2
ATCAGGTTACTTCCAGT	4.56139	12.971	1.90316	6.12922	SeuratProject	1001	620	1.5984	0	3	3	3	18	18	3
CACCAAAGCTCTCGCGA	-10.1985	10.2058	5.40948	3.66819	SeuratProject	1001	646	1.4985	0	2	2	2	0	0	2
ATTTACCTACCGTGGCA	-14.6647	16.1432	4.8608	4.07041	SeuratProject	1002	622	2.09581	0	2	2	2	0	0	2
CCCTTAGTACCACGTCC	-10.1389	12.398	5.19066	4.65685	SeuratProject	1002	654	2.79441	0	2	2	2	0	0	2
GCTTCACTACACAGAGG	39.974	17.4208	7.66898	-11.2232	SeuratProject	1002	454	0	0	9	8	8	10	10	8
GTCTTTACGACACGTGC	-22.8839	9.17139	5.28967	2.60663	SeuratProject	1002	650	1.99601	0	2	2	2	0	0	2
TCAAGTGATGGTCTACC	-7.22258	32.0167	3.53498	13.2798	SeuratProject	1002	627	1.89621	0	17	11	26	30	31	26
TATCTTGATGTATGCAA	38.457	-7.62519	2.86771	-12.3933	SeuratProject	1004	347	7.47012	0	10	10	10	11	12	10
AACAGGGTACGTCGTCC	-3.02262	5.24589	-0.47948	8.96935	SeuratProject	1006	611	9.54274	0	1	12	12	14	13	12
TCCGATCCGAACAGTCT	-3.42223	23.124	4.69293	5.6971	SeuratProject	1006	632	2.28628	0	2	2	2	0	0	2
CCACAAAATGGTCATCT	7.63248	-27.4549	1.21822	-1.81756	SeuratProject	1007	671	6.85204	0	0	0	0	5	5	0
CGGGTGTATGCGCACTT	35.0813	-16.7194	0.412154	-14.1539	SeuratProject	1007	514	5.26316	0	7	6	5	6	6	5
TCAAGACGCTCACGGTC	0.600243	30.3286	-8.10223	-4.04245	SeuratProject	1007	617	2.48262	0	12	15	11	25	26	11
ATTCCATTACTTACGTT	10.3279	-4.54266	-2.59409	6.80849	SeuratProject	1008	629	0.892857	0	1	1	1	3	2	1
CTACAGAATGAAACCCG	-6.61359	23.5382	4.98052	5.84906	SeuratProject	1008	619	1.98413	0	2	2	2	0	0	2
GCATCGGGCTCCTGCGA	42.709	-14.4149	1.5717	-13.0267	SeuratProject	1008	530	2.48016	0	10	10	10	11	12	10
TTTACGTGCTACTCATG	40.2407	-8.82978	2.60936	-12.5421	SeuratProject	1008	350	4.7619	0	10	10	10	11	12	10
CTACCTGTACTAGTCCT	-19.2836	16.4962	5.58693	3.82234	SeuratProject	1009	659	1.78394	0	2	2	2	0	0	2
TGTGCGGATGATTTCCA	39.4931	17.2852	7.90603	-11.0745	SeuratProject	1009	571	0.49554	0	9	8	8	10	10	8
TTGTTCAGCTGTTGCGC	40.7255	-8.71782	2.76858	-12.3398	SeuratProject	1009	288	7.33399	0	10	10	10	11	12	10
ACTACGAGCTCCCGCAA	-0.164615	29.9735	-8.08331	-4.01483	SeuratProject	1010	607	3.56436	0	12	15	11	25	26	11
AGATAGACGAACGGCTC	-23.5981	12.1412	5.85447	2.98625	SeuratProject	1010	671	1.68317	0	2	2	2	0	0	2
GGAACCCGCTCGTGGTC	0.713833	30.1844	-8.11601	-4.02708	SeuratProject	1010	613	3.36634	0	12	15	11	25	26	11
TCATGCCGCTGTCAGCC	-17.8833	37.7248	4.38358	15.2942	SeuratProject	1010	434	5.94059	0	6	11	13	31	32	13
TCCTGCAATGGTTCTCG	40.2663	-10.8073	2.48837	-12.9213	SeuratProject	1010	483	8.81188	0	10	10	10	11	12	10
AAAGTGACGAGCTTTCC	39.0689	-15.2437	1.44317	-13.4572	SeuratProject	1011	518	1.48368	0	10	10	10	11	12	10
AACAAGATACACGATCA	-13.5232	33.8906	2.03082	14.2435	SeuratProject	1011	616	0.98912	0	6	11	13	13	15	13
AGGGTTTGCTTCGGTAT	-20.1961	10.7136	5.26287	3.01569	SeuratProject	1011	655	1.78042	0	2	2	2	0	0	2
CTACAGAGCTGTTACCA	41.0888	-12.5726	1.97636	-12.9848	SeuratProject	1011	511	8.70425	0	10	10	10	11	12	10
CTTTCAAATGCTGTACT	0.691032	30.1519	-8.19302	-4.1321	SeuratProject	1011	659	2.27498	0	12	15	11	25	26	11
TAGCACACGAATTCACG	1.24742	31.8276	-7.95995	-3.96067	SeuratProject	1011	641	3.16518	0	12	15	11	25	26	11
TCGGGACGCTAGTCGGA	-0.0757443	28.5212	0.120146	-15.236	SeuratProject	1011	613	3.46192	0	12	15	11	25	26	11
TTCCAATCGACCAACGC	10.327	15.0409	3.21434	7.50949	SeuratProject	1011	563	0.395648	0	3	3	3	18	18	3
TTGGATGGCTACTAGCT	42.2714	-10.4273	2.39984	-12.5959	SeuratProject	1012	569	1.97628	0	10	10	10	11	12	10
AACCTGACGAGCTTCGG	4.68608	13.403	2.44977	6.25284	SeuratProject	1013	595	7.50247	0	3	3	3	18	18	3
AGGCCACATGAAGCGCT	39.3405	-9.82298	2.10486	-12.8893	SeuratProject	1013	469	6.31787	0	10	10	10	11	12	10
ATCACAGTACAAACCCG	37.891	-11.1989	2.2877	-13.2561	SeuratProject	1013	429	0.789733	0	10	10	10	11	12	10
CATGCTCATGAAACCAT	32.7563	-16.0741	0.421532	-14.6799	SeuratProject	1014	439	5.91716	0	7	6	5	6	6	5
GGGAAGTGCTCTATGAC	1.33646	31.5101	-8.00456	-3.91071	SeuratProject	1014	617	3.0572	0	12	15	11	25	26	11
TCCAGAATACTGGCCAG	6.32082	10.1707	1.73477	6.98241	SeuratProject	1014	649	9.56607	0	1	1	1	3	2	1
TCGCTTGCGACAGATTC	39.7704	-13.8653	1.88683	-13.305	SeuratProject	1015	448	4.4335	0	10	10	10	11	12	10
TGCTTCGCGAGCCTTTC	-17.8984	37.7386	4.34921	15.3054	SeuratProject	1015	477	0.0985222	0	6	11	13	31	32	13
TGGGTTACGATGCAAGG	0.96819	14.9114	2.81144	6.07603	SeuratProject	1015	636	2.06897	0	2	2	2	0	0	2
CCGTAGGGCTCCTGCGA	-11.4195	11.0019	5.09724	3.9943	SeuratProject	1016	627	2.3622	0	2	2	2	0	0	2
GCATCTCCGACACGTGC	-16.5037	10.8097	4.91828	3.50486	SeuratProject	1016	689	1.5748	0	2	2	2	0	0	2
GCGTGCAGCTCCTGCGA	-8.01175	21.4527	4.90505	5.38642	SeuratProject	1016	622	3.24803	0	2	2	2	0	0	2
AACACACGCTAATGAGT	-26.1369	-16.8652	-1.99805	-8.37095	SeuratProject	1019	520	1.47203	0	5	5	7	9	9	7
CTGCGAGCGATGGATCT	38.1463	18.3437	8.00379	-11.057	SeuratProject	1019	610	3.3366	0	2	2	2	0	0	2
TGGGAAGCGACAGCATT	-9.61193	12.3613	4.88413	5.06458	SeuratProject	1019	653	2.74779	0	2	2	2	0	0	2
TCTATACCGAGATTAAG	39.4705	-16.4663	1.05991	-13.4788	SeuratProject	1020	577	7.54902	0	10	10	10	11	12	10
TGATCTTCGAGCCTGCA	-13.8309	12.9543	4.99048	3.85543	SeuratProject	1020	615	3.13725	0	2	2	2	0	0	2
CCTCTAGCGACTTGCGG	-8.75281	-5.95334	1.52126	4.24927	SeuratProject	1021	570	0.391773	0	8	7	6	8	8	6
GCTACCTTACTCCCATG	-7.38107	32.057	3.53379	13.302	SeuratProject	1021	631	1.76298	0	17	11	26	30	31	26
GTGCGTGGCTCTATGTG	-55.2198	-5.08513	-7.48831	-13.7413	SeuratProject	1022	658	2.05479	0	13	19	19	22	23	19
TTACGTTTACGCCATAA	-16.212	13.2663	5.25621	4.03144	SeuratProject	1023	646	1.75953	0	2	2	2	0	0	2
TTCTTCCTACGTGCGAT	39.6941	-6.35111	2.75389	-12.0073	SeuratProject	1023	372	2.24829	0	10	10	10	11	12	10
CTCAACCGCTTGTGGAG	-21.881	10.2482	5.39621	2.81451	SeuratProject	1024	670	1.36719	0	2	2	2	0	0	2
AGGGCCTGCTCCGTGGT	38.7506	17.9647	8.03529	-11.0255	SeuratProject	1025	536	9.65854	0	9	8	8	10	10	8
CACATGAGCTTCCGCAG	-7.21834	32.1066	3.48932	13.2683	SeuratProject	1025	609	2.2439	0	17	11	26	30	31	26
TCTTTGAATGATGCAGC	-20.2705	11.7002	5.31273	3.27045	SeuratProject	1025	647	2.04878	0	2	2	2	0	0	2
ACAACCACGACTTGAAC	-24.7555	-36.6319	0.0107212	-6.85422	SeuratProject	1026	546	3.41131	0	0	20	21	24	25	21
TACTTACCGACTATGAC	-0.624298	30.9335	-8.02081	-4.14802	SeuratProject	1026	659	1.94932	0	12	15	11	25	26	11
TATCAGGTACGCCTTTG	-16.3098	10.0381	5.41204	3.50582	SeuratProject	1026	667	2.14425	0	2	2	2	0	0	2
TCGCAGGATGACTACGA	32.6543	-16.0326	0.352303	-14.6099	SeuratProject	1026	451	2.82651	0	7	6	5	6	6	5
TCTTCCTTACGCAACAT	-14.8324	12.0507	5.16114	4.20856	SeuratProject	1026	687	1.65692	0	2	2	2	0	0	2
TACCGGGTACTTCCATG	-35.4313	16.3706	4.57478	1.3795	SeuratProject	1027	636	1.36319	0	12	13	11	17	17	11
TTTACCATACCATCTGC	-18.1689	20.0817	5.44934	3.83996	SeuratProject	1027	657	1.85005	0	2	2	2	0	0	2
TAAGCACGCTTTCGTTT	-10.7167	25.8059	5.2302	5.06282	SeuratProject	1028	667	1.75097	0	2	2	2	0	0	2
TACGGGCTACCGGACTG	7.13821	14.6282	3.09791	6.47838	SeuratProject	1028	602	4.57198	0	3	3	3	18	18	3
AATAGAGTACGAAAGGT	-13.9062	13.4891	5.07325	3.94621	SeuratProject	1029	657	2.04082	0	2	2	2	0	0	2
GTTGCGGGCTTGGGTTT	4.8896	12.9296	1.89297	6.43684	SeuratProject	1029	744	1.65209	0	3	3	3	18	18	3
GTAGTACATGTTACTCG	-7.30963	32.0637	3.56344	13.3371	SeuratProject	1030	617	2.13592	0	17	11	26	30	31	26
TGAGCATGCTACCCTCT	-4.99847	23.1438	4.92153	5.5876	SeuratProject	1030	673	2.13592	0	2	2	2	0	0	2
TTACAGGGCTGGCTGAA	-4.53792	24.2595	5.01034	5.29458	SeuratProject	1031	660	4.55868	0	2	2	2	0	0	2
TGAGCATTACGAACACT	-18.7412	9.36063	4.87796	3.38385	SeuratProject	1032	661	3.10078	0	2	2	2	0	0	2
TTCTTCCCGACTGCGCA	-2.36178	22.3712	4.41445	5.20517	SeuratProject	1032	657	1.84109	0	2	2	2	0	0	2
CTTGATTGCTCGCCAGT	-21.5952	16.6636	5.53664	3.52387	SeuratProject	1033	666	1.64569	0	2	2	2	0	0	2
TTCCGTGGCTCCCGCAA	-13.4739	34.2609	2.02878	14.2145	SeuratProject	1033	630	1.54889	0	6	11	13	13	15	13
AGGCTGCATGGCTCTCG	0.783445	30.222	-8.15572	-4.00927	SeuratProject	1034	634	4.54545	0	12	15	11	25	26	11
TGGGAGACGAAAGCACG	-17.4284	13.4494	5.05714	3.40473	SeuratProject	1034	669	2.90135	0	2	2	2	0	0	2
AAGTTCGATGAGGAAAT	-18.983	-18.9352	-0.243628	-8.31014	SeuratProject	1035	618	5.50725	0	0	0	0	2	1	0
ACTATCTATGCTGTACT	-21.9355	8.73511	5.20389	2.73559	SeuratProject	1036	694	2.02703	0	2	2	2	0	0	2
CTGCTCACGACCTGGGT	39.2535	-10.3258	2.44915	-12.8927	SeuratProject	1036	454	5.98456	0	10	10	10	11	12	10
GTGGCGTTACGTCTACC	-14.1968	21.3313	5.33394	4.47774	SeuratProject	1036	670	2.41313	0	2	2	2	0	0	2
CTCAATTATGTCCCATG	11.9496	26.183	-4.11932	0.564489	SeuratProject	1039	606	2.30991	0	4	4	4	1	3	4
TAGAGTCTACCGTGGTG	-21.3109	8.56644	5.36016	2.93319	SeuratProject	1039	652	2.79115	0	2	2	2	0	0	2
ATTACCTCGACGCCTAG	-17.9819	18.3373	5.43147	4.30177	SeuratProject	1040	643	1.82692	0	2	2	2	0	0	2
CAACCAACGACAGTCTA	-18.7065	15.8501	5.43084	4.22758	SeuratProject	1040	672	3.75	0	2	2	2	0	0	2
TATCCTAATGCGGACGT	0.617427	31.4532	-7.92497	-4.03695	SeuratProject	1040	622	3.46154	0	12	15	11	25	26	11
GAACACTCGAGAGGACT	-23.1276	11.0989	5.59096	3.01824	SeuratProject	1041	660	2.40154	0	2	2	2	0	0	2
GCAACATTACTAGTCCT	-19.8974	13.8993	5.59804	3.05682	SeuratProject	1042	667	1.15163	0	2	2	2	0	0	2
TGAGCATTACATGCATG	-18.5895	11.0568	5.19437	3.13755	SeuratProject	1042	650	2.87908	0	2	2	2	0	0	2
AAAGGTATACGACCCAA	3.20023	-2.7608	-0.745099	6.676	SeuratProject	1043	641	4.88974	0	1	1	1	7	7	1
CGGACACCGATGCGTGC	-17.1491	-20.1141	1.30034	-6.2074	SeuratProject	1043	542	2.20518	0	0	0	0	2	1	0
TTCCTTCTACAAGTCCG	-17.2526	16.3625	5.45986	3.90359	SeuratProject	1043	669	2.39693	0	2	2	2	0	0	2
CTCCCTCGCTATCTCTT	-8.41483	15.9725	4.41777	4.54123	SeuratProject	1044	707	2.20307	0	2	2	2	0	0	2
GCCAGGTCGAGGACTGA	34.0999	-18.3045	0.330682	-14.2163	SeuratProject	1044	536	9.00383	0	7	6	5	6	6	5
TCGATTTTACATATGGC	-19.7498	15.6507	5.51548	3.43211	SeuratProject	1044	681	1.91571	0	2	2	2	0	0	2
GATTTCTGCTCACGTGC	10.122	14.2955	3.15748	7.49491	SeuratProject	1045	648	0.191388	0	3	3	3	18	18	3
AGATGCTATGAGCCATG	-13.3322	33.9118	2.04335	14.2804	SeuratProject	1046	651	0.956023	0	6	11	13	13	15	13
CGGGTCATACGGTCTGG	-13.3888	33.554	1.94614	14.189	SeuratProject	1046	646	0.764818	0	6	11	13	13	15	13
TCATGGATACCGAAGGA	4.73126	15.1719	2.39924	6.20745	SeuratProject	1047	699	0	0	3	3	3	18	18	3
GTTAGACTACCTCCCTT	-8.55585	12.2963	4.6668	5.39154	SeuratProject	1050	646	1.90476	0	2	2	2	0	0	2
CTCTGGTCGATAACCCA	-27.9774	13.1254	-5.69917	-6.19001	SeuratProject	1051	614	0	0	12	13	11	17	17	11
TACGCTCCGAGTGGCTC	-21.7972	11.7594	5.4605	2.90954	SeuratProject	1051	681	1.42721	0	2	2	2	0	0	2
TACGGTAATGAGAGTTT	-28.4175	16.8116	-7.52072	-5.56645	SeuratProject	1051	640	2.47383	0	12	13	11	17	17	11
AGCGCCATACGCAGGTT	38.5662	17.2736	8.3387	-10.938	SeuratProject	1052	655	4.37262	0	9	8	8	10	10	8
AGTTCCCATGTGAGGTT	41.244	-15.5648	1.87545	-12.8619	SeuratProject	1052	534	2.09125	0	10	10	10	11	12	10
CAACGGCCGACGACAGA	-55.2367	-5.01319	-7.4935	-13.6933	SeuratProject	1052	613	2.09125	0	13	19	19	22	23	19
TTGACCCCGAATCCTTT	-13.9004	10.2552	5.4113	3.80558	SeuratProject	1052	687	1.9962	0	2	2	2	0	0	2
ATATCCTTACCATTTGC	-13.486	33.0794	1.99286	14.1216	SeuratProject	1053	658	1.89934	0	6	11	13	13	15	13
CATGCAAGCTACAGTAA	-9.03666	18.0632	4.82684	4.41018	SeuratProject	1053	668	1.89934	0	2	2	2	0	0	2
GAGACTTCGAATGCTAC	-21.5815	11.8115	5.4192	3.13793	SeuratProject	1054	679	1.32827	0	2	2	2	0	0	2
TTCTTCCGCTAAGCGGT	-1.31814	-23.352	1.36306	-3.13833	SeuratProject	1054	779	4.74383	0	0	0	0	5	5	0
GAACGTTGCTCTTGAGT	14.0436	13.7686	3.05689	8.75411	SeuratProject	1055	690	1.23223	0	3	3	3	4	4	3
ATAGAGATACTGCATGA	15.1309	12.4763	2.99535	9.02496	SeuratProject	1056	659	4.54545	0	3	3	3	4	4	3
TTCAGGATACCTGACAG	-23.0696	12.3251	5.56728	3.0413	SeuratProject	1057	672	2.5544	0	2	2	2	0	0	2
GGATCTACGAATAGGGC	-27.5726	27.4232	-2.43365	14.5891	SeuratProject	1058	615	1.89036	0	6	9	9	12	11	9
TCAGGTACGAGAACGCA	5.22874	12.8248	2.37261	6.6157	SeuratProject	1058	694	2.6465	0	3	3	3	18	18	3
CCAAGCGCGAAAGATTG	-4.64317	37.5061	10.0882	-3.19926	SeuratProject	1059	583	1.60529	0	17	11	24	28	29	24
GCACATATACTGCTACT	26.4468	-25.9778	-1.31197	-15.7924	SeuratProject	1059	657	0.188857	0	7	6	5	6	6	5
GTGCTTCCGATTCACAG	-7.62698	12.8886	4.54527	5.14074	SeuratProject	1059	682	2.83286	0	2	2	2	0	0	2
TTCACGCGCTGAGTTTC	39.5509	-9.13821	2.65158	-12.5813	SeuratProject	1059	360	3.58829	0	10	10	10	11	12	10
ACTCTCGTACAGCCGAT	-17.0053	-20.581	1.35235	-6.14001	SeuratProject	1060	724	6.50943	0	0	0	0	2	1	0
AGGGTTTCGAAGTTCCA	41.858	-11.9984	2.14119	-12.6933	SeuratProject	1060	478	2.07547	0	10	10	10	11	12	10
AGTCACAATGTGGTTGG	3.01697	-2.70671	-0.669045	6.83765	SeuratProject	1060	659	4.62264	0	1	1	1	7	7	1
AACGTCACGAATCTGCA	42.8738	-10.3394	2.24217	-12.7955	SeuratProject	1061	482	6.97455	0	10	10	10	11	12	10
ATCGGATCGATCCGAGC	-23.1555	11.7446	5.67476	2.8227	SeuratProject	1061	647	2.16777	0	2	2	2	0	0	2
CATCAAGCGACACGTGC	-17.3632	13.3391	5.17607	3.24557	SeuratProject	1061	682	1.79076	0	2	2	2	0	0	2
TATCAGGGCTACTCATG	-13.3928	33.5478	1.96822	14.1887	SeuratProject	1061	639	0.659755	0	6	11	13	13	15	13
GCAGGCTGCTGTCAGAG	-23.8231	10.2964	5.61023	2.75211	SeuratProject	1062	683	3.10734	0	2	2	2	0	0	2
TACGCTCCGACGGATCC	40.4987	-8.4219	2.75214	-12.4086	SeuratProject	1064	380	3.94737	0	10	10	10	11	12	10
TGTGATGTACGGCAGTT	-23.0658	9.15859	5.37898	2.67407	SeuratProject	1064	680	3.1015	0	2	2	2	0	0	2
AACAAAGTACTGGCCTC	37.9304	-6.80978	2.66242	-12.3025	SeuratProject	1065	334	9.67136	0	10	10	10	11	12	10
ACTGTCCCGACGTAACT	-12.7713	16.5648	4.9647	4.71444	SeuratProject	1065	687	2.723	0	2	2	2	0	0	2
CTTGAGACGACAGTGTT	-11.3628	15.303	5.28957	4.42903	SeuratProject	1065	672	1.59624	0	2	2	2	0	0	2
GGCTTGGCGAATAGAGT	-15.6883	14.8768	5.06005	4.03795	SeuratProject	1065	677	2.44131	0	2	2	2	0	0	2
GTCGCGAGCTTGACTAC	-7.35918	-20.5702	1.98034	-3.20634	SeuratProject	1065	754	3.28638	0	0	0	0	2	1	0
TGTTGGATACCTCCCTT	5.18328	12.8109	2.01942	6.6612	SeuratProject	1065	697	1.22066	0	3	3	3	18	18	3
ATGACCAGCTACAGTAA	-9.11294	20.8331	4.76654	4.95078	SeuratProject	1066	661	1.96998	0	2	2	2	0	0	2
GAAGCCCCGATTCACCC	-21.2239	14.3596	5.46517	3.068	SeuratProject	1066	679	1.68856	0	2	2	2	0	0	2
GTTTACTATGGAGAACG	11.9711	14.1467	3.15997	8.04727	SeuratProject	1066	568	0.0938086	0	3	3	3	18	18	3
TAGGTTGGCTAATGAGT	0.32382	30.1641	-7.98601	-4.02809	SeuratProject	1067	656	5.71696	0	12	15	11	25	26	11
CAGATTGGCTAGGACAC	39.2658	25.1888	5.44271	-15.7209	SeuratProject	1068	715	0.468165	0	18	21	22	26	27	22
GACTGATCGACATCGCG	40.5633	16.906	7.51924	-11.7716	SeuratProject	1068	650	1.31086	0	9	8	8	10	10	8
CCCATTGCGACATCGGC	40.5275	17.5287	7.88116	-11.9183	SeuratProject	1069	614	0.0935454	0	9	8	8	10	10	8
GTGGAGAGCTGCCATTA	-26.1477	34.8673	-0.254481	15.5779	SeuratProject	1069	544	0.935454	0	6	9	9	12	11	9
TAGGTTGTACCCTCTTC	-2.07075	23.3724	4.06836	5.84573	SeuratProject	1069	586	1.77736	0	2	2	2	0	0	2
TCGGATACGATGACTAC	-22.6061	9.16156	5.32935	2.86116	SeuratProject	1069	695	2.15154	0	2	2	2	0	0	2
TTTGTTGGCTCAACGCC	-14.5838	13.8877	5.12313	3.89368	SeuratProject	1069	675	2.43218	0	2	2	2	0	0	2
CAAGACTCGAACAGTGG	-21.6368	17.7178	5.58951	4.00636	SeuratProject	1071	665	1.86741	0	2	2	2	0	0	2
CATTCCGTACGAAAGTG	-5.21814	22.109	5.08183	5.43654	SeuratProject	1071	658	2.98786	0	2	2	2	0	0	2
TCACACCCGAAGTTCCA	-28.1565	-18.7266	-2.44606	-7.71814	SeuratProject	1071	571	0.373483	0	5	5	7	9	9	7
CATTGAGTACTAAACGT	-10.9246	9.06735	-1.60291	-7.35804	SeuratProject	1074	698	2.04842	0	0	2	2	2	1	2
GTGGTTAGCTCCGTGGT	-17.0334	9.71728	5.46635	2.83512	SeuratProject	1074	708	1.30354	0	2	2	2	0	0	2
GGATCTATACGCCTTCG	-15.0147	13.7564	5.09848	3.9237	SeuratProject	1075	662	2.13953	0	2	2	2	0	0	2
ATGACCAATGGAGGCAG	42.0074	-13.0673	2.01678	-12.8662	SeuratProject	1076	495	6.97026	0	10	10	10	11	12	10
GTCTACCATGTCTTGGT	31.5066	-19.4734	-0.283678	-14.8892	SeuratProject	1076	544	0.743494	0	7	6	5	6	6	5
TACTTACCGAAGACGAC	38.0511	-9.18703	2.67641	-12.6624	SeuratProject	1076	390	3.06691	0	10	10	10	11	12	10
CTGCCATTACATCACCC	-4.16746	19.1329	4.33267	5.32875	SeuratProject	1077	698	1.48561	0	2	2	2	0	0	2
TCCGTGTATGGAGTACC	-11.5395	38.4387	3.01762	14.5141	SeuratProject	1077	424	0.185701	0	6	11	13	13	15	13
TCGACGGTACGTGCGAC	30.4029	-19.0435	-0.282995	-15.2503	SeuratProject	1077	531	0.278552	0	7	6	5	6	6	5
GTATTGGGCTATAGGAT	32.9793	-15.9869	0.46286	-14.5933	SeuratProject	1078	496	2.50464	0	7	6	5	6	6	5
TATGTTCCGACCTAAAC	-8.11296	19.3458	4.48896	5.19053	SeuratProject	1078	694	2.04082	0	2	2	2	0	0	2
CATTGAGTACTAAACTG	-10.9672	8.9442	-2.12255	-6.82043	SeuratProject	1079	702	2.03892	0	0	0	0	2	1	0
GAGTTTGATGTAAACTG	40.3167	14.318	8.11431	-11.044	SeuratProject	1079	672	0.55607	0	9	8	8	10	10	8
TTACCATATGACCGTTT	38.8217	-13.0667	1.91245	-13.2219	SeuratProject	1080	423	9.62963	0	10	10	10	11	12	10
TTGGGATGCTACAAGTA	-20.9883	14.7776	5.45887	3.55667	SeuratProject	1080	695	2.31481	0	2	2	2	0	0	2
TTGGGTAATGGTCAGAT	-8.95118	-5.80347	1.0444	3.62014	SeuratProject	1080	632	0.277778	0	8	7	6	8	8	6
GTGAGCCGCTAGGTCAG	39.5691	-13.2207	2.09786	-13.2749	SeuratProject	1081	480	6.56799	0	10	10	10	11	12	10
TCAAGTGGCTAATGCGG	0.775653	32.2953	-7.79698	-3.74445	SeuratProject	1081	665	2.6827	0	12	15	11	25	26	11
CTAGACACGATCTCATT	-24.1018	29.6427	-1.04898	14.633	SeuratProject	1083	662	1.93906	0	6	9	9	12	11	9
GACGCTGGCTTTGCAGT	37.7384	-3.53336	2.69336	-11.8767	SeuratProject	1083	643	9.14127	0	10	10	10	11	12	10
GGAATCTCGACATCCCT	40.9706	-10.8554	2.27723	-12.9552	SeuratProject	1083	508	8.21791	0	10	10	10	11	12	10
TACAACGCGACGTAACT	-2.43893	21.3008	4.29025	5.21581	SeuratProject	1083	669	2.86242	0	2	2	2	0	0	2
ATGCATGATGTTTCAGC	5.7196	41.5571	-7.61597	-2.10168	SeuratProject	1084	498	0.738007	0	11	15	20	23	24	20
TATATCCATGTGGTTGG	40.0099	-13.9624	1.92833	-13.1793	SeuratProject	1084	507	6.91882	0	10	10	10	11	12	10
ATCACTTGCTACAATAG	-26.3831	-16.8647	-1.99827	-8.37674	SeuratProject	1085	571	1.10599	0	5	5	7	9	9	7
CACCAAATACCGTGGTG	7.04243	14.7037	3.02646	6.48979	SeuratProject	1085	620	7.37327	0	3	3	3	18	18	3
TGTAGACGCTGAATTAG	42.6502	-11.4475	2.02314	-12.6121	SeuratProject	1085	473	1.56682	0	10	10	10	11	12	10
AACCTGAGCTTGGAGAC	22.2049	9.6616	2.84109	9.8131	SeuratProject	1086	682	3.77532	0	3	3	3	4	4	3
ATGGTTGGCTTGCGTGC	32.7877	-15.4897	0.659041	-14.529	SeuratProject	1086	389	1.84162	0	7	6	5	6	6	5
CCGTGAGCGAATTCCGA	29.7228	-19.8471	-0.430913	-15.313	SeuratProject	1086	601	2.11786	0	7	6	5	6	6	5
GATGTTGGCTCGATAGG	39.7533	-6.15806	2.86716	-11.902	SeuratProject	1086	283	6.44567	0	10	10	10	11	12	10
AGATGAAATGGCGTGCA	10.1603	12.6044	2.72408	7.72755	SeuratProject	1087	613	3.21987	0	3	3	3	18	18	3
AGGTCTAGCTGGCTGCT	-18.7746	11.7967	5.08323	3.49181	SeuratProject	1088	715	2.66544	0	2	2	2	0	0	2
ACACCAACGAGATAAAC	-15.1592	23.8156	3.28921	13.0232	SeuratProject	1089	664	1.92837	0	2	2	2	0	0	2
AACCCAAGCTGAATTAG	11.2482	13.9207	3.08521	7.88852	SeuratProject	1090	584	0	0	3	3	3	18	18	3
CCGATGGGCTACTAGCT	40.4311	-7.57954	2.68133	-12.2681	SeuratProject	1091	437	9.44088	0	10	10	10	11	12	10
GAACTGTCGAATAGAGT	-13.5976	16.7378	5.09272	4.31385	SeuratProject	1092	674	2.38095	0	2	2	2	0	0	2
ATTCCTATACGCCTTTG	-14.8791	22.5898	5.14717	4.40047	SeuratProject	1093	676	1.73833	0	2	2	2	0	0	2
CGAGTGCGCTGTCGGTC	8.60917	15.4229	3.23039	7.0058	SeuratProject	1093	690	2.92772	0	3	3	3	18	18	3
GTGCTTCTACCAACTGA	-19.8985	18.4712	5.0734	3.89425	SeuratProject	1093	724	2.56176	0	2	2	2	0	0	2
ATTCTTGTACCTAGCCT	-6.03259	22.1867	5.17232	5.16883	SeuratProject	1094	692	2.92505	0	2	2	2	0	0	2
TTACCATGCTCTACATG	-0.190404	13.7865	2.80728	6.03075	SeuratProject	1094	681	1.27971	0	2	2	2	0	0	2
GTTGTGAGCTGTACTAC	8.15559	27.676	-6.07185	-1.11224	SeuratProject	1095	672	0.273973	0	11	14	15	16	16	15
GTTTACTTACCCGATAG	42.2695	-13.3802	1.89313	-13.0122	SeuratProject	1095	601	3.0137	0	10	10	10	11	12	10
TTTGGTTCGAGTCAGTT	-20.8413	10.8112	5.30204	2.85089	SeuratProject	1095	679	2.00913	0	2	2	2	0	0	2
CGATGCGTACCGTGCTC	-28.588	17.3401	-7.63236	-5.55527	SeuratProject	1096	683	2.91971	0	12	13	11	17	17	11
GTACAGTCGAGTTGAGG	-19.5798	12.3305	5.36465	3.22604	SeuratProject	1096	700	2.0073	0	2	2	2	0	0	2
CCGTTCACGATCTCAGA	-4.79063	22.1159	4.9726	5.51285	SeuratProject	1097	686	2.64357	0	2	2	2	0	0	2
CTCCCTCCGACGATAGG	0.449483	31.0185	-7.94993	-4.17903	SeuratProject	1098	656	2.91439	0	12	15	11	25	26	11
TCAAGTGGCTATTGTGC	-20.3528	11.666	5.42421	3.11034	SeuratProject	1098	698	2.36794	0	2	2	2	0	0	2
CGTCCATGCTTGACTGT	-2.01581	11.9839	2.45697	5.2031	SeuratProject	1099	696	1.36488	0	2	2	2	8	8	2
TGTGTGAATGCGAGTCA	-54.0345	-2.80171	-7.30742	-12.9676	SeuratProject	1099	640	1.91083	0	13	19	19	22	23	19
CCTTCAGGCTCTCACAA	-25.7869	-19.3107	-1.65527	-7.29103	SeuratProject	1100	537	0.454545	0	0	0	0	2	1	0
TCGAACATACCGTAGTA	-17.8805	37.7259	4.38297	15.299	SeuratProject	1100	574	0	0	6	11	13	31	32	13
GATCACACGAGGTACAG	-30.9797	12.964	-5.69485	-6.16436	SeuratProject	1101	687	5.44959	0	12	13	11	17	17	11
AGACCATATGGTTCTAT	-13.1811	33.0247	2.10118	14.1946	SeuratProject	1102	683	1.17967	0	6	11	13	13	15	13
CCACCATCGAAAGCAAT	-4.9335	23.7046	5.20169	5.23167	SeuratProject	1102	692	2.81307	0	2	2	2	0	0	2
GTGGCGTATGTTTAGGA	41.834	-14.7938	1.6132	-13.0035	SeuratProject	1102	449	8.07623	0	10	10	10	11	12	10
CAAAGAAGCTAACAAGT	0.486278	13.7594	1.47772	5.79143	SeuratProject	1103	672	1.81324	0	2	2	2	0	0	2
GTGAGCCTACGCCATAA	39.8208	-11.1799	2.32143	-12.8962	SeuratProject	1103	446	2.26655	0	10	10	10	11	12	10
AAGGAATTACCCAGTGG	-20.3286	17.7802	5.06759	4.33193	SeuratProject	1104	689	2.98913	0	2	2	2	0	0	2
GGTTGTAGCTACCGACC	-55.5353	-5.13762	-7.52382	-13.8563	SeuratProject	1104	608	2.80797	0	13	19	19	22	23	19
CTACATTGCTCGATGCC	-20.1787	11.2728	5.26512	3.23141	SeuratProject	1105	695	2.89593	0	2	2	2	0	0	2
TCGAACATACTCACACT	38.8665	17.7959	7.86695	-11.2689	SeuratProject	1105	554	0	0	9	8	8	10	10	8
CTTCCTTCGACCGCAGT	-3.15619	18.4954	3.99137	5.38837	SeuratProject	1106	700	1.89873	0	2	2	2	0	0	2
CAAGACTGCTTTCTATC	-8.89548	-5.89482	1.1959	3.78949	SeuratProject	1107	586	0	0	8	7	6	8	8	6
CCTCCTCTACGACCACG	-1.80029	12.5486	2.94006	5.25182	SeuratProject	1108	726	1.80505	0	2	2	2	0	0	2
ATCGGCGTACTGGCCAG	-26.7248	32.2818	-0.934843	15.207	SeuratProject	1110	502	0.810811	0	6	9	9	12	11	9
ATTTCACTACGAGAAAT	-19.1666	9.31602	5.03512	3.15851	SeuratProject	1110	717	2.61261	0	2	2	2	0	0	2
AGTCAACATGCTGGTGA	3.50058	9.16536	-9.889	10.5629	SeuratProject	1111	560	0.180018	0	19	23	25	29	30	25
CCTTGTGGCTTGGAGAC	-13.562	34.6017	1.94546	14.3826	SeuratProject	1111	698	0.990099	0	6	11	13	13	15	13
TAACGACCGAACGAGCA	5.16844	14.7338	2.46836	6.44025	SeuratProject	1112	713	0	0	3	3	3	18	18	3
TGTTTGTTACACCAGCA	10.7891	13.0974	2.80521	7.72489	SeuratProject	1112	682	0.899281	0	3	3	3	18	18	3
CTTCAATGCTAGCGCCT	5.66958	12.7596	2.39531	6.73021	SeuratProject	1114	757	1.8851	0	3	3	3	18	18	3
GTAGGTTTACACTGGGT	30.2735	-21.6461	-0.420834	-15.0167	SeuratProject	1114	543	3.85996	0	7	6	5	6	6	5
CCTCATGTACGCTCTCG	-54.5586	-5.87493	-7.47793	-13.932	SeuratProject	1115	643	1.16592	0	13	19	19	22	23	19
ATTACCTTACTTGGAAT	-0.748905	13.2501	4.47244	5.35385	SeuratProject	1116	694	2.41935	0	2	2	2	0	0	2
GCTACAAGCTAGTTCCA	10.234	12.8364	2.81454	7.67732	SeuratProject	1116	669	1.43369	0	3	3	3	18	18	3
TGGTTAGATGTCTCCTC	42.3743	-10.6264	2.32829	-12.7363	SeuratProject	1117	411	6.89346	0	10	10	10	11	12	10
TTGGTTTCGAGTCGCTG	-23.1418	11.7631	5.71453	2.85677	SeuratProject	1117	712	1.79051	0	2	2	2	0	0	2
[truncated: 9,528 more rows]

## Sheet: POF_cellnum
cluster	cellnum	percent
0	1231	11.1564
1	994	9.00852
2	932	8.44662
3	822	7.4497
4	750	6.79717
5	740	6.70654
6	638	5.78213
7	594	5.38336
8	492	4.45895
9	460	4.16893
10	454	4.11456
11	436	3.95142
12	376	3.40765
13	364	3.29889
14	306	2.77325
15	250	2.26572
16	208	1.88508
17	138	1.25068
18	133	1.20537
19	126	1.14192
20	126	1.14192
21	102	0.924415
22	89	0.806598
23	74	0.670654
24	69	0.62534
25	48	0.435019
26	34	0.308138
27	26	0.235635
28	22	0.199384

## Sheet: POF_FindAllMarkers
gene	Ensembl	p_val	avg_log2FC	pct.1	pct.2	p_val_adj	cluster
Mgarp	ENSMUSG00000037161	0	3.62776	0.953	0.215	0	0
Aldh1a1	ENSMUSG00000053279	0	3.2014	0.973	0.423	0	0
Hsd3b1	ENSMUSG00000027871	0	2.99394	0.992	0.439	0	0
Dnajc15	ENSMUSG00000022013	0	2.97124	0.928	0.511	0	0
Cyp11a1	ENSMUSG00000032323	0	2.59699	0.981	0.287	0	0
Adh1	ENSMUSG00000074207	0	2.4874	0.573	0.128	0	0
Acsbg1	ENSMUSG00000032281	0	2.37443	0.914	0.424	0	0
Me1	ENSMUSG00000032418	0	2.35962	0.855	0.304	0	0
Folr1	ENSMUSG00000001827	0	2.29788	0.773	0.138	0	0
Ifit1	ENSMUSG00000034459	0	2.24809	0.703	0.221	0	0
Fabp3	ENSMUSG00000028773	0	2.16802	0.71	0.227	0	0
Star	ENSMUSG00000031574	0	2.15537	0.764	0.203	0	0
Fxyd1	ENSMUSG00000036570	0	2.12729	0.911	0.358	0	0
Fdx1	ENSMUSG00000032051	0	2.12603	0.976	0.722	0	0
Osgin1	ENSMUSG00000074063	0	2.11498	0.647	0.1	0	0
mt-Nd2	ENSMUSG00000064345	0	1.9026	0.962	0.721	0	0
Ephx1	ENSMUSG00000038776	0	1.89619	0.703	0.169	0	0
Akr1cl	ENSMUSG00000025955	0	1.8629	0.988	0.773	0	0
mt-Atp6	ENSMUSG00000064357	0	1.81532	0.993	0.933	0	0
mt-Co1	ENSMUSG00000064351	0	1.75636	0.993	0.924	0	0
mt-Nd1	ENSMUSG00000064341	0	1.7337	0.982	0.864	0	0
Serpina5	ENSMUSG00000041550	0	1.71804	0.487	0.038	0	0
mt-Nd4	ENSMUSG00000064363	0	1.70689	0.981	0.865	0	0
Mt2	ENSMUSG00000031762	0	1.69086	0.937	0.608	0	0
Hao2	ENSMUSG00000027870	0	1.67448	0.559	0.066	0	0
Cobll1	ENSMUSG00000034903	0	1.62704	0.729	0.281	0	0
Prlr	ENSMUSG00000005268	0	1.60425	0.69	0.137	0	0
Fdxr	ENSMUSG00000018861	0	1.5828	0.712	0.279	0	0
C2	ENSMUSG00000024371	0	1.53552	0.711	0.27	0	0
mt-Co3	ENSMUSG00000064358	0	1.5149	0.989	0.91	0	0
Gstm1	ENSMUSG00000058135	0	1.51139	0.942	0.744	0	0
Pebp1	ENSMUSG00000032959	0	1.50208	0.936	0.795	0	0
mt-Co2	ENSMUSG00000064354	0	1.48772	0.994	0.945	0	0
Bpifb4	ENSMUSG00000074665	0	1.4461	0.477	0.052	0	0
Mt1	ENSMUSG00000031765	0	1.39691	0.994	0.907	0	0
Nckap5	ENSMUSG00000049690	0	1.304	0.489	0.049	0	0
Clu	ENSMUSG00000022037	0	1.29069	0.971	0.728	0	0
mt-Cytb	ENSMUSG00000064370	0	1.28168	0.992	0.943	0	0
Tmem176b	ENSMUSG00000029810	0	1.27406	0.954	0.804	0	0
Kcnk3	ENSMUSG00000049265	0	1.23328	0.412	0.057	0	0
Iqgap2	ENSMUSG00000021676	0	1.14495	0.432	0.072	0	0
Aldh1a2	ENSMUSG00000013584	0	1.0756	0.41	0.067	0	0
Bst2	ENSMUSG00000046718	0	0.98229	0.982	0.931	0	0
Efhd1	ENSMUSG00000026255	0	0.834545	0.353	0.039	0	0
Tmsb10	ENSMUSG00000079523	0	-1.86001	0.752	0.939	0	0
Cpe	ENSMUSG00000037852	1.55452e-307	1.39734	0.925	0.639	5.01876e-303	0
Prss35	ENSMUSG00000033491	2.24021e-306	1.35159	0.517	0.123	7.23251e-302	0
Hmgcs2	ENSMUSG00000027875	3.68374e-300	1.61591	0.846	0.509	1.1893e-295	0
Slc45a3	ENSMUSG00000026435	3.04605e-299	0.789418	0.262	0.022	9.83417e-295	0
Sez6l2	ENSMUSG00000030683	2.65856e-297	0.692551	0.265	0.024	8.58316e-293	0
Abhd2	ENSMUSG00000039202	2.50843e-296	1.57889	0.743	0.321	8.09845e-292	0
Cdk5rap2	ENSMUSG00000039298	2.58436e-293	1.52125	0.544	0.16	8.34359e-289	0
Soat1	ENSMUSG00000026600	3.73075e-293	1.68046	0.885	0.62	1.20447e-288	0
Rbm47	ENSMUSG00000070780	2.53991e-292	1.34732	0.587	0.182	8.20009e-288	0
Smpx	ENSMUSG00000041476	6.4186e-286	0.721036	0.279	0.029	2.07224e-281	0
Tst	ENSMUSG00000044986	7.62218e-285	1.48826	0.751	0.382	2.46082e-280	0
Prxl2a	ENSMUSG00000021792	1.92157e-281	1.39665	0.566	0.173	6.20378e-277	0
Ctsl	ENSMUSG00000021477	1.00551e-269	-2.00726	0.55	0.857	3.24628e-265	0
Bpifb5	ENSMUSG00000038572	1.2979e-268	0.914769	0.222	0.017	4.19028e-264	0
Dbi	ENSMUSG00000026385	2.9087e-266	1.23207	0.907	0.766	9.39074e-262	0
Pank1	ENSMUSG00000033610	3.13237e-264	1.32113	0.539	0.167	1.01129e-259	0
Hspb8	ENSMUSG00000041548	3.46975e-262	1.24677	0.593	0.19	1.12021e-257	0
Alas1	ENSMUSG00000032786	5.3159e-262	1.87885	0.751	0.393	1.71624e-257	0
Aebp1	ENSMUSG00000020473	2.468e-258	1.32552	0.812	0.443	7.96793e-254	0
Ifit3	ENSMUSG00000074896	3.4924e-257	1.75837	0.578	0.19	1.12752e-252	0
Gas6	ENSMUSG00000031451	6.28514e-254	1.67993	0.833	0.507	2.02916e-249	0
Ubc	ENSMUSG00000008348	1.67495e-250	1.37275	0.961	0.919	5.40758e-246	0
Tmem176a	ENSMUSG00000023367	1.19599e-249	1.26934	0.897	0.699	3.86125e-245	0
Tbx3	ENSMUSG00000018604	2.87756e-246	0.91969	0.416	0.09	9.29019e-242	0
Ada	ENSMUSG00000017697	5.93284e-238	1.12485	0.398	0.089	1.91542e-233	0
Pcx	ENSMUSG00000024892	1.40659e-229	0.760954	0.302	0.049	4.54119e-225	0
Sqstm1	ENSMUSG00000015837	1.29374e-227	1.20832	0.933	0.864	4.17683e-223	0
Vim	ENSMUSG00000026728	1.86026e-222	-2.16986	0.409	0.797	6.00586e-218	0
Trank1	ENSMUSG00000062296	2.02448e-222	0.477514	0.152	0.007	6.53604e-218	0
Dpysl3	ENSMUSG00000024501	3.44884e-221	-1.55361	0.098	0.606	1.11346e-216	0
Pkdcc	ENSMUSG00000024247	3.65717e-217	1.00148	0.392	0.095	1.18072e-212	0
Irgm1	ENSMUSG00000046879	2.96689e-216	1.54878	0.704	0.356	9.57861e-212	0
Tubb5	ENSMUSG00000001525	2.46062e-209	-1.4938	0.546	0.824	7.94412e-205	0
Ptma	ENSMUSG00000026238	2.2668e-207	-0.882165	0.914	0.965	7.31837e-203	0
mt-Nd5	ENSMUSG00000064367	1.50095e-205	1.28405	0.715	0.383	4.84581e-201	0
Serinc3	ENSMUSG00000017707	8.98534e-205	1.23268	0.776	0.529	2.90092e-200	0
Fscn1	ENSMUSG00000029581	6.4067e-202	-1.54859	0.058	0.539	2.0684e-197	0
Serpinh1	ENSMUSG00000070436	1.04557e-200	-1.45791	0.23	0.67	3.37561e-196	0
Tuba1a	ENSMUSG00000072235	2.24352e-199	-1.79489	0.17	0.625	7.24319e-195	0
Gstm2	ENSMUSG00000040562	6.26873e-194	1.03445	0.896	0.663	2.02386e-189	0
Susd3	ENSMUSG00000021384	1.14606e-187	1.11599	0.517	0.195	3.70005e-183	0
Cst8	ENSMUSG00000027442	6.41767e-186	0.64648	0.323	0.068	2.07195e-181	0
Fads2	ENSMUSG00000024665	6.1882e-185	1.08807	0.426	0.13	1.99786e-180	0
Nr5a1	ENSMUSG00000026751	2.78917e-183	1.02319	0.435	0.139	9.00485e-179	0
Mgat4c	ENSMUSG00000019888	1.57151e-182	0.472133	0.122	0.005	5.07363e-178	0
Hnrnpa1	ENSMUSG00000046434	4.28351e-182	-1.09489	0.552	0.822	1.38293e-177	0
Isg15	ENSMUSG00000035692	5.95796e-178	1.20844	0.867	0.601	1.92353e-173	0
1110008P14Rik	ENSMUSG00000039195	8.80074e-176	1.29582	0.602	0.304	2.84132e-171	0
Rplp1	ENSMUSG00000007892	1.45294e-175	-0.531628	0.998	0.99	4.6908e-171	0
Atp2b3	ENSMUSG00000031376	5.56765e-174	0.30861	0.107	0.004	1.79752e-169	0
Cxcl10	ENSMUSG00000034855	2.57439e-173	1.52329	0.811	0.545	8.31143e-169	0
Tenm4	ENSMUSG00000048078	6.93079e-171	-1.97956	0.155	0.56	2.23761e-166	0
Aldh1b1	ENSMUSG00000035561	1.12798e-170	0.644486	0.27	0.053	3.64168e-166	0
Lhcgr	ENSMUSG00000024107	1.42047e-170	0.470249	0.357	0.086	4.58599e-166	0
Cyp17a1	ENSMUSG00000003555	6.64525e-169	1.34799	0.324	0.074	2.14542e-164	0
Slc30a2	ENSMUSG00000028836	4.5259e-168	0.33085	0.119	0.006	1.46119e-163	0
B2m	ENSMUSG00000060802	7.27808e-168	0.708198	0.985	0.966	2.34973e-163	0
Mfap2	ENSMUSG00000060572	1.21361e-167	-1.31843	0.061	0.49	3.91813e-163	0
Wnt6	ENSMUSG00000033227	8.41713e-166	0.921709	0.521	0.197	2.71747e-161	0
Rarres2	ENSMUSG00000009281	1.9603e-165	-2.36709	0.128	0.548	6.32882e-161	0
S100a11	ENSMUSG00000027907	2.38042e-160	-1.22002	0.705	0.875	7.68519e-156	0
Anxa2	ENSMUSG00000032231	1.59851e-157	-1.23034	0.527	0.805	5.1608e-153	0
Serpine2	ENSMUSG00000026249	4.62205e-155	-1.74569	0.059	0.462	1.49223e-150	0
Osr2	ENSMUSG00000022330	1.00703e-154	0.899434	0.501	0.181	3.2512e-150	0
Ndufa6	ENSMUSG00000022450	5.84676e-151	0.762875	0.894	0.835	1.88763e-146	0
Map1lc3a	ENSMUSG00000027602	6.56216e-148	0.91591	0.859	0.734	2.11859e-143	0
Bex4	ENSMUSG00000047844	2.92134e-147	-2.22103	0.107	0.486	9.43155e-143	0
Sod1	ENSMUSG00000022982	6.09649e-146	0.866117	0.864	0.744	1.96825e-141	0
Rps19	ENSMUSG00000040952	1.6936e-145	-0.468734	0.982	0.98	5.46779e-141	0
Nupr1	ENSMUSG00000030717	1.80633e-145	-2.14571	0.14	0.526	5.83175e-141	0
Abhd3	ENSMUSG00000002475	2.10053e-145	0.560656	0.237	0.047	6.78155e-141	0
Atp5g3	ENSMUSG00000018770	9.05158e-145	0.869599	0.955	0.878	2.9223e-140	0
Thbs1	ENSMUSG00000040152	9.55971e-145	-1.3687	0.097	0.491	3.08635e-140	0
Gpha2	ENSMUSG00000024784	6.64168e-144	0.729934	0.184	0.027	2.14427e-139	0
Ppib	ENSMUSG00000032383	1.99413e-143	-0.762439	0.755	0.888	6.43804e-139	0
Npr1	ENSMUSG00000027931	9.79046e-138	0.736317	0.352	0.108	3.16085e-133	0
Ifi27l2a	ENSMUSG00000079017	3.02727e-137	-2.79966	0.24	0.586	9.77355e-133	0
H2-K1	ENSMUSG00000061232	1.99917e-134	0.644765	0.964	0.918	6.45433e-130	0
Fbln1	ENSMUSG00000006369	3.48288e-132	-1.15969	0.029	0.39	1.12445e-127	0
Tanc2	ENSMUSG00000053580	3.52469e-132	-1.37471	0.107	0.476	1.13795e-127	0
Mgst1	ENSMUSG00000008540	8.73752e-131	0.90965	0.863	0.721	2.82091e-126	0
Serpinf1	ENSMUSG00000000753	1.83983e-130	-1.35132	0.053	0.413	5.93989e-126	0
Ifit3b	ENSMUSG00000062488	9.88865e-130	0.994969	0.332	0.102	3.19255e-125	0
Plxdc2	ENSMUSG00000026748	4.29833e-129	-1.10001	0.17	0.542	1.38772e-124	0
Sulf2	ENSMUSG00000006800	6.81427e-129	-0.851499	0.111	0.489	2.19999e-124	0
Cmtm2a	ENSMUSG00000074127	1.42815e-128	0.406408	0.127	0.013	4.61079e-124	0
AY036118	ENSMUSG00000105361	1.93409e-128	0.578287	0.987	0.984	6.24421e-124	0
Slc7a8	ENSMUSG00000022180	5.19631e-128	0.974289	0.595	0.318	1.67763e-123	0
Rgs2	ENSMUSG00000026360	2.57329e-127	-1.64876	0.27	0.62	8.30786e-123	0
Pgrmc1	ENSMUSG00000006373	3.1839e-127	1.10069	0.676	0.482	1.02792e-122	0
Nectin2	ENSMUSG00000062300	4.99704e-127	1.00857	0.665	0.417	1.6133e-122	0
Igf1	ENSMUSG00000020053	5.8759e-127	-1.16437	0.015	0.361	1.89703e-122	0
Wt1	ENSMUSG00000016458	3.03088e-126	-1.10642	0.027	0.376	9.78519e-122	0
Calm1	ENSMUSG00000001175	5.73484e-126	-1.132	0.695	0.877	1.85149e-121	0
Irf1	ENSMUSG00000018899	4.89186e-125	1.37825	0.588	0.328	1.57934e-120	0
Cox6a1	ENSMUSG00000041697	8.67465e-124	0.624869	0.906	0.86	2.80061e-119	0
Epb41l3	ENSMUSG00000024044	1.50317e-123	0.471505	0.153	0.021	4.85298e-119	0
Htra1	ENSMUSG00000006205	1.73334e-123	-1.2743	0.19	0.538	5.5961e-119	0
Mmp23	ENSMUSG00000029061	2.28586e-123	-0.871268	0.088	0.449	7.37989e-119	0
Eef1a1	ENSMUSG00000037742	1.22857e-122	-0.420678	0.995	0.988	3.96643e-118	0
Pakap.1	ENSMUSG00000038729	1.6693e-122	1.21112	0.653	0.412	5.38935e-118	0
AU020206	ENSMUSG00000097415	1.70136e-122	0.98854	0.616	0.348	5.49284e-118	0
Cdk18	ENSMUSG00000026437	4.04437e-122	0.328993	0.13	0.015	1.30572e-117	0
Dhrs7	ENSMUSG00000021094	1.58619e-121	0.923261	0.582	0.34	5.12101e-117	0
Wnt5a	ENSMUSG00000021994	2.28371e-121	0.392608	0.164	0.025	7.37296e-117	0
Rps9	ENSMUSG00000006333	2.35596e-120	-0.417674	0.986	0.983	7.60622e-116	0
Rpl14	ENSMUSG00000025794	4.40202e-120	-0.504443	0.942	0.962	1.42119e-115	0
Prcd	ENSMUSG00000075410	5.16699e-120	0.713686	0.321	0.102	1.66816e-115	0
Tmem86a	ENSMUSG00000010307	8.80626e-120	1.04977	0.493	0.236	2.8431e-115	0
Rps4x	ENSMUSG00000031320	9.66325e-120	-0.486143	0.974	0.973	3.11978e-115	0
Rims4	ENSMUSG00000035226	2.19697e-118	0.651234	0.293	0.087	7.0929e-114	0
Rpsa	ENSMUSG00000032518	4.24946e-118	-0.471814	0.984	0.975	1.37194e-113	0
H3f3a	ENSMUSG00000060743	1.03103e-117	-0.624833	0.871	0.931	3.32867e-113	0
mt-Nd4l	ENSMUSG00000065947	1.23151e-117	0.729173	0.356	0.124	3.97592e-113	0
Dbp	ENSMUSG00000059824	6.64515e-117	0.911638	0.479	0.218	2.14539e-112	0
Gpx7	ENSMUSG00000028597	1.16365e-115	-1.01123	0.135	0.476	3.75683e-111	0
Pcolce	ENSMUSG00000029718	2.70983e-115	0.919095	0.747	0.526	8.74867e-111	0
Hmox1	ENSMUSG00000005413	3.59904e-114	1.26184	0.515	0.271	1.16195e-109	0
Tmsb4x	ENSMUSG00000049775	5.88755e-114	-2.32734	0.767	0.902	1.9008e-109	0
Hadhb	ENSMUSG00000059447	6.34276e-114	0.986124	0.588	0.374	2.04776e-109	0
Ifi27	ENSMUSG00000064215	8.75144e-114	0.797344	0.856	0.657	2.8254e-109	0
Rps6	ENSMUSG00000028495	6.7551e-113	-0.505695	0.934	0.949	2.18088e-108	0
Coq8a	ENSMUSG00000026489	1.13042e-112	0.699603	0.312	0.103	3.64957e-108	0
Sftpc	ENSMUSG00000022097	4.30653e-112	0.425229	0.171	0.03	1.39036e-107	0
Mgp	ENSMUSG00000030218	4.70259e-112	-2.54125	0.254	0.586	1.51823e-107	0
Dlgap1	ENSMUSG00000003279	8.85068e-112	1.06349	0.492	0.244	2.85744e-107	0
Iscu	ENSMUSG00000025825	9.00042e-112	0.990149	0.708	0.571	2.90578e-107	0
Vgll3	ENSMUSG00000091243	1.96342e-111	0.414817	0.153	0.024	6.33889e-107	0
Ifitm1	ENSMUSG00000025491	2.53272e-111	-2.24761	0.122	0.45	8.17687e-107	0
Nr5a2	ENSMUSG00000026398	5.3078e-111	-1.07402	0.014	0.326	1.71362e-106	0
Ptges	ENSMUSG00000050737	1.996e-110	-0.970321	0.041	0.363	6.44409e-106	0
Mcrip2	ENSMUSG00000025732	4.83642e-110	0.859279	0.432	0.197	1.56144e-105	0
Gramd1b	ENSMUSG00000040111	1.8348e-109	0.805468	0.672	0.414	5.92364e-105	0
Hspe1	ENSMUSG00000073676	2.19693e-109	0.642143	0.934	0.87	7.09278e-105	0
Pdia6	ENSMUSG00000020571	2.63805e-109	-0.912269	0.344	0.647	8.51695e-105	0
Tnni3	ENSMUSG00000035458	1.1255e-108	-1.65493	0.101	0.419	3.63368e-104	0
Mrps11	ENSMUSG00000030611	3.08546e-108	0.901512	0.587	0.372	9.96142e-104	0
Klf5	ENSMUSG00000005148	4.18215e-108	0.678954	0.292	0.09	1.35021e-103	0
Emp1	ENSMUSG00000030208	4.52677e-108	-1.07535	0.132	0.473	1.46147e-103	0
Egr1	ENSMUSG00000038418	7.63611e-108	1.07135	0.801	0.636	2.46532e-103	0
Cotl1	ENSMUSG00000031827	1.89607e-107	-1.05734	0.031	0.345	6.12146e-103	0
Cnmd	ENSMUSG00000022025	5.54011e-107	-1.54998	0.033	0.341	1.78863e-102	0
Nav2	ENSMUSG00000052512	1.29724e-106	-1.07101	0.063	0.389	4.18815e-102	0
Nap1l1	ENSMUSG00000058799	2.1443e-106	-0.786442	0.382	0.693	6.92286e-102	0
Stmn1	ENSMUSG00000028832	3.86296e-106	-0.900431	0.06	0.379	1.24716e-101	0
Adamts2	ENSMUSG00000036545	4.77963e-106	-0.798432	0.063	0.388	1.5431e-101	0
Tgfb1i1	ENSMUSG00000030782	8.34668e-106	-0.745513	0.04	0.354	2.69473e-101	0
Plac8	ENSMUSG00000029322	1.81751e-105	-2.33561	0.145	0.451	5.86784e-101	0
Arhgap29	ENSMUSG00000039831	3.4326e-105	-0.908502	0.05	0.368	1.10821e-100	0
Arhgap31	ENSMUSG00000022799	4.3332e-105	-0.900371	0.107	0.439	1.39897e-100	0
Por	ENSMUSG00000005514	6.68649e-105	0.895943	0.617	0.396	2.15873e-100	0
Rnf213	ENSMUSG00000070327	1.01881e-104	1.15808	0.626	0.421	3.28924e-100	0
Zfpm2	ENSMUSG00000022306	1.35893e-104	-0.874614	0.069	0.391	4.38732e-100	0
Malat1	ENSMUSG00000092341	1.3794e-104	0.636595	0.984	0.952	4.4534e-100	0
Sox4	ENSMUSG00000076431	1.49374e-104	-1.37352	0.341	0.628	4.82253e-100	0
Gsg1l	ENSMUSG00000046182	3.61124e-104	0.391851	0.142	0.022	1.16589e-99	0
Daxx	ENSMUSG00000002307	5.27189e-104	0.959608	0.42	0.193	1.70203e-99	0
Tubb2a	ENSMUSG00000058672	9.82799e-104	-0.860827	0.181	0.529	3.17296e-99	0
Dynll1	ENSMUSG00000009013	1.60462e-102	-0.8085	0.665	0.842	5.1805e-98	0
Zfp536	ENSMUSG00000043456	4.32774e-102	0.322274	0.109	0.012	1.39721e-97	0
Rad51b	ENSMUSG00000059060	4.14073e-101	-1.05093	0.038	0.343	1.33684e-96	0
Mlf1	ENSMUSG00000048416	9.49415e-101	-1.02037	0.072	0.382	3.06519e-96	0
Cped1	ENSMUSG00000062980	1.17973e-100	0.788572	0.604	0.329	3.80876e-96	0
Ddit3	ENSMUSG00000025408	2.13436e-100	0.925398	0.547	0.311	6.89079e-96	0
S100a6	ENSMUSG00000001025	1.14539e-99	-2.43066	0.134	0.443	3.69788e-95	0
Ldha	ENSMUSG00000063229	1.18164e-99	-0.829357	0.476	0.738	3.81492e-95	0
Rsad2	ENSMUSG00000020641	5.7717e-99	1.13938	0.34	0.129	1.86339e-94	0
Ivns1abp	ENSMUSG00000023150	1.88275e-98	-0.954163	0.165	0.483	6.07847e-94	0
Tle5	ENSMUSG00000054452	2.59565e-98	0.678418	0.807	0.681	8.38007e-94	0
Tes	ENSMUSG00000029552	3.45024e-98	-0.947733	0.042	0.34	1.11391e-93	0
Csmd1	ENSMUSG00000060924	1.80278e-97	-1.48526	0.037	0.33	5.82029e-93	0
Sema5a	ENSMUSG00000022231	5.7612e-97	-0.984537	0.128	0.441	1.86e-92	0
Ank3	ENSMUSG00000069601	8.067e-97	-1.11257	0.021	0.308	2.60443e-92	0
Rplp0	ENSMUSG00000067274	9.85867e-97	-0.459515	0.985	0.975	3.18287e-92	0
Crip1	ENSMUSG00000006360	1.21219e-96	-1.98801	0.124	0.436	3.91354e-92	0
Hipk2	ENSMUSG00000061436	1.55669e-96	0.875356	0.54	0.322	5.02576e-92	0
Fam161a	ENSMUSG00000049811	2.26116e-96	0.494663	0.213	0.054	7.30015e-92	0
Avpi1	ENSMUSG00000018821	4.27007e-96	0.708492	0.399	0.172	1.37859e-91	0
Bmpr1b	ENSMUSG00000052430	4.46818e-96	-0.90714	0.025	0.311	1.44255e-91	0
Gbp5	ENSMUSG00000105504	3.94767e-95	0.702387	0.248	0.073	1.27451e-90	0
Oaf	ENSMUSG00000032014	5.19397e-95	-0.725257	0.082	0.387	1.67687e-90	0
Zeb2	ENSMUSG00000026872	8.93874e-95	0.945036	0.71	0.547	2.88587e-90	0
Irf7	ENSMUSG00000025498	1.50703e-94	0.585134	0.797	0.542	4.86545e-90	0
Aff3	ENSMUSG00000037138	2.6322e-94	-0.767942	0.041	0.333	8.49805e-90	0
Nfil3	ENSMUSG00000056749	2.65022e-94	0.935313	0.567	0.353	8.55624e-90	0
Metrnl	ENSMUSG00000039208	1.18791e-93	-0.780744	0.076	0.381	3.83517e-89	0
Zfp385b	ENSMUSG00000027016	1.71611e-93	-0.850347	0.026	0.309	5.54045e-89	0
Plcb1	ENSMUSG00000051177	5.77145e-93	-0.382229	0.976	0.972	1.86331e-88	0
Frmd5	ENSMUSG00000027238	6.53881e-93	0.692255	0.632	0.376	2.11106e-88	0
Uba1	ENSMUSG00000001924	1.73424e-92	0.8943	0.648	0.491	5.59899e-88	0
Timp3	ENSMUSG00000020044	1.98819e-92	0.846817	0.617	0.37	6.41887e-88	0
Slc27a3	ENSMUSG00000027932	2.0142e-92	0.585494	0.266	0.088	6.50284e-88	0
Rtp4	ENSMUSG00000033355	2.29907e-92	0.830172	0.697	0.499	7.42255e-88	0
Map1b	ENSMUSG00000052727	2.87228e-92	-1.08184	0.18	0.481	9.27316e-88	0
Gcnt4	ENSMUSG00000091387	3.00665e-92	0.427909	0.171	0.037	9.70697e-88	0
Acaa2	ENSMUSG00000036880	3.10898e-92	0.826331	0.673	0.493	1.00374e-87	0
Itga9	ENSMUSG00000039115	7.64498e-92	0.851849	0.56	0.338	2.46818e-87	0
Gm42418	ENSMUSG00000098178	2.88388e-91	0.506329	1	0.997	9.3106e-87	0
Rps12	ENSMUSG00000061983	3.49436e-91	-0.384077	0.989	0.988	1.12815e-86	0
Pak6	ENSMUSG00000074923	4.15608e-91	0.398229	0.157	0.032	1.34179e-86	0
Npm1	ENSMUSG00000057113	7.62129e-91	-0.681379	0.781	0.874	2.46053e-86	0
Pbx1	ENSMUSG00000052534	1.69584e-90	0.759778	0.736	0.539	5.47503e-86	0
Flna	ENSMUSG00000031328	8.44838e-90	-0.812299	0.214	0.529	2.72756e-85	0
Selenop	ENSMUSG00000064373	1.53205e-89	-1.17233	0.232	0.528	4.94623e-85	0
Oasl2	ENSMUSG00000029561	3.929e-89	0.773132	0.588	0.356	1.26848e-84	0
Parp14	ENSMUSG00000034422	4.67573e-89	0.93379	0.475	0.25	1.50956e-84	0
Mdk	ENSMUSG00000027239	2.01493e-88	-1.30706	0.072	0.351	6.5052e-84	0
Prdx4	ENSMUSG00000025289	6.23624e-88	-0.733246	0.272	0.573	2.01337e-83	0
Ext1	ENSMUSG00000061731	1.18454e-87	-0.958085	0.219	0.53	3.82429e-83	0
Stxbp6	ENSMUSG00000046314	2.30191e-87	-0.738339	0.013	0.275	7.4317e-83	0
Rps23	ENSMUSG00000049517	2.42301e-87	-0.32722	0.978	0.978	7.8227e-83	0
Dusp10	ENSMUSG00000039384	4.72139e-87	0.757368	0.361	0.157	1.5243e-82	0
Plin1	ENSMUSG00000030546	5.36436e-87	0.454966	0.192	0.049	1.73188e-82	0
Cst12	ENSMUSG00000027443	3.39672e-86	-1.11095	0.032	0.3	1.09663e-81	0
Ephx2	ENSMUSG00000022040	1.29639e-85	-0.973944	0.129	0.416	4.1854e-81	0
Iigp1	ENSMUSG00000054072	7.48817e-85	0.740504	0.513	0.263	2.41756e-80	0
Hk2	ENSMUSG00000000628	9.25368e-85	0.602286	0.525	0.272	2.98755e-80	0
Atrnl1	ENSMUSG00000054843	1.02344e-84	-0.834002	0.102	0.394	3.30418e-80	0
Dag1	ENSMUSG00000039952	1.10264e-84	-0.909528	0.229	0.512	3.55988e-80	0
Pik3r1	ENSMUSG00000041417	2.45426e-84	-0.806711	0.098	0.386	7.92358e-80	0
Grem2	ENSMUSG00000050069	5.06816e-84	-0.699952	0.008	0.258	1.63626e-79	0
Itgav	ENSMUSG00000027087	5.18119e-84	-0.956048	0.298	0.589	1.67275e-79	0
Ucp2	ENSMUSG00000033685	5.39184e-84	-0.970366	0.515	0.718	1.74076e-79	0
Uqcr11	ENSMUSG00000020163	6.88452e-84	0.659314	0.803	0.726	2.22267e-79	0
Mmp14	ENSMUSG00000000957	1.5545e-83	-0.755608	0.16	0.457	5.01871e-79	0
Ppp1r14a	ENSMUSG00000037166	1.76093e-83	0.805474	0.465	0.233	5.68518e-79	0
Ano4	ENSMUSG00000035189	5.62564e-83	-0.870341	0.026	0.282	1.81624e-78	0
Hmgb2	ENSMUSG00000054717	7.47573e-83	-1.06117	0.181	0.476	2.41354e-78	0
Adck5	ENSMUSG00000022550	9.9131e-83	0.662915	0.361	0.166	3.20045e-78	0
Lonp1	ENSMUSG00000041168	1.92612e-82	0.798818	0.504	0.309	6.21848e-78	0
Atp5j	ENSMUSG00000022890	1.93196e-82	0.498266	0.916	0.875	6.23733e-78	0
Cdk4	ENSMUSG00000006728	1.98627e-82	-0.746958	0.401	0.653	6.41266e-78	0
Pltp	ENSMUSG00000017754	2.15379e-82	-1.19636	0.054	0.315	6.9535e-78	0
Rcn3	ENSMUSG00000019539	2.54644e-82	-0.855126	0.19	0.47	8.22118e-78	0
Ankrd35	ENSMUSG00000038354	3.25309e-82	0.520345	0.24	0.077	1.05026e-77	0
Kcnq5	ENSMUSG00000028033	7.45407e-82	-0.936172	0.184	0.475	2.40655e-77	0
Cfl1	ENSMUSG00000056201	8.09025e-82	-0.642919	0.809	0.902	2.61194e-77	0
Exoc3l	ENSMUSG00000043251	1.04236e-81	0.346339	0.154	0.034	3.36526e-77	0
Fst	ENSMUSG00000021765	1.92653e-81	-1.20596	0.055	0.316	6.21981e-77	0
Apoa4	ENSMUSG00000032080	2.14005e-81	-1.2204	0.032	0.284	6.90916e-77	0
Eef1g	ENSMUSG00000071644	1.3003e-80	-0.558983	0.738	0.854	4.19801e-76	0
Tulp2	ENSMUSG00000023467	2.31415e-80	0.431757	0.157	0.035	7.47123e-76	0
Slco3a1	ENSMUSG00000025790	3.6664e-80	-0.801486	0.086	0.359	1.1837e-75	0
Ablim1	ENSMUSG00000025085	6.74694e-80	-0.748941	0.12	0.398	2.17825e-75	0
Cmbl	ENSMUSG00000022235	7.16213e-80	0.590054	0.345	0.149	2.31229e-75	0
Hivep3	ENSMUSG00000028634	1.34264e-79	0.537269	0.263	0.093	4.33471e-75	0
Clic1	ENSMUSG00000007041	1.86469e-79	-0.769561	0.461	0.716	6.02015e-75	0
Mettl26	ENSMUSG00000025731	2.60469e-79	0.791157	0.525	0.338	8.40924e-75	0
Me2	ENSMUSG00000024556	4.95764e-79	-0.76748	0.092	0.364	1.60057e-74	0
Acat1	ENSMUSG00000032047	5.83525e-79	0.788983	0.548	0.368	1.88391e-74	0
Ggh	ENSMUSG00000073987	7.05613e-79	0.729288	0.419	0.229	2.27807e-74	0
Mras	ENSMUSG00000032470	7.83962e-79	-0.756769	0.12	0.394	2.53102e-74	0
Cdk6	ENSMUSG00000040274	1.20125e-78	-0.611883	0.079	0.352	3.87822e-74	0
Socs2	ENSMUSG00000020027	1.44254e-78	-1.10039	0.294	0.561	4.65724e-74	0
Cox6c	ENSMUSG00000014313	1.70029e-78	0.426778	0.927	0.913	5.48938e-74	0
Calm2	ENSMUSG00000036438	2.30976e-78	-0.640008	0.597	0.795	7.45706e-74	0
Cyb5a	ENSMUSG00000024646	5.35e-78	-1.19996	0.607	0.762	1.72725e-73	0
Dync1i1	ENSMUSG00000029757	7.78052e-78	0.643816	0.26	0.092	2.51194e-73	0
Hsd17b1	ENSMUSG00000019301	1.05624e-77	-1.06751	0.024	0.265	3.41007e-73	0
Itm2b	ENSMUSG00000022108	1.38336e-77	-0.748058	0.909	0.948	4.46619e-73	0
Csrp1	ENSMUSG00000026421	1.41669e-77	-0.931851	0.06	0.318	4.5738e-73	0
Snx18	ENSMUSG00000042364	3.18413e-77	-0.591628	0.067	0.33	1.028e-72	0
Pla2g5	ENSMUSG00000041193	3.58243e-77	0.279399	0.118	0.021	1.15659e-72	0
Xbp1	ENSMUSG00000020484	3.8133e-77	-0.582635	0.16	0.455	1.23113e-72	0
Uchl1	ENSMUSG00000029223	3.81996e-77	-0.816031	0.028	0.272	1.23327e-72	0
Gamt	ENSMUSG00000020150	3.94087e-77	0.751215	0.553	0.355	1.27231e-72	0
Derl3	ENSMUSG00000009092	5.10767e-77	-0.714446	0.023	0.263	1.64901e-72	0
Cfh	ENSMUSG00000026365	5.43288e-77	-1.16816	0.307	0.572	1.75401e-72	0
Ubb	ENSMUSG00000019505	7.55063e-77	0.330731	0.993	0.984	2.43772e-72	0
Vnn1	ENSMUSG00000037440	8.22699e-77	0.68408	0.383	0.186	2.65608e-72	0
Smim14	ENSMUSG00000037822	9.11659e-77	-0.746293	0.363	0.628	2.94329e-72	0
Nme1	ENSMUSG00000037601	1.05897e-76	-0.718408	0.336	0.598	3.41887e-72	0
Bcar3	ENSMUSG00000028121	1.50319e-76	0.715612	0.44	0.235	4.85305e-72	0
Mctp1	ENSMUSG00000021596	2.10913e-76	-0.786169	0.011	0.246	6.80933e-72	0
Rpl8	ENSMUSG00000003970	2.63707e-76	-0.343691	0.977	0.971	8.51377e-72	0
Pde7b	ENSMUSG00000019990	4.76555e-76	-0.75125	0.037	0.286	1.53856e-71	0
Alad	ENSMUSG00000028393	6.96945e-76	0.780486	0.695	0.506	2.25009e-71	0
Pdia3	ENSMUSG00000027248	7.81479e-76	-0.646511	0.626	0.797	2.52301e-71	0
Rnasek	ENSMUSG00000093989	1.03411e-75	0.656477	0.782	0.721	3.33861e-71	0
Lmna	ENSMUSG00000028063	3.32123e-75	-0.948929	0.58	0.787	1.07226e-70	0
Hadha	ENSMUSG00000025745	7.20049e-75	0.787616	0.612	0.461	2.32468e-70	0
Mylk	ENSMUSG00000022836	7.49322e-75	-0.858012	0.053	0.302	2.41919e-70	0
St3gal4	ENSMUSG00000032038	3.01138e-74	-0.697564	0.119	0.389	9.72223e-70	0
Mrap	ENSMUSG00000039956	3.57685e-74	0.649236	0.396	0.185	1.15478e-69	0
Id3	ENSMUSG00000007872	4.08377e-74	-1.29007	0.461	0.679	1.31844e-69	0
Abcb1b	ENSMUSG00000028970	1.18892e-73	0.595845	0.234	0.079	3.83844e-69	0
Ltbp1	ENSMUSG00000001870	1.24167e-73	-0.667761	0.035	0.276	4.00873e-69	0
Ywhaq	ENSMUSG00000076432	2.36551e-73	-0.789616	0.465	0.691	7.63705e-69	0
P4hb	ENSMUSG00000025130	8.58774e-73	-0.578291	0.416	0.673	2.77255e-68	0
Itm2a	ENSMUSG00000031239	1.34176e-72	-0.782161	0.053	0.295	4.33187e-68	0
Syt12	ENSMUSG00000049303	1.61344e-72	0.373171	0.139	0.031	5.209e-68	0
Rpl6	ENSMUSG00000029614	1.75426e-72	-0.330073	0.971	0.971	5.66363e-68	0
Arxes2	ENSMUSG00000048040	2.76449e-72	-0.674151	0.046	0.287	8.92517e-68	0
Pcsk5	ENSMUSG00000024713	5.09074e-72	0.770488	0.475	0.269	1.64355e-67	0
Abca1	ENSMUSG00000015243	6.26764e-72	0.783733	0.413	0.216	2.02351e-67	0
Hecw2	ENSMUSG00000042807	9.00346e-72	-0.528038	0.007	0.227	2.90677e-67	0
Ssr2	ENSMUSG00000041355	1.15657e-71	-0.617517	0.454	0.686	3.734e-67	0
Dock4	ENSMUSG00000035954	1.25189e-71	-0.928612	0.131	0.396	4.04171e-67	0
Eif4ebp1	ENSMUSG00000031490	1.31074e-71	-0.723679	0.357	0.612	4.23171e-67	0
Ckb	ENSMUSG00000001270	1.63327e-71	-0.904071	0.035	0.267	5.27302e-67	0
Idh1	ENSMUSG00000025950	3.75095e-71	0.682728	0.535	0.353	1.21099e-66	0
Snrpf	ENSMUSG00000020018	5.2722e-71	-0.64344	0.53	0.721	1.70213e-66	0
Cox4i1	ENSMUSG00000031818	9.60472e-71	0.352088	0.945	0.941	3.10088e-66	0
Gata6	ENSMUSG00000005836	1.30473e-70	-0.521401	0.011	0.229	4.21232e-66	0
Cndp2	ENSMUSG00000024644	1.37577e-70	-0.637211	0.105	0.363	4.44169e-66	0
Chka	ENSMUSG00000024843	1.60811e-70	0.932779	0.638	0.48	5.19179e-66	0
Cd302	ENSMUSG00000060703	1.87544e-70	-0.596994	0.193	0.467	6.05485e-66	0
Rmdn2	ENSMUSG00000036368	1.93388e-70	0.642818	0.33	0.151	6.24353e-66	0
Il4ra	ENSMUSG00000030748	2.48583e-70	0.6361	0.343	0.159	8.02549e-66	0
Arid5b	ENSMUSG00000019947	3.24778e-70	0.915955	0.595	0.433	1.04855e-65	0
Slc9a7	ENSMUSG00000037341	3.93356e-70	-0.59181	0.016	0.238	1.26995e-65	0
Ddost	ENSMUSG00000028757	4.80836e-70	-0.552763	0.378	0.637	1.55238e-65	0
Defb19	ENSMUSG00000050645	6.63162e-70	0.882486	0.403	0.21	2.14102e-65	0
Sparcl1	ENSMUSG00000029309	6.85738e-70	-1.62965	0.055	0.29	2.21391e-65	0
Col6a2	ENSMUSG00000020241	7.05216e-70	-0.948075	0.058	0.294	2.27679e-65	0
Rpl3	ENSMUSG00000060036	7.43955e-70	-0.376576	0.953	0.953	2.40186e-65	0
Amh	ENSMUSG00000035262	8.97203e-70	-1.6619	0.041	0.27	2.89662e-65	0
Rpl17	ENSMUSG00000062328	3.88376e-69	-0.303134	0.985	0.983	1.25387e-64	0
Dhdh	ENSMUSG00000011382	5.80678e-69	0.507619	0.187	0.056	1.87472e-64	0
Ddx24	ENSMUSG00000041645	1.02453e-68	0.733112	0.725	0.646	3.30769e-64	0
Morf4l2	ENSMUSG00000031422	1.44005e-68	-0.552374	0.373	0.644	4.64919e-64	0
Slc18a2	ENSMUSG00000025094	1.67172e-68	-0.920394	0.032	0.254	5.39716e-64	0
Synpo	ENSMUSG00000043079	1.85664e-68	-0.641169	0.061	0.3	5.99416e-64	0
Smoc2	ENSMUSG00000023886	2.6498e-68	0.827655	0.444	0.234	8.55487e-64	0
Arhgef28	ENSMUSG00000021662	2.69326e-68	-0.681111	0.077	0.323	8.6952e-64	0
Shroom3	ENSMUSG00000029381	2.80735e-68	-0.786827	0.029	0.252	9.06353e-64	0
Fam13a	ENSMUSG00000037709	3.4211e-68	-0.860038	0.038	0.264	1.1045e-63	0
Hnrnpdl	ENSMUSG00000029328	7.48886e-68	-0.567734	0.305	0.586	2.41778e-63	0
Mmp11	ENSMUSG00000000901	8.62882e-68	-0.671251	0.029	0.251	2.78582e-63	0
Apoa1	ENSMUSG00000032083	1.14176e-67	-0.768437	0.014	0.226	3.68616e-63	0
Rpl4	ENSMUSG00000032399	1.58098e-67	-0.364868	0.954	0.955	5.1042e-63	0
Rcn1	ENSMUSG00000005973	4.55316e-67	-0.491993	0.158	0.43	1.46999e-62	0
Ptgis	ENSMUSG00000017969	4.58999e-67	-0.571201	0.076	0.32	1.48188e-62	0
Plekha4	ENSMUSG00000040428	4.80491e-67	0.550096	0.214	0.073	1.55127e-62	0
Marcksl1	ENSMUSG00000047945	7.85024e-67	-0.663873	0.526	0.732	2.53445e-62	0
Camk2d	ENSMUSG00000053819	9.41854e-67	-0.581	0.161	0.434	3.04078e-62	0
Rpl7a	ENSMUSG00000062647	1.40037e-66	-0.331437	0.963	0.965	4.52109e-62	0
Sdc1	ENSMUSG00000020592	2.62795e-66	-0.586262	0.076	0.316	8.48435e-62	0
Srsf3	ENSMUSG00000071172	3.11562e-66	-0.574448	0.336	0.6	1.00588e-61	0
Pabpc1	ENSMUSG00000022283	6.13974e-66	-0.464844	0.738	0.868	1.98221e-61	0
Ddx58	ENSMUSG00000040296	7.43992e-66	0.655098	0.336	0.162	2.40198e-61	0
Gpm6b	ENSMUSG00000031342	8.66887e-66	-0.483051	0.022	0.237	2.79874e-61	0
Ptpn13	ENSMUSG00000034573	1.17726e-65	-0.510751	0.096	0.347	3.8008e-61	0
Cd320	ENSMUSG00000002308	1.24325e-65	-0.522009	0.087	0.33	4.01384e-61	0
Srd5a1	ENSMUSG00000021594	2.57851e-65	0.281812	0.117	0.024	8.32471e-61	0
Creg1	ENSMUSG00000040713	3.27924e-65	-0.632796	0.27	0.53	1.0587e-60	0
Fkbp10	ENSMUSG00000001555	4.55275e-65	-0.426899	0.061	0.296	1.46986e-60	0
Ltbp4	ENSMUSG00000040488	4.59882e-65	-0.85818	0.02	0.23	1.48473e-60	0
Krt8	ENSMUSG00000049382	4.8753e-65	-1.08401	0.036	0.254	1.57399e-60	0
2610307P16Rik	ENSMUSG00000085936	5.42167e-65	-0.5203	0.018	0.228	1.75039e-60	0
Hadh	ENSMUSG00000027984	6.89945e-65	0.753822	0.564	0.415	2.22749e-60	0
Htra3	ENSMUSG00000029096	1.02058e-64	-0.755557	0.035	0.251	3.29495e-60	0
Nbl1	ENSMUSG00000041120	1.65783e-64	-0.817073	0.146	0.394	5.3523e-60	0
Tmtc2	ENSMUSG00000036019	1.94463e-64	-0.878467	0.45	0.655	6.27825e-60	0
Sod2	ENSMUSG00000006818	3.5826e-64	0.578547	0.749	0.643	1.15664e-59	0
Smarca1	ENSMUSG00000031099	3.76726e-64	0.649428	0.365	0.185	1.21626e-59	0
Rps7	ENSMUSG00000061477	4.43321e-64	-0.319503	0.981	0.976	1.43126e-59	0
Sec11a	ENSMUSG00000025724	4.74177e-64	-0.480231	0.276	0.558	1.53088e-59	0
Bgn	ENSMUSG00000031375	5.04722e-64	-1.34738	0.069	0.289	1.62949e-59	0
Ifrd1	ENSMUSG00000001627	5.35845e-64	0.658106	0.869	0.821	1.72998e-59	0
Cks1b	ENSMUSG00000028044	8.92463e-64	-0.584237	0.118	0.363	2.88132e-59	0
Nfkbiz	ENSMUSG00000035356	1.018e-63	0.852321	0.543	0.369	3.28662e-59	0
Hmox2	ENSMUSG00000004070	1.18168e-63	-0.415857	0.081	0.324	3.81505e-59	0
Eef1b2	ENSMUSG00000025967	1.26361e-63	-0.394296	0.921	0.943	4.07958e-59	0
Irgm2	ENSMUSG00000069874	1.80849e-63	0.55219	0.261	0.105	5.8387e-59	0
Igfbp4	ENSMUSG00000017493	2.39803e-63	-1.31189	0.172	0.411	7.74203e-59	0
Emilin2	ENSMUSG00000024053	2.5804e-63	-0.520225	0.018	0.224	8.33082e-59	0
Cd9	ENSMUSG00000030342	3.03278e-63	-0.838465	0.115	0.351	9.79133e-59	0
Slc25a4	ENSMUSG00000031633	1.12623e-62	-0.512581	0.5	0.712	3.63603e-58	0
Acot1	ENSMUSG00000072949	1.12717e-62	-0.443302	0.016	0.218	3.63907e-58	0
Gfpt2	ENSMUSG00000020363	1.15869e-62	-0.613324	0.026	0.234	3.74082e-58	0
Rpl7	ENSMUSG00000043716	1.42678e-62	-0.328935	0.967	0.967	4.60636e-58	0
Fstl1	ENSMUSG00000022816	2.14763e-62	-0.727437	0.029	0.236	6.93364e-58	0
Arhgdia	ENSMUSG00000025132	2.23455e-62	-0.559332	0.297	0.562	7.21423e-58	0
Naaa	ENSMUSG00000029413	4.87416e-62	-0.689282	0.073	0.301	1.57362e-57	0
Cyp1b1	ENSMUSG00000024087	5.29886e-62	-0.587369	0.05	0.268	1.71074e-57	0
Ldlrad4	ENSMUSG00000024544	6.27972e-62	-0.476151	0.05	0.272	2.02741e-57	0
Anxa1	ENSMUSG00000024659	7.4296e-62	-0.770378	0.175	0.433	2.39865e-57	0
Esr2	ENSMUSG00000021055	1.29583e-61	-0.505867	0.006	0.198	4.1836e-57	0
Jun	ENSMUSG00000052684	2.27225e-61	0.632225	0.891	0.819	7.33595e-57	0
Tead2	ENSMUSG00000030796	2.34816e-61	-0.380286	0.033	0.244	7.58103e-57	0
Hmgn2	ENSMUSG00000003038	2.42441e-61	-0.57798	0.235	0.491	7.8272e-57	0
Col1a1	ENSMUSG00000001506	2.96191e-61	-1.42249	0.054	0.267	9.56251e-57	0
Pdlim1	ENSMUSG00000055044	3.16182e-61	-0.594145	0.116	0.355	1.02079e-56	0
Prss23	ENSMUSG00000039405	3.49413e-61	-0.703921	0.071	0.293	1.12808e-56	0
Pdia5	ENSMUSG00000022844	5.28338e-61	-0.352908	0.014	0.212	1.70574e-56	0
Spon1	ENSMUSG00000038156	6.27016e-61	-0.764182	0.02	0.218	2.02432e-56	0
Mif	ENSMUSG00000033307	8.44005e-61	-0.680053	0.804	0.868	2.72487e-56	0
Mmp2	ENSMUSG00000031740	9.97213e-61	-0.808373	0.038	0.246	3.2195e-56	0
Foxp2	ENSMUSG00000029563	1.23301e-60	-0.509476	0.007	0.198	3.98077e-56	0
Pdlim7	ENSMUSG00000021493	1.67006e-60	-0.45641	0.091	0.326	5.39178e-56	0
Plekho1	ENSMUSG00000015745	3.3281e-60	-0.458634	0.019	0.216	1.07448e-55	0
Rbms3	ENSMUSG00000039607	8.07659e-60	-0.549575	0.056	0.273	2.60753e-55	0
Glul	ENSMUSG00000026473	8.38215e-60	0.742759	0.607	0.448	2.70618e-55	0
Nnat	ENSMUSG00000067786	9.83885e-60	-0.773687	0.031	0.234	3.17647e-55	0
Fxyd6	ENSMUSG00000066705	1.02695e-59	0.585024	0.458	0.266	3.31551e-55	0
Zyx	ENSMUSG00000029860	1.24943e-59	-0.570717	0.229	0.485	4.03379e-55	0
Crispld2	ENSMUSG00000031825	2.00729e-59	-0.593022	0.058	0.273	6.48052e-55	0
Epas1	ENSMUSG00000024140	2.57803e-59	-0.487296	0.017	0.211	8.32316e-55	0
Gja1	ENSMUSG00000050953	2.62816e-59	-0.931452	0.445	0.63	8.48503e-55	0
Ramp2	ENSMUSG00000001240	4.76153e-59	-0.944098	0.065	0.278	1.53726e-54	0
Ezr	ENSMUSG00000052397	6.12014e-59	-0.561002	0.151	0.398	1.97589e-54	0
Rps3	ENSMUSG00000030744	8.25118e-59	-0.283851	0.977	0.977	2.66389e-54	0
Mindy1	ENSMUSG00000038712	9.28339e-59	0.577971	0.339	0.176	2.99714e-54	0
Acvr1	ENSMUSG00000026836	1.388e-58	0.563694	0.275	0.121	4.48116e-54	0
Nid1	ENSMUSG00000005397	1.46352e-58	-0.55532	0.018	0.21	4.72498e-54	0
Lrrfip1	ENSMUSG00000026305	2.3569e-58	-0.431127	0.024	0.219	7.60925e-54	0
1700016F12Rik	ENSMUSG00000104955	2.52345e-58	0.492022	0.177	0.056	8.14696e-54	0
Acadm	ENSMUSG00000062908	2.60068e-58	0.669378	0.411	0.249	8.39628e-54	0
Nap1l5	ENSMUSG00000055430	2.73083e-58	-1.20058	0.036	0.233	8.81649e-54	0
Tbca	ENSMUSG00000042043	4.02011e-58	-0.559246	0.725	0.825	1.29789e-53	0
Emd	ENSMUSG00000001964	5.11243e-58	-0.457957	0.17	0.423	1.65055e-53	0
Ran	ENSMUSG00000029430	5.29148e-58	-0.646503	0.466	0.672	1.70836e-53	0
Col1a2	ENSMUSG00000029661	7.91846e-58	-1.4015	0.12	0.329	2.55648e-53	0
Tmem184a	ENSMUSG00000036687	1.35985e-57	-0.548169	0.015	0.204	4.39027e-53	0
Piezo1	ENSMUSG00000014444	1.56129e-57	-0.484783	0.099	0.336	5.04062e-53	0
Cyb5b	ENSMUSG00000031924	1.61118e-57	0.699778	0.395	0.236	5.2017e-53	0
Tspan15	ENSMUSG00000037031	1.63453e-57	0.379962	0.195	0.068	5.27709e-53	0
Igsf11	ENSMUSG00000022790	2.20024e-57	0.271202	0.119	0.028	7.10348e-53	0
Kit	ENSMUSG00000005672	2.2999e-57	0.259291	0.115	0.026	7.42521e-53	0
Plbd1	ENSMUSG00000030214	3.3389e-57	-0.526958	0.043	0.245	1.07796e-52	0
Nfkbia	ENSMUSG00000021025	4.2173e-57	0.504257	0.888	0.829	1.36155e-52	0
Pdia4	ENSMUSG00000025823	4.37866e-57	-0.432453	0.2	0.449	1.41365e-52	0
Ostc	ENSMUSG00000041084	1.18513e-56	-0.494396	0.287	0.541	3.8262e-52	0
Socs1	ENSMUSG00000038037	1.23618e-56	1.03281	0.425	0.255	3.991e-52	0
Zfp36	ENSMUSG00000044786	1.42123e-56	0.783913	0.728	0.585	4.58844e-52	0
Rhobtb1	ENSMUSG00000019944	1.68951e-56	-0.455748	0.026	0.218	5.45457e-52	0
Tshz1	ENSMUSG00000046982	4.40379e-56	-0.651567	0.179	0.41	1.42176e-51	0
Id1	ENSMUSG00000042745	5.01095e-56	-1.00708	0.139	0.365	1.61779e-51	0
Tram2	ENSMUSG00000041779	5.68907e-56	-0.385623	0.024	0.216	1.83672e-51	0
Gsdmd	ENSMUSG00000022575	7.21718e-56	-0.392602	0.036	0.232	2.33007e-51	0
Rpl39	ENSMUSG00000079641	7.27644e-56	-0.293024	0.97	0.976	2.3492e-51	0
Ifit2	ENSMUSG00000045932	7.34819e-56	0.608366	0.177	0.059	2.37236e-51	0
Hmgb3	ENSMUSG00000015217	8.1451e-56	-0.409383	0.068	0.283	2.62964e-51	0
Rbms1	ENSMUSG00000026970	9.77168e-56	-0.502256	0.393	0.65	3.15479e-51	0
Ube2i	ENSMUSG00000015120	1.45213e-55	-0.482194	0.467	0.688	4.68819e-51	0
Etv6	ENSMUSG00000030199	1.52102e-55	0.694013	0.644	0.503	4.91063e-51	0
Ap3s1	ENSMUSG00000024480	1.61094e-55	-0.361	0.101	0.331	5.20092e-51	0
Acsf2	ENSMUSG00000076435	2.95168e-55	0.494398	0.266	0.119	9.52951e-51	0
Ggct	ENSMUSG00000002797	3.65996e-55	0.546269	0.266	0.12	1.18162e-50	0
Cnn3	ENSMUSG00000053931	3.77213e-55	0.605205	0.729	0.606	1.21783e-50	0
Grm7	ENSMUSG00000056755	5.14927e-55	0.466911	0.172	0.056	1.66244e-50	0
Fmc1	ENSMUSG00000019689	5.7581e-55	0.702089	0.582	0.459	1.859e-50	0
Nr1d1	ENSMUSG00000020889	6.19087e-55	0.677596	0.47	0.301	1.99872e-50	0
Gsta4	ENSMUSG00000032348	8.23089e-55	0.597815	0.526	0.341	2.65734e-50	0
Smoc1	ENSMUSG00000021136	1.25597e-54	0.489603	0.288	0.134	4.05491e-50	0
Limd2	ENSMUSG00000040699	1.38153e-54	-0.551397	0.028	0.216	4.46026e-50	0
Rcn2	ENSMUSG00000032320	1.79449e-54	-0.407581	0.171	0.42	5.79351e-50	0
Thbs4	ENSMUSG00000021702	1.94278e-54	-0.548466	0.009	0.184	6.27228e-50	0
Gm36738	ENSMUSG00000116097	2.33321e-54	0.494493	0.274	0.127	7.53276e-50	0
Uqcrh	ENSMUSG00000063882	2.69539e-54	0.427781	0.914	0.901	8.70206e-50	0
Cables1	ENSMUSG00000040957	4.74306e-54	-0.464977	0.016	0.196	1.5313e-49	0
Fgl2	ENSMUSG00000039899	4.76804e-54	-1.0823	0.073	0.274	1.53936e-49	0
Atp1a1	ENSMUSG00000033161	5.58812e-54	0.700457	0.66	0.558	1.80412e-49	0
Mdfi	ENSMUSG00000032717	6.02544e-54	-0.453871	0.05	0.248	1.94531e-49	0
Atpif1	ENSMUSG00000054428	6.31023e-54	0.466286	0.865	0.829	2.03726e-49	0
Fus	ENSMUSG00000030795	7.23108e-54	-0.426057	0.373	0.636	2.33456e-49	0
Myof	ENSMUSG00000048612	7.60159e-54	-0.463345	0.071	0.28	2.45417e-49	0
Car14	ENSMUSG00000038526	7.74381e-54	-0.547558	0.01	0.184	2.50009e-49	0
2025-09-07	ENSMUSG00000001833	9.15291e-54	-0.442472	0.186	0.441	2.95502e-49	0
Fxyd5	ENSMUSG00000009687	9.34062e-54	-1.1024	0.019	0.197	3.01562e-49	0
Akr1c14	ENSMUSG00000033715	1.02373e-53	-0.4469	0.018	0.198	3.3051e-49	0
Aprt	ENSMUSG00000006589	1.03582e-53	-0.504437	0.344	0.589	3.34413e-49	0
Ubash3b	ENSMUSG00000032020	1.39395e-53	-0.415179	0.044	0.241	4.50035e-49	0
Dcn	ENSMUSG00000019929	1.81751e-53	-2.80516	0.212	0.411	5.86783e-49	0
Pygb	ENSMUSG00000033059	1.86089e-53	-0.383251	0.041	0.235	6.00789e-49	0
Bmpr2	ENSMUSG00000067336	1.86307e-53	-0.614755	0.183	0.421	6.01491e-49	0
Cngb1	ENSMUSG00000031789	1.97266e-53	0.374091	0.149	0.045	6.36874e-49	0
Adgrl1	ENSMUSG00000013033	2.30412e-53	0.662122	0.444	0.283	7.43884e-49	0
Sema3c	ENSMUSG00000028780	5.29302e-53	-0.432742	0.023	0.205	1.70885e-48	0
Mpzl1	ENSMUSG00000026566	5.31087e-53	-0.376528	0.038	0.229	1.71462e-48	0
Mgst2	ENSMUSG00000074604	6.708e-53	0.489805	0.224	0.089	2.16568e-48	0
Sh3kbp1	ENSMUSG00000040990	6.81282e-53	-0.35276	0.02	0.201	2.19952e-48	0
Gm20400	ENSMUSG00000092500	6.84679e-53	0.729505	0.558	0.384	2.21048e-48	0
Mpc2	ENSMUSG00000026568	9.66007e-53	-0.465162	0.304	0.562	3.11875e-48	0
Gclc	ENSMUSG00000032350	1.20424e-52	0.932022	0.398	0.242	3.8879e-48	0
Emp3	ENSMUSG00000040212	1.22094e-52	0.590365	0.747	0.655	3.94182e-48	0
Dpysl2	ENSMUSG00000022048	1.27581e-52	-0.375453	0.043	0.236	4.11895e-48	0
Cdh2	ENSMUSG00000024304	1.29938e-52	-0.483337	0.026	0.208	4.19505e-48	0
Rps25	ENSMUSG00000009927	1.4297e-52	-0.282868	0.96	0.968	4.6158e-48	0
Btf3	ENSMUSG00000021660	1.71572e-52	-0.42652	0.633	0.8	5.53919e-48	0
Ola1	ENSMUSG00000027108	1.74694e-52	-0.320915	0.097	0.318	5.64e-48	0
Rpl28	ENSMUSG00000030432	2.18744e-52	-0.274081	0.985	0.983	7.06214e-48	0
Rps13	ENSMUSG00000090862	3.0553e-52	-0.265075	0.979	0.976	9.86403e-48	0
Ddx39b	ENSMUSG00000019432	3.60273e-52	-0.47285	0.305	0.544	1.16314e-47	0
Myo1b	ENSMUSG00000018417	3.99878e-52	-0.464973	0.1	0.315	1.29101e-47	0
Peli2	ENSMUSG00000021846	4.5817e-52	-0.535907	0.093	0.303	1.4792e-47	0
Srgn	ENSMUSG00000020077	4.65055e-52	-1.80623	0.057	0.245	1.50143e-47	0
AW112010	ENSMUSG00000075010	5.01507e-52	-1.1707	0.04	0.223	1.61911e-47	0
Bcan	ENSMUSG00000004892	6.34133e-52	0.375999	0.153	0.048	2.0473e-47	0
Mbnl2	ENSMUSG00000022139	6.43326e-52	0.575292	0.78	0.711	2.07698e-47	0
Plcb4	ENSMUSG00000039943	7.51304e-52	0.472062	0.228	0.094	2.42558e-47	0
Scarb1	ENSMUSG00000037936	8.08534e-52	0.581523	0.491	0.318	2.61035e-47	0
mt-Nd3	ENSMUSG00000064360	1.01943e-51	0.532618	0.33	0.17	3.29123e-47	0
Sptlc2	ENSMUSG00000021036	1.17971e-51	0.699615	0.5	0.355	3.80869e-47	0
Rnf19b	ENSMUSG00000028793	1.22029e-51	-0.4681	0.153	0.384	3.93972e-47	0
Fkbp7	ENSMUSG00000002732	1.29968e-51	-0.350472	0.096	0.31	4.19603e-47	0
Rps26	ENSMUSG00000025362	1.31012e-51	-0.29701	0.981	0.978	4.22972e-47	0
Ddah2	ENSMUSG00000007039	1.33068e-51	-0.431753	0.124	0.344	4.29609e-47	0
Lum	ENSMUSG00000036446	1.58695e-51	-1.19689	0.029	0.207	5.12348e-47	0
Nedd9	ENSMUSG00000021365	1.78675e-51	-0.501017	0.069	0.27	5.76852e-47	0
Tshz2	ENSMUSG00000047907	1.84977e-51	0.479615	0.771	0.649	5.97198e-47	0
Elovl5	ENSMUSG00000032349	1.89001e-51	0.745091	0.45	0.294	6.1019e-47	0
Sumo2	ENSMUSG00000020738	2.05372e-51	-0.508195	0.588	0.754	6.63043e-47	0
Isyna1	ENSMUSG00000019139	2.4406e-51	-0.923095	0.401	0.59	7.87946e-47	0
Smarce1	ENSMUSG00000037935	2.91477e-51	-0.390813	0.231	0.478	9.41034e-47	0
Srsf2	ENSMUSG00000034120	3.58043e-51	-0.451637	0.385	0.622	1.15594e-46	0
Tgtp2	ENSMUSG00000078921	3.76142e-51	0.971765	0.476	0.317	1.21437e-46	0
Carhsp1	ENSMUSG00000008393	3.80692e-51	-0.615644	0.289	0.515	1.22907e-46	0
Maml2	ENSMUSG00000031925	4.29755e-51	-0.62169	0.219	0.46	1.38746e-46	0
Pcbd1	ENSMUSG00000020098	4.60967e-51	-0.333347	0.048	0.24	1.48823e-46	0
Tpm4	ENSMUSG00000031799	4.85446e-51	-0.441245	0.193	0.435	1.56726e-46	0
Syt7	ENSMUSG00000024743	5.33262e-51	-0.432449	0.027	0.205	1.72164e-46	0
Ccdc34	ENSMUSG00000027160	7.90696e-51	-0.419697	0.073	0.275	2.55276e-46	0
Efhd2	ENSMUSG00000040659	8.6142e-51	-0.685612	0.081	0.28	2.78109e-46	0
Txnl4a	ENSMUSG00000057130	1.11746e-50	-0.434619	0.291	0.531	3.60772e-46	0
Calr	ENSMUSG00000003814	1.19744e-50	-0.57854	0.669	0.793	3.86595e-46	0
Eya2	ENSMUSG00000017897	3.33742e-50	-0.333993	0.006	0.167	1.07748e-45	0
Col6a4	ENSMUSG00000032572	3.88288e-50	-0.542693	0.05	0.236	1.25359e-45	0
Wfdc10	ENSMUSG00000070529	4.09285e-50	-0.577501	0.02	0.193	1.32138e-45	0
Pparg	ENSMUSG00000000440	4.25562e-50	-0.414575	0.006	0.167	1.37393e-45	0
Rps29	ENSMUSG00000034892	6.53358e-50	-0.281691	0.947	0.969	2.10937e-45	0
Dpf3	ENSMUSG00000021221	7.15908e-50	-0.480333	0.041	0.224	2.31131e-45	0
Cxxc4	ENSMUSG00000044365	1.01067e-49	0.346912	0.137	0.041	3.26295e-45	0
Gatm	ENSMUSG00000027199	1.04312e-49	-0.772505	0.014	0.178	3.3677e-45	0
Tex15	ENSMUSG00000009628	1.13354e-49	-0.35861	0.004	0.163	3.65963e-45	0
Arpc2	ENSMUSG00000006304	1.64099e-49	-0.575771	0.51	0.719	5.29794e-45	0
Tmed2	ENSMUSG00000029390	2.40814e-49	-0.389488	0.338	0.581	7.77467e-45	0
Dsp	ENSMUSG00000054889	2.46713e-49	-0.46603	0.014	0.179	7.96512e-45	0
Rnps1	ENSMUSG00000034681	3.14441e-49	-0.333201	0.174	0.41	1.01517e-44	0
Hnrnpa3	ENSMUSG00000059005	3.26948e-49	-0.465106	0.331	0.577	1.05555e-44	0
1810037I17Rik	ENSMUSG00000054091	3.299e-49	0.495052	0.765	0.712	1.06508e-44	0
Usp2	ENSMUSG00000032010	3.5878e-49	-0.439765	0.05	0.238	1.15832e-44	0
Fos	ENSMUSG00000021250	3.97757e-49	1.02749	0.801	0.743	1.28416e-44	0
Abhd4	ENSMUSG00000040997	4.85024e-49	0.571148	0.375	0.226	1.5659e-44	0
Aldh1l1	ENSMUSG00000030088	4.88635e-49	0.326529	0.153	0.05	1.57756e-44	0
Itih5	ENSMUSG00000025780	5.64191e-49	-0.774359	0.227	0.438	1.82149e-44	0
Ece1	ENSMUSG00000057530	6.67335e-49	-0.497671	0.214	0.446	2.15449e-44	0
Nudt22	ENSMUSG00000037349	7.47721e-49	0.41262	0.222	0.094	2.41402e-44	0
Lrrc2	ENSMUSG00000032495	7.93195e-49	-0.39622	0.014	0.178	2.56083e-44	0
Ghr	ENSMUSG00000055737	1.0252e-48	-0.652355	0.082	0.277	3.30985e-44	0
Pkp2	ENSMUSG00000041957	1.11709e-48	-0.548316	0.093	0.292	3.60654e-44	0
Hilpda	ENSMUSG00000043421	1.14317e-48	-0.588464	0.089	0.291	3.69073e-44	0
Arrdc3	ENSMUSG00000074794	1.23757e-48	-0.457662	0.167	0.396	3.9955e-44	0
Pdcd4	ENSMUSG00000024975	1.25114e-48	-0.433599	0.149	0.372	4.03931e-44	0
Ywhaz	ENSMUSG00000022285	1.3136e-48	-0.411365	0.595	0.784	4.24096e-44	0
Sod3	ENSMUSG00000072941	1.49642e-48	0.489009	0.411	0.238	4.83119e-44	0
Chn2	ENSMUSG00000004633	1.76924e-48	-0.385937	0.006	0.162	5.71199e-44	0
Tuba1b	ENSMUSG00000023004	1.88615e-48	-0.788612	0.643	0.765	6.08945e-44	0
Sh3bgrl3	ENSMUSG00000028843	2.83351e-48	-0.81678	0.331	0.555	9.14799e-44	0
Rbmx	ENSMUSG00000031134	3.47051e-48	-0.284559	0.039	0.22	1.12045e-43	0
Enc1	ENSMUSG00000041773	3.6539e-48	0.622896	0.283	0.139	1.17966e-43	0
Afap1l2	ENSMUSG00000025083	5.60773e-48	0.397041	0.213	0.086	1.81046e-43	0
Nos2	ENSMUSG00000020826	6.86156e-48	-0.331041	0.006	0.161	2.21526e-43	0
Itgb1	ENSMUSG00000025809	7.09414e-48	-0.40589	0.417	0.664	2.29034e-43	0
C130074G19Rik	ENSMUSG00000039349	7.21861e-48	-0.372339	0.01	0.168	2.33053e-43	0
Tex14	ENSMUSG00000010342	8.23577e-48	-0.439394	0.057	0.243	2.65892e-43	0
Hsd11b2	ENSMUSG00000031891	8.8807e-48	-0.467213	0.008	0.164	2.86714e-43	0
Aoc3	ENSMUSG00000019326	9.30526e-48	0.311502	0.161	0.054	3.0042e-43	0
Ssr3	ENSMUSG00000027828	1.05847e-47	-0.390013	0.306	0.55	3.41727e-43	0
Pde4b	ENSMUSG00000028525	1.07563e-47	-0.814532	0.099	0.295	3.47267e-43	0
Gng5	ENSMUSG00000068523	1.40836e-47	-0.382795	0.851	0.914	4.54689e-43	0
Acvrl1	ENSMUSG00000000530	1.41693e-47	0.347375	0.212	0.086	4.57457e-43	0
Acadl	ENSMUSG00000026003	1.45711e-47	0.675556	0.544	0.435	4.70427e-43	0
Pla2g12a	ENSMUSG00000027999	1.52145e-47	-0.38314	0.095	0.297	4.91202e-43	0
Acly	ENSMUSG00000020917	1.8581e-47	0.601304	0.409	0.265	5.99889e-43	0
Armcx6	ENSMUSG00000050394	2.04569e-47	0.552354	0.247	0.115	6.60452e-43	0
Rpl12	ENSMUSG00000038900	2.54162e-47	-0.291856	0.976	0.967	8.20561e-43	0
Gadd45g	ENSMUSG00000021453	2.98949e-47	0.890292	0.701	0.566	9.65156e-43	0
Me3	ENSMUSG00000030621	3.53988e-47	-0.391283	0.043	0.222	1.14285e-42	0
Mob3b	ENSMUSG00000073910	4.733e-47	0.460192	0.24	0.107	1.52805e-42	0
Snx5	ENSMUSG00000027423	4.84884e-47	-0.375483	0.194	0.426	1.56545e-42	0
Capn2	ENSMUSG00000026509	5.71408e-47	-0.336865	0.091	0.295	1.84479e-42	0
Tmem51	ENSMUSG00000040616	6.91665e-47	-0.306406	0.013	0.171	2.23304e-42	0
Slc35b1	ENSMUSG00000020873	7.42714e-47	-0.35638	0.142	0.36	2.39785e-42	0
Fkbp9	ENSMUSG00000029781	7.65145e-47	-0.329972	0.084	0.282	2.47027e-42	0
Tubb3	ENSMUSG00000062380	7.96104e-47	0.39803	0.162	0.057	2.57022e-42	0
Cyba	ENSMUSG00000006519	9.51874e-47	-1.13485	0.4	0.605	3.07313e-42	0
Hjurp	ENSMUSG00000044783	9.65402e-47	-0.447077	0.072	0.261	3.1168e-42	0
Depdc5	ENSMUSG00000037426	1.01005e-46	0.577045	0.557	0.393	3.26093e-42	0
Cox17	ENSMUSG00000046516	1.13812e-46	0.547508	0.7	0.631	3.67443e-42	0
Fam49b	ENSMUSG00000022378	1.36639e-46	-0.328789	0.074	0.269	4.4114e-42	0
Actg1	ENSMUSG00000062825	2.12681e-46	-0.498486	0.874	0.941	6.86642e-42	0
Mex3c	ENSMUSG00000037253	2.29356e-46	-0.412405	0.088	0.284	7.40476e-42	0
Tmem164	ENSMUSG00000047045	2.3298e-46	0.603902	0.341	0.195	7.52176e-42	0
Acad8	ENSMUSG00000031969	2.6344e-46	0.453742	0.227	0.101	8.50515e-42	0
Ndfip1	ENSMUSG00000024425	2.64824e-46	0.569251	0.73	0.679	8.54984e-42	0
Casp6	ENSMUSG00000027997	2.73644e-46	-0.500629	0.117	0.318	8.8346e-42	0
Gm1673	ENSMUSG00000070858	2.88971e-46	-0.358199	0.131	0.346	9.32942e-42	0
Apbb2	ENSMUSG00000029207	2.91902e-46	0.659727	0.392	0.234	9.42407e-42	0
Stk39	ENSMUSG00000027030	3.55478e-46	0.644762	0.366	0.223	1.14766e-41	0
Tspan4	ENSMUSG00000025511	3.99404e-46	0.598007	0.509	0.369	1.28947e-41	0
Vcan	ENSMUSG00000021614	4.1017e-46	-0.401606	0.01	0.163	1.32423e-41	0
Bbip1	ENSMUSG00000084957	4.20639e-46	-0.276119	0.131	0.35	1.35803e-41	0
P3h4	ENSMUSG00000006931	4.5703e-46	-0.356606	0.11	0.313	1.47552e-41	0
Etl4	ENSMUSG00000036617	4.7753e-46	-0.426553	0.029	0.196	1.54171e-41	0
Fam102b	ENSMUSG00000040339	4.81435e-46	-0.320044	0.043	0.22	1.55431e-41	0
Sugct	ENSMUSG00000055137	5.55392e-46	0.679422	0.56	0.425	1.79308e-41	0
Jpt1	ENSMUSG00000020737	5.98888e-46	-0.505279	0.418	0.631	1.93351e-41	0
Cygb	ENSMUSG00000020810	6.39783e-46	-0.757148	0.062	0.237	2.06554e-41	0
Plat	ENSMUSG00000031538	6.43267e-46	-0.591014	0.024	0.184	2.07679e-41	0
Cacna2d1	ENSMUSG00000040118	6.86525e-46	0.641924	0.353	0.202	2.21645e-41	0
Stc1	ENSMUSG00000014813	7.88062e-46	0.539136	0.201	0.08	2.54426e-41	0
Lsm4	ENSMUSG00000031848	1.05531e-45	-0.393905	0.269	0.5	3.40707e-41	0
Hmgn1	ENSMUSG00000040681	1.07553e-45	-0.495944	0.604	0.735	3.47235e-41	0
Rabgap1l	ENSMUSG00000026721	1.4581e-45	-0.358841	0.079	0.272	4.70747e-41	0
Creld2	ENSMUSG00000023272	1.63178e-45	-0.382283	0.123	0.333	5.26821e-41	0
Cbfa2t3	ENSMUSG00000006362	1.74036e-45	-0.418883	0.017	0.173	5.61874e-41	0
Mfge8	ENSMUSG00000030605	2.17765e-45	-0.535438	0.21	0.428	7.03055e-41	0
Tcaf1	ENSMUSG00000036667	2.25542e-45	0.653032	0.356	0.213	7.28163e-41	0
Ctxn1	ENSMUSG00000048644	2.72765e-45	-0.382401	0.096	0.292	8.80623e-41	0
Fshr	ENSMUSG00000032937	2.84418e-45	-0.339128	0.004	0.15	9.18242e-41	0
Fkbp11	ENSMUSG00000003355	2.86991e-45	-0.32417	0.037	0.207	9.26551e-41	0
Pkig	ENSMUSG00000035268	2.99135e-45	-0.42608	0.194	0.417	9.65757e-41	0
Sash1	ENSMUSG00000015305	3.31007e-45	-0.368763	0.024	0.184	1.06866e-40	0
Eif3f	ENSMUSG00000031029	4.4189e-45	-0.387418	0.797	0.871	1.42664e-40	0
Cacnb2	ENSMUSG00000057914	5.33193e-45	0.450257	0.279	0.134	1.72142e-40	0
Rora	ENSMUSG00000032238	5.91661e-45	0.590689	0.614	0.483	1.91018e-40	0
Csrp2	ENSMUSG00000020186	7.0098e-45	-0.862425	0.291	0.488	2.26311e-40	0
Sgk1	ENSMUSG00000019970	8.31761e-45	-0.630884	0.213	0.425	2.68534e-40	0
Igfbp5	ENSMUSG00000026185	8.71897e-45	-0.634464	0.007	0.154	2.81492e-40	0
Myocd	ENSMUSG00000020542	9.55443e-45	-0.548883	0.006	0.153	3.08465e-40	0
C3	ENSMUSG00000024164	1.12038e-44	-2.22033	0.142	0.33	3.61714e-40	0
Atox1	ENSMUSG00000018585	1.27676e-44	0.434979	0.78	0.744	4.12203e-40	0
Renbp	ENSMUSG00000031387	1.34562e-44	-0.282742	0.077	0.267	4.34432e-40	0
Ldhb	ENSMUSG00000030246	1.44875e-44	-0.815467	0.569	0.684	4.6773e-40	0
Erp29	ENSMUSG00000029616	1.45058e-44	-0.449719	0.397	0.62	4.6832e-40	0
Gpx3	ENSMUSG00000018339	1.57618e-44	-0.286816	0.206	0.425	5.0887e-40	0
Serbp1	ENSMUSG00000036371	1.6767e-44	-0.414113	0.645	0.789	5.41322e-40	0
Gmpr	ENSMUSG00000000253	2.0015e-44	-0.371091	0.024	0.184	6.46184e-40	0
Snrpe	ENSMUSG00000090553	2.66377e-44	-0.411994	0.599	0.753	8.59997e-40	0
Rnase4	ENSMUSG00000021876	3.05402e-44	-0.672922	0.1	0.284	9.8599e-40	0
Ackr3	ENSMUSG00000044337	3.82689e-44	-0.492157	0.034	0.196	1.23551e-39	0
Prelid1	ENSMUSG00000021486	5.20116e-44	-0.448049	0.381	0.602	1.6792e-39	0
Haus7	ENSMUSG00000031371	5.69844e-44	0.541916	0.337	0.201	1.83974e-39	0
Lpl	ENSMUSG00000015568	6.84613e-44	-0.392725	0.049	0.221	2.21027e-39	0
Boc	ENSMUSG00000022687	6.92871e-44	0.432543	0.198	0.082	2.23694e-39	0
Lgmn	ENSMUSG00000021190	7.49494e-44	-0.721162	0.162	0.369	2.41974e-39	0
Fkbp1a	ENSMUSG00000032966	7.86808e-44	-0.435826	0.463	0.667	2.54021e-39	0
Cldnd1	ENSMUSG00000022744	9.25741e-44	-0.307628	0.116	0.316	2.98876e-39	0
Ckap4	ENSMUSG00000046841	1.44926e-43	-0.314372	0.111	0.311	4.67894e-39	0
Ets2	ENSMUSG00000022895	1.52682e-43	-0.378079	0.117	0.321	4.92934e-39	0
Gng10	ENSMUSG00000038607	1.61989e-43	-0.313964	0.119	0.321	5.22982e-39	0
Adamts19	ENSMUSG00000053441	1.66787e-43	-0.388001	0.01	0.155	5.38471e-39	0
Rgl1	ENSMUSG00000026482	1.71202e-43	-0.351001	0.016	0.166	5.52726e-39	0
Irak2	ENSMUSG00000060477	1.98753e-43	-0.340764	0.009	0.153	6.41673e-39	0
Nucb1	ENSMUSG00000030824	1.99384e-43	-0.343232	0.306	0.544	6.4371e-39	0
Swi5	ENSMUSG00000044627	2.27294e-43	-0.437549	0.611	0.756	7.33819e-39	0
Fam129a	ENSMUSG00000026483	2.45999e-43	0.39221	0.208	0.087	7.94209e-39	0
Adgrg1	ENSMUSG00000031785	2.93025e-43	-0.485771	0.076	0.253	9.46032e-39	0
Eri3	ENSMUSG00000033423	3.1271e-43	-0.348629	0.18	0.399	1.00958e-38	0
Cnn2	ENSMUSG00000004665	3.19293e-43	-0.437776	0.04	0.202	1.03084e-38	0
Dnajb11	ENSMUSG00000004460	5.23824e-43	-0.30521	0.155	0.372	1.69117e-38	0
Eif3l	ENSMUSG00000033047	5.28594e-43	-0.403829	0.348	0.566	1.70657e-38	0
F11r	ENSMUSG00000038235	5.46376e-43	-0.328296	0.069	0.25	1.76397e-38	0
Rgcc	ENSMUSG00000022018	6.26163e-43	-0.980844	0.338	0.521	2.02157e-38	0
Arl4c	ENSMUSG00000049866	6.27156e-43	-0.39292	0.056	0.227	2.02477e-38	0
Rasl10a	ENSMUSG00000034209	6.85273e-43	-0.342831	0.007	0.149	2.21241e-38	0
Rap2b	ENSMUSG00000036894	9.60757e-43	-0.331449	0.019	0.17	3.10181e-38	0
Mcm6	ENSMUSG00000026355	9.71027e-43	-0.326243	0.024	0.179	3.13496e-38	0
Tgfbr2	ENSMUSG00000032440	1.59826e-42	-0.360818	0.036	0.194	5.16e-38	0
Lsm6	ENSMUSG00000031683	1.68717e-42	-0.413102	0.215	0.427	5.44703e-38	0
Igfbp6	ENSMUSG00000023046	2.23972e-42	-1.28804	0.203	0.383	7.23092e-38	0
Kras	ENSMUSG00000030265	2.3661e-42	-0.354809	0.142	0.349	7.63896e-38	0
Adgre5	ENSMUSG00000002885	2.40125e-42	-0.520219	0.019	0.167	7.75242e-38	0
Sytl4	ENSMUSG00000031255	3.86236e-42	-0.29025	0.018	0.166	1.24696e-37	0
Fam107b	ENSMUSG00000026655	3.87977e-42	-0.522418	0.054	0.221	1.25258e-37	0
Olfml3	ENSMUSG00000027848	4.70013e-42	-0.489559	0.01	0.15	1.51744e-37	0
Chp2	ENSMUSG00000030865	5.44296e-42	-0.361479	0.006	0.145	1.75726e-37	0
Dab2	ENSMUSG00000022150	7.12984e-42	-0.41539	0.172	0.382	2.30187e-37	0
Slit3	ENSMUSG00000056427	7.20901e-42	-0.603444	0.017	0.161	2.32743e-37	0
Unc119	ENSMUSG00000002058	7.91566e-42	0.590009	0.356	0.22	2.55557e-37	0
Nampt	ENSMUSG00000020572	8.9894e-42	0.681602	0.416	0.286	2.90223e-37	0
Rpn2	ENSMUSG00000027642	1.02983e-41	-0.440286	0.39	0.605	3.32482e-37	0
Gm44386	ENSMUSG00000107689	1.12028e-41	0.402776	0.196	0.083	3.61682e-37	0
Tmem205	ENSMUSG00000040883	1.14283e-41	0.652665	0.549	0.457	3.68963e-37	0
Parp10	ENSMUSG00000063268	1.31842e-41	0.522958	0.27	0.14	4.25652e-37	0
Fhl1	ENSMUSG00000023092	1.39279e-41	-0.453713	0.032	0.187	4.49663e-37	0
Itga6	ENSMUSG00000027111	1.65929e-41	-0.694916	0.108	0.288	5.35702e-37	0
Tgif1	ENSMUSG00000047407	1.71163e-41	-0.487344	0.306	0.524	5.52601e-37	0
Ywhah	ENSMUSG00000018965	1.76353e-41	-0.349158	0.26	0.486	5.69355e-37	0
Rftn2	ENSMUSG00000025978	1.82746e-41	0.252468	0.141	0.048	5.89996e-37	0
Epn2	ENSMUSG00000001036	1.89771e-41	-0.32692	0.036	0.193	6.12677e-37	0
Lztfl1	ENSMUSG00000025245	2.02191e-41	-0.296716	0.1	0.29	6.52775e-37	0
Has1	ENSMUSG00000003665	2.0249e-41	-1.05285	0.044	0.2	6.5374e-37	0
Ssh1	ENSMUSG00000042121	2.28945e-41	-0.316561	0.044	0.206	7.39149e-37	0
Eef2	ENSMUSG00000034994	2.31818e-41	0.30565	0.938	0.921	7.48424e-37	0
Ctnnbip1	ENSMUSG00000028988	2.63816e-41	-0.300403	0.098	0.287	8.51729e-37	0
Chst8	ENSMUSG00000060402	2.64014e-41	-0.384554	0.039	0.197	8.52369e-37	0
Colec12	ENSMUSG00000036103	2.65459e-41	-0.341368	0.031	0.185	8.57035e-37	0
Slc8a1	ENSMUSG00000054640	2.97323e-41	-0.292553	0.036	0.195	9.59908e-37	0
Ndufs3	ENSMUSG00000005510	3.37283e-41	0.567083	0.646	0.571	1.08892e-36	0
Sdcbp	ENSMUSG00000028249	3.3902e-41	-0.408867	0.326	0.548	1.09453e-36	0
Txnl1	ENSMUSG00000024583	4.37155e-41	-0.480891	0.457	0.641	1.41135e-36	0
Rbmxl1	ENSMUSG00000037070	5.09851e-41	-0.312207	0.189	0.408	1.64605e-36	0
Pbdc1	ENSMUSG00000031226	5.39754e-41	-0.31771	0.179	0.39	1.74259e-36	0
Plod1	ENSMUSG00000019055	5.64711e-41	-0.258053	0.069	0.246	1.82317e-36	0
Tmem191c	ENSMUSG00000055692	6.02354e-41	0.331778	0.158	0.059	1.9447e-36	0
Tgm2	ENSMUSG00000037820	6.98853e-41	-0.597399	0.062	0.224	2.25625e-36	0
Clns1a	ENSMUSG00000025439	7.30176e-41	-0.269116	0.105	0.298	2.35737e-36	0
Rhoa	ENSMUSG00000007815	7.56164e-41	-0.387796	0.588	0.766	2.44128e-36	0
Capg	ENSMUSG00000056737	7.79437e-41	-0.606966	0.201	0.4	2.51641e-36	0
A730049H05Rik	ENSMUSG00000048636	9.67036e-41	0.285747	0.136	0.046	3.12208e-36	0
Iqgap1	ENSMUSG00000030536	1.1646e-40	-0.411982	0.195	0.41	3.7599e-36	0
Pqlc1	ENSMUSG00000034006	1.26765e-40	-0.440723	0.263	0.481	4.09261e-36	0
C230038L03Rik	ENSMUSG00000085560	1.3043e-40	-0.289142	0.011	0.151	4.21092e-36	0
Acta2	ENSMUSG00000035783	1.39433e-40	-1.60672	0.045	0.202	4.5016e-36	0
Snrpa1	ENSMUSG00000030512	1.99729e-40	-0.326198	0.167	0.375	6.44823e-36	0
Lrp1	ENSMUSG00000040249	2.12414e-40	-0.49993	0.465	0.654	6.8578e-36	0
Arf1	ENSMUSG00000048076	2.47748e-40	-0.349675	0.554	0.739	7.99854e-36	0
Wfdc1	ENSMUSG00000023336	2.92891e-40	-0.410619	0.012	0.149	9.45599e-36	0
Lgals3	ENSMUSG00000050335	2.97693e-40	-1.11473	0.123	0.303	9.61101e-36	0
Bex3	ENSMUSG00000046432	3.75065e-40	-0.562543	0.52	0.673	1.2109e-35	0
Pmepa1	ENSMUSG00000038400	4.18287e-40	-0.430332	0.123	0.314	1.35044e-35	0
Gdi2	ENSMUSG00000021218	4.62286e-40	-0.37561	0.366	0.585	1.49249e-35	0
Hnrnpd	ENSMUSG00000000568	4.75613e-40	-0.309861	0.149	0.355	1.53552e-35	0
Creb5	ENSMUSG00000053007	4.75981e-40	-0.319874	0.032	0.184	1.53671e-35	0
Adamts4	ENSMUSG00000006403	5.2326e-40	-0.695057	0.036	0.187	1.68935e-35	0
Prnp	ENSMUSG00000079037	6.09084e-40	-0.323184	0.069	0.239	1.96643e-35	0
Laptm4b	ENSMUSG00000022257	6.87867e-40	0.664388	0.406	0.275	2.22078e-35	0
Srm	ENSMUSG00000006442	7.09896e-40	-0.363807	0.16	0.355	2.2919e-35	0
Ehd4	ENSMUSG00000027293	7.5687e-40	-0.346744	0.086	0.267	2.44355e-35	0
Aldh2	ENSMUSG00000029455	7.95153e-40	0.482495	0.748	0.696	2.56715e-35	0
Nras	ENSMUSG00000027852	8.19514e-40	-0.274248	0.11	0.301	2.6458e-35	0
Dbn1	ENSMUSG00000034675	8.44669e-40	-0.313358	0.025	0.17	2.72701e-35	0
Lsm8	ENSMUSG00000044155	8.57391e-40	-0.396735	0.161	0.359	2.76809e-35	0
Tpd52	ENSMUSG00000027506	9.70085e-40	-0.381682	0.125	0.318	3.13192e-35	0
Ptpn18	ENSMUSG00000026126	1.13084e-39	-0.66361	0.022	0.163	3.65092e-35	0
Dhcr24	ENSMUSG00000034926	1.13283e-39	0.376679	0.177	0.073	3.65734e-35	0
Arl5b	ENSMUSG00000017418	1.21776e-39	-0.324955	0.09	0.269	3.93155e-35	0
Rexo2	ENSMUSG00000032026	1.33222e-39	-0.338189	0.201	0.413	4.30106e-35	0
Tox2	ENSMUSG00000074607	1.40197e-39	-0.349085	0.041	0.195	4.52627e-35	0
Ank2	ENSMUSG00000032826	1.53938e-39	-0.335142	0.016	0.155	4.96989e-35	0
Heyl	ENSMUSG00000032744	1.628e-39	-0.312679	0.007	0.139	5.25599e-35	0
Pid1	ENSMUSG00000045658	2.13724e-39	-0.385588	0.028	0.175	6.90008e-35	0
S100a16	ENSMUSG00000074457	2.34972e-39	-0.375957	0.059	0.221	7.58608e-35	0
Cux1	ENSMUSG00000029705	2.58763e-39	-0.368409	0.215	0.429	8.35417e-35	0
Npc2	ENSMUSG00000021242	3.25471e-39	-0.689887	0.629	0.779	1.05078e-34	0
Tcf7l1	ENSMUSG00000055799	3.38202e-39	-0.332259	0.093	0.273	1.09188e-34	0
Kcnk2	ENSMUSG00000037624	3.79499e-39	-0.592698	0.028	0.172	1.22521e-34	0
Fndc5	ENSMUSG00000001334	4.55429e-39	-0.309882	0.011	0.144	1.47035e-34	0
G3bp2	ENSMUSG00000029405	4.73292e-39	0.62467	0.542	0.444	1.52802e-34	0
Agpat4	ENSMUSG00000023827	5.14969e-39	-0.322223	0.11	0.297	1.66258e-34	0
Tlnrd1	ENSMUSG00000070462	5.39542e-39	-0.363806	0.106	0.288	1.74191e-34	0
Tcp1	ENSMUSG00000068039	8.01739e-39	-0.350832	0.444	0.644	2.58841e-34	0
Ywhae	ENSMUSG00000020849	8.05142e-39	-0.385022	0.626	0.757	2.5994e-34	0
Kdelr2	ENSMUSG00000079111	8.14211e-39	-0.295792	0.333	0.554	2.62868e-34	0
Arhgdib	ENSMUSG00000030220	8.26264e-39	-0.952003	0.032	0.176	2.66759e-34	0
Irf8	ENSMUSG00000041515	9.1347e-39	0.360528	0.301	0.158	2.94914e-34	0
Crim1	ENSMUSG00000024074	9.35492e-39	-0.775957	0.262	0.449	3.02024e-34	0
Adgrv1	ENSMUSG00000069170	1.04547e-38	-0.426621	0.076	0.241	3.37529e-34	0
Myef2	ENSMUSG00000027201	1.1045e-38	-0.280974	0.055	0.217	3.56587e-34	0
Fbn2	ENSMUSG00000024598	1.18858e-38	-0.359055	0.043	0.195	3.83734e-34	0
Pde8b	ENSMUSG00000021684	1.20707e-38	0.272305	0.132	0.045	3.89703e-34	0
Pdgfra	ENSMUSG00000029231	1.22507e-38	-0.539511	0.024	0.163	3.95515e-34	0
Mydgf	ENSMUSG00000019579	1.46428e-38	-0.351661	0.262	0.479	4.72743e-34	0
AU021092	ENSMUSG00000051669	1.94219e-38	0.312155	0.13	0.043	6.27037e-34	0
Tulp4	ENSMUSG00000034377	2.11316e-38	-0.318998	0.175	0.38	6.82232e-34	0
Oaz1	ENSMUSG00000035242	2.28418e-38	-0.350023	0.68	0.814	7.37447e-34	0
A530020G20Rik	ENSMUSG00000097124	2.98051e-38	0.307026	0.106	0.032	9.62258e-34	0
Lsp1	ENSMUSG00000018819	3.01926e-38	-0.658176	0.01	0.139	9.74769e-34	0
Fabp5	ENSMUSG00000027533	3.09291e-38	-0.944113	0.187	0.372	9.98547e-34	0
Krtcap2	ENSMUSG00000042747	3.3139e-38	-0.360228	0.528	0.717	1.06989e-33	0
Actb	ENSMUSG00000029580	3.41078e-38	-0.58582	0.982	0.988	1.10117e-33	0
Lamtor1	ENSMUSG00000030842	3.66161e-38	-0.322706	0.17	0.375	1.18215e-33	0
Ndufb9	ENSMUSG00000022354	4.30501e-38	0.416984	0.813	0.795	1.38987e-33	0
Tgfbi	ENSMUSG00000035493	5.7595e-38	-0.640422	0.048	0.197	1.85945e-33	0
Plk2	ENSMUSG00000021701	5.78642e-38	-0.576193	0.11	0.286	1.86815e-33	0
Ddit4l	ENSMUSG00000046818	7.01942e-38	-0.680231	0.122	0.296	2.26622e-33	0
H2afv	ENSMUSG00000041126	8.17821e-38	-0.490256	0.522	0.69	2.64034e-33	0
Camkk2	ENSMUSG00000029471	8.22682e-38	-0.336389	0.093	0.27	2.65603e-33	0
Thyn1	ENSMUSG00000035443	8.34739e-38	-0.261473	0.096	0.273	2.69495e-33	0
Ddr1	ENSMUSG00000003534	9.95892e-38	-0.434835	0.139	0.318	3.21524e-33	0
Ppic	ENSMUSG00000024538	1.14136e-37	-0.408103	0.317	0.523	3.68489e-33	0
Ctsf	ENSMUSG00000083282	1.2798e-37	0.526624	0.406	0.278	4.13184e-33	0
Pde5a	ENSMUSG00000053965	1.36237e-37	0.407041	0.199	0.089	4.39842e-33	0
Ctsz	ENSMUSG00000016256	1.38959e-37	-0.679018	0.445	0.646	4.48629e-33	0
Gucy1a1	ENSMUSG00000033910	1.48042e-37	-0.276497	0.023	0.161	4.77954e-33	0
Herc6	ENSMUSG00000029798	1.49416e-37	0.571609	0.318	0.187	4.8239e-33	0
Wt1os	ENSMUSG00000074987	1.68375e-37	-0.281579	0.008	0.135	5.43599e-33	0
Dst	ENSMUSG00000026131	1.73242e-37	-0.476796	0.262	0.47	5.59311e-33	0
Prkcd	ENSMUSG00000021948	2.03119e-37	-0.346574	0.138	0.325	6.55769e-33	0
Pla2g4a	ENSMUSG00000056220	2.14671e-37	-0.2712	0.028	0.169	6.93064e-33	0
Polr2l	ENSMUSG00000038489	2.34892e-37	0.589877	0.479	0.363	7.5835e-33	0
Rpl23a	ENSMUSG00000058546	2.41626e-37	-0.275848	0.98	0.973	7.80091e-33	0
Osgin2	ENSMUSG00000041153	3.05846e-37	-0.30225	0.016	0.148	9.87424e-33	0
[truncated: 55,812 more rows]

## Sheet: POF_reduction_umi
cellID	tSNE_1	tSNE_2	UMAP_1	UMAP_2	orig.ident	nCount_RNA	nFeature_RNA	percent.mito	percent.hemo	RNA_snn_res.0.2	RNA_snn_res.0.5	RNA_snn_res.0.8	RNA_snn_res.1.1	RNA_snn_res.1.4	seurat_clusters
[truncated: 11,034 more rows]
